# Supplementary material for: A fibroblast-dependent TGF-β1/sFRP2 noncanonical Wnt signaling axis promotes epithelial metaplasia in idiopathic pulmonary fibrosis
Source: J Clin Invest. 2024 Jul 9;134(18):e174598. doi: 10.1172/JCI174598 (PMC11405054; doi:10.1172/JCI174598)
Supplement: Supplemental table 2 [file jci-134-174598-s223.xlsx]

## Sheet: Sheet 1
	Sample Type		total cells	Mesothelial	Smooth Muscle	Fibroblasts	Immune	Vascular	Neuroepithelia	Ciliated Epithelia	Nonciliated Epithelia				Sample Type		total cells	Fibroblasts	Ciliated Epithelia	Nonciliated Epithelia
Chapman Biopsy 1	Control Biopsy		6881	169	191	2906	9	6	0	247	3353			Chapman Biopsy 1	Control Biopsy		6506	2906	247	3353
Chapman Biopsy 2	Control Biopsy		3455	8	90	823	28	1	603	299	1603			Chapman Biopsy 2	Control Biopsy		2725	823	299	1603
Chapman Biopsy 6	Control Biopsy		3537	2	4	21	3	0	3	639	2865			Chapman Biopsy 6	Control Biopsy		3525	21	639	2865
Chapman Biopsy 7	Control Biopsy		7550	2	286	3995	18	128	1	263	2857			Chapman Biopsy 7	Control Biopsy		7115	3995	263	2857
Chapman Biopsy 3	EGCG Biopsy		4464	53	64	577	6	12	0	853	2899			Chapman Biopsy 3	EGCG Biopsy		4329	577	853	2899
Chapman Biopsy 4	EGCG Biopsy		10798	15	230	5473	257	260	0	381	4182			Chapman Biopsy 4	EGCG Biopsy		10036	5473	381	4182
Chapman Biopsy 5	EGCG Biopsy		6797	4	758	3230	18	32	2	486	2267			Chapman Biopsy 5	EGCG Biopsy		5983	3230	486	2267
Chapman Biopsy 8	EGCG Biopsy		7766	1	526	3169	25	28	2	1280	2735			Chapman Biopsy 8	EGCG Biopsy		7184	3169	1280	2735
Chapman Normal	Donor (Control)		8948	2	424	1614	811	2152	2	285	3658			Chapman Normal	Donor (Control)		5557	1614	285	3658
Sheppard Normal 1	Donor (Control)		9219	9	1714	7303	91	5	0	0	97			Sheppard Normal 1	Donor (Control)		7400	7303	0	97
Sheppard Normal 2	Donor (Control)		4669	4	1098	3387	16	4	0	2	158			Sheppard Normal 2	Donor (Control)		3547	3387	2	158
Sheppard Normal 3	Donor (Control)		2370	17	823	1202	25	4	0	0	299			Sheppard Normal 3	Donor (Control)		1501	1202	0	299
THD0001	Donor (Control)		2218	1	1	9	806	71	0	8	1322			THD0001	Donor (Control)		1339	9	8	1322
THD0002	Donor (Control)		2647	0	25	36	1122	206	0	36	1222			THD0002	Donor (Control)		1294	36	36	1222
THD0005	Donor (Control)		3494	16	15	22	2505	694	0	143	99			THD0005	Donor (Control)		264	22	143	99
VUHD65	Donor (Control)		2552	4	16	59	1035	331	0	527	580			VUHD65	Donor (Control)		1166	59	527	580
VUHD66	Donor (Control)		2802	0	2	114	677	194	0	952	863			VUHD66	Donor (Control)		1929	114	952	863
VUHD67	Donor (Control)		7612	0	36	51	5217	395	3	251	1659			VUHD67	Donor (Control)		1961	51	251	1659
VUHD68	Donor (Control)		5815	0	84	46	4849	717	0	33	86			VUHD68	Donor (Control)		165	46	33	86
VUHD69	Donor (Control)		800	0	8	7	657	99	0	14	15			VUHD69	Donor (Control)		36	7	14	15
VUHD70	Donor (Control)		1509	0	2	6	638	457	0	309	97			VUHD70	Donor (Control)		412	6	309	97
VUHD71	Donor (Control)		2195	1	0	0	1987	0	0	64	143			VUHD71	Donor (Control)		207	0	64	143
Sheppard IPF 1	ILD Explant		4383	9	2005	2322	26	14	0	2	5			Sheppard IPF 1	ILD Explant		2329	2322	2	5
Sheppard IPF 2	ILD Explant		5944	119	2338	3388	31	14	0	8	46			Sheppard IPF 2	ILD Explant		3442	3388	8	46
Sheppard IPF 3	ILD Explant		12874	5	9299	3431	39	16	0	36	48			Sheppard IPF 3	ILD Explant		3515	3431	36	48
Chapman IPF	ILD Explant		7350	48	504	3827	41	2	0	680	2248			Chapman IPF	ILD Explant		6755	3827	680	2248
Sheppard SCD 1	ILD Explant		8704	73	4537	3985	89	9	0	1	10			Sheppard SCD 1	ILD Explant		3996	3985	1	10
Sheppard SCD 2	ILD Explant		2408	15	1295	976	25	4	0	4	89			Sheppard SCD 2	ILD Explant		1069	976	4	89
TILD001	ILD Explant		2128	1	34	1068	740	54	0	110	121			TILD001	ILD Explant		1299	1068	110	121
TILD006	ILD Explant		3313	5	34	158	2571	239	0	93	213			TILD006	ILD Explant		464	158	93	213
TILD010	ILD Explant		1584	0	47	54	834	92	1	134	422			TILD010	ILD Explant		610	54	134	422
TILD015	ILD Explant		6402	13	27	144	5238	494	0	121	365			TILD015	ILD Explant		630	144	121	365
TILD019	ILD Explant		4006	14	27	52	2808	295	0	31	779			TILD019	ILD Explant		862	52	31	779
TILD028	ILD Explant		4393	13	76	143	2952	421	1	327	460			TILD028	ILD Explant		930	143	327	460
TILD030	ILD Explant		3082	1	4	35	2432	137	0	4	469			TILD030	ILD Explant		508	35	4	469
VUILD48	ILD Explant		376	0	47	7	245	50	0	21	6			VUILD48	ILD Explant		34	7	21	6
VUILD53	ILD Explant		1116	3	30	65	444	95	0	261	218			VUILD53	ILD Explant		544	65	261	218
VUILD54	ILD Explant		750	7	40	88	268	104	0	151	92			VUILD54	ILD Explant		331	88	151	92
VUILD55	ILD Explant		2749	6	368	356	696	1129	0	18	176			VUILD55	ILD Explant		550	356	18	176
VUILD57	ILD Explant		1809	26	71	38	515	734	0	85	340			VUILD57	ILD Explant		463	38	85	340
VUILD58	ILD Explant		6785	0	66	383	4484	661	0	333	858			VUILD58	ILD Explant		1574	383	333	858
VUILD59	ILD Explant		15142	34	302	596	6410	1895	1	1527	4377			VUILD59	ILD Explant		6500	596	1527	4377
VUILD60	ILD Explant		8463	0	14	12	2027	216	0	4549	1645			VUILD60	ILD Explant		6206	12	4549	1645
VUILD61	ILD Explant		8408	44	15	39	1597	277	16	4582	1838			VUILD61	ILD Explant		6459	39	4582	1838
VUILD62	ILD Explant		5513	4	7	5	4760	109	1	139	488			VUILD62	ILD Explant		632	5	139	488
VUILD63	ILD Explant		2124	5	5	3	1530	174	0	194	213			VUILD63	ILD Explant		410	3	194	213
VUILD64	ILD Explant		2001	0	2	13	478	53	0	458	997			VUILD64	ILD Explant		1468	13	458	997
VUILD65	ILD Explant		2608	1	5	4	876	83	0	533	1106			VUILD65	ILD Explant		1643	4	533	1106
		total:	232513	754	27596	55242	62956	13167	636	21474	50688					total:	127404	55242	21474	50688

## Sheet: Sheet1
Sample Type		total cells	Fibroblasts	Ciliated Epithelia	Nonciliated Epithelia
Chapman Biopsy 1	Control Biopsy	6506	2906	247	3353
Chapman Biopsy 2	Control Biopsy	2725	823	299	1603
Chapman Biopsy 6	Control Biopsy	3525	21	639	2865
Chapman Biopsy 7	Control Biopsy	7115	3995	263	2857
Chapman Biopsy 3	EGCG Biopsy	4329	577	853	2899
Chapman Biopsy 4	EGCG Biopsy	10036	5473	381	4182
Chapman Biopsy 5	EGCG Biopsy	5983	3230	486	2267
Chapman Biopsy 8	EGCG Biopsy	7184	3169	1280	2735
Chapman Normal	Donor (Control)	5557	1614	285	3658
Sheppard Normal 1	Donor (Control)	7400	7303	0	97
Sheppard Normal 2	Donor (Control)	3547	3387	2	158
Sheppard Normal 3	Donor (Control)	1501	1202	0	299
THD0001	Donor (Control)	1339	9	8	1322
THD0002	Donor (Control)	1294	36	36	1222
THD0005	Donor (Control)	264	22	143	99
VUHD65	Donor (Control)	1166	59	527	580
VUHD66	Donor (Control)	1929	114	952	863
VUHD67	Donor (Control)	1961	51	251	1659
VUHD68	Donor (Control)	165	46	33	86
VUHD69	Donor (Control)	36	7	14	15
VUHD70	Donor (Control)	412	6	309	97
VUHD71	Donor (Control)	207	0	64	143
Sheppard IPF 1	ILD Explant	2329	2322	2	5
Sheppard IPF 2	ILD Explant	3442	3388	8	46
Sheppard IPF 3	ILD Explant	3515	3431	36	48
Chapman IPF	ILD Explant	6755	3827	680	2248
Sheppard SCD 1	ILD Explant	3996	3985	1	10
Sheppard SCD 2	ILD Explant	1069	976	4	89
TILD001	ILD Explant	1299	1068	110	121
TILD006	ILD Explant	464	158	93	213
TILD010	ILD Explant	610	54	134	422
TILD015	ILD Explant	630	144	121	365
TILD019	ILD Explant	862	52	31	779
TILD028	ILD Explant	930	143	327	460
TILD030	ILD Explant	508	35	4	469
VUILD48	ILD Explant	34	7	21	6
VUILD53	ILD Explant	544	65	261	218
VUILD54	ILD Explant	331	88	151	92
VUILD55	ILD Explant	550	356	18	176
VUILD57	ILD Explant	463	38	85	340
VUILD58	ILD Explant	1574	383	333	858
VUILD59	ILD Explant	6500	596	1527	4377
VUILD60	ILD Explant	6206	12	4549	1645
VUILD61	ILD Explant	6459	39	4582	1838
VUILD62	ILD Explant	632	5	139	488
VUILD63	ILD Explant	410	3	194	213
VUILD64	ILD Explant	1468	13	458	997
VUILD65	ILD Explant	1643	4	533	1106
Total		127404	55242	21474	50688
