# Supplementary material for: A fibroblast-dependent TGF-β1/sFRP2 noncanonical Wnt signaling axis promotes epithelial metaplasia in idiopathic pulmonary fibrosis
Source: J Clin Invest. 2024 Jul 9;134(18):e174598. doi: 10.1172/JCI174598 (PMC11405054; doi:10.1172/JCI174598)
Supplement: Supplemental table 3 [file jci-134-174598-s224.xlsx]

## Sheet: A. Fibroblasts_All, DE
Up-Regulated Genes in All Fibroblasts ILD Explants vs Donors							Down-Regulated Genes in All Fibroblasts ILD Explants vs Donors							Up-Regulated Genes in All Fibroblasts Control Biopsies vs Donors							Down-Regulated Genes in All Fibroblasts Control Biopsies vs Donors							Up-Regulated Genes in All Fibroblasts Control Biopsies vs Explants							Down-Regulated Genes in All Fibroblasts Control Biopsies vs Explants
	p_val	avg_log2FC	pct.1	pct.2	p_val_adj			p_val	avg_log2FC	pct.1	pct.2	p_val_adj			p_val	avg_log2FC	pct.1	pct.2	p_val_adj			p_val	avg_log2FC	pct.1	pct.2	p_val_adj			p_val	avg_log2FC	pct.1	pct.2	p_val_adj			p_val	avg_log2FC	pct.1	pct.2	p_val_adj
COL1A1	0	2.88167	0.905	0.375	0		GPX3	0	-2.50513	0.568	0.991	0		COL1A1	0	4.73889	0.999	0.375	0		APOD	0	-2.22713	0.487	0.795	0		SFTPC	0	2.99364	0.968	0.137	0		APOD	0	-1.40736	0.487	0.649	0
IGFBP4	0	2.80935	0.934	0.24	0		INMT	0	-1.81998	0.267	0.703	0		COL3A1	0	4.27764	0.994	0.348	0		GPX3	0	-1.78662	0.69	0.991	0		CD81	0	2.07284	0.931	0.663	0		MT-ATP8	0	-1.22819	0.338	0.336	8.24359e-306
COL3A1	0	2.66623	0.903	0.348	0		WISP2	0	-1.57349	0.216	0.709	0		COL1A2	0	4.10731	1	0.611	0		SAA1	0	-1.58339	0.015	0.302	0		LBH	0	2.00327	0.91	0.431	0		CXCL14	1.04119e-164	-0.997782	0.211	0.357	3.37377e-160
POSTN	0	2.5177	0.445	0.008	0		SAA1	0	-1.5423	0.033	0.302	0		IGFBP4	0	3.7095	0.934	0.24	0		RACK1	0	-1.53428	0	0.116	0		SEPP1	0	1.99519	0.961	0.733	0		PLA2G2A	1.76334e-58	-0.937335	0.188	0.241	5.71374e-54
COL1A2	0	2.41592	0.974	0.611	0		RACK1	0	-1.53428	0	0.116	0		POSTN	0	3.62105	0.616	0.008	0		SELENOP	0	-1.30006	0	0.115	0		GADD45B	0	1.93589	0.988	0.773	0		SERPINE1	9.53785e-140	-0.893792	0.34	0.469	3.09055e-135
TIMP1	0	2.41454	0.993	0.796	0		FMO2	0	-1.46494	0.301	0.797	0		PTGDS	0	3.46659	0.898	0.625	0		CYP4B1	0	-1.29423	0.098	0.579	0		CAMK2N1	0	1.87912	0.858	0.479	0		MFAP5	4.10187e-286	-0.828895	0.015	0.14	1.32913e-281
SFRP2	0	2.25365	0.705	0.149	0		CYP4B1	0	-1.44736	0.011	0.579	0		SPARC	0	3.26625	0.997	0.602	0		DEPP1	9.19004e-280	-1.16343	0	0.1	2.97785e-275		COL1A1	0	1.85721	0.999	0.905	0		AC090498.1	7.64005e-266	-0.776952	0.591	0.42	2.47561e-261
COL6A3	0	2.13048	0.888	0.339	0		PRELP	0	-1.44718	0.548	0.843	0		SFRP2	0	3.22018	0.777	0.149	0		WISP2	0	-1.08108	0.265	0.709	0		MT-ND3	0	1.8091	1	0.989	0		IGFBP3	3.50167e-175	-0.731997	0.199	0.361	1.13465e-170
SPARC	0	2.12624	0.946	0.602	0		SELENOP	0	-1.30006	0	0.115	0		COL6A3	0	3.01229	0.979	0.339	0		IGKC	6.7685e-264	-0.932512	0.101	0.118	2.1932e-259		SOCS3	0	1.8083	0.922	0.675	0		PTX3	8.11031e-38	-0.684016	0.111	0.122	2.62798e-33
PTGDS	0	2.10799	0.845	0.625	0		CA3	0	-1.19151	0.073	0.391	0		HSPA1A	0	2.81978	0.979	0.56	0		PRELP	0	-0.903731	0.669	0.843	0		TCF21	0	1.80701	0.825	0.462	0		MT2A	2.4386e-153	-0.646977	0.965	0.969	7.90178e-149
VCAN	0	2.04475	0.774	0.223	0		DEPP1	0	-1.16343	0	0.1	0		THY1	0	2.75863	0.848	0.059	0		ZBTB16	0	-0.864912	0.208	0.627	0		ID2	0	1.79066	0.905	0.506	0		MMP11	7.63552e-40	-0.627601	0.071	0.108	2.47414e-35
CCDC80	0	2.02113	0.763	0.23	0		SFTPC	0	-1.09544	0.137	0.287	6.78644e-307		CD81	0	2.69899	0.931	0.37	0		ATP5F1E	0	-0.756491	0	0.115	0		IRF1	0	1.77978	0.886	0.478	0		MT1A	2.35299e-42	-0.606798	0.272	0.332	7.6244e-38
MT2A	0	1.97377	0.969	0.867	0		ALDH1A1	0	-1.03828	0.422	0.747	0		TMSB10	0	2.58533	1	0.962	0		FIBIN	0	-0.685709	0.351	0.655	0		INMT	0	1.76205	0.659	0.267	0		MEDAG	3.1299e-145	-0.580224	0.21	0.329	1.01418e-140
THY1	0	1.91754	0.754	0.059	0		PPP1R14A	0	-0.979878	0.421	0.756	0		COL14A1	0	2.58506	0.857	0.078	0		IGHA1	6.78913e-196	-0.675652	0.045	0.116	2.19988e-191		LIMCH1	0	1.75355	0.83	0.429	0		NME2	1.24857e-256	-0.57552	0.087	0.205	4.04573e-252
IGF1	0	1.89974	0.576	0.129	0		FIBIN	0	-0.943886	0.235	0.655	0		BGN	0	2.58176	0.94	0.389	0		SELENOM	0	-0.624671	0	0.113	0		MACF1	0	1.74642	0.852	0.494	0		IFITM1	2.53065e-142	-0.564429	0.217	0.304	8.20007e-138
BGN	0	1.85925	0.858	0.389	0		MACF1	3.08694e-215	-0.938908	0.494	0.601	1.00026e-210		S100A10	0	2.56133	0.988	0.571	0		GLUL	0	-0.616873	0.657	0.817	0		MTRNR2L12	0	1.73843	0.236	0.09	0		HAS1	3.25198e-172	-0.558832	0.042	0.151	1.05374e-167
S100A10	0	1.82927	0.929	0.571	0		SCN7A	0	-0.91961	0.426	0.659	0		SOX4	0	2.54205	0.974	0.231	0		CA3	1.2961e-294	-0.609086	0.158	0.391	4.19975e-290		COL1A2	0	1.69139	1	0.974	0		CCL19	5.67391e-98	-0.550817	0.036	0.11	1.83852e-93
SFRP4	0	1.80776	0.475	0.132	0		ADH1B	0	-0.894156	0.636	0.967	0		A2M	0	2.47881	0.982	0.883	0		PDK4	0	-0.608633	0.345	0.622	0		RPS26	0	1.64656	0.998	0.831	0		SFRP4	1.39711e-82	-0.507918	0.358	0.475	4.52707e-78
LMNA	0	1.78045	0.938	0.603	0		SUN2	0	-0.885939	0.202	0.609	0		TUBA1A	0	2.45827	0.975	0.391	0		NOP53	0	-0.607894	0	0.113	0		COL3A1	0	1.6114	0.994	0.903	0		FKBP5	6.84775e-216	-0.494803	0.217	0.376	2.21888e-211
CXCL14	0	1.76976	0.357	0.053	0		GPM6B	0	-0.884124	0.149	0.529	0		VCAN	0	2.4123	0.89	0.223	0		SUN2	0	-0.603654	0.362	0.609	0		GNAS	0	1.59969	0.947	0.606	0		CXCL8	1.21964e-33	-0.486017	0.087	0.114	3.952e-29
CTHRC1	0	1.7688	0.469	0.062	0		FBLN5	0	-0.875111	0.493	0.795	0		MMP2	0	2.39707	0.992	0.658	0		CAVIN1	0	-0.535608	0	0.111	2.28971e-308		MARCKS	0	1.55923	0.914	0.487	0		ACSL4	1.3328e-112	-0.481091	0.252	0.309	4.31867e-108
ASPN	0	1.7554	0.493	0.112	0		GPC3	0	-0.832907	0.344	0.71	0		NBL1	0	2.38675	0.994	0.791	0		NORAD	5.49748e-304	-0.49968	0	0.108	1.78135e-299		CSRP1	0	1.54955	0.923	0.569	0		PDK4	2.0359e-71	-0.47763	0.345	0.342	6.59694e-67
SERPINE1	0	1.71771	0.469	0.057	0		APOD	0	-0.819766	0.649	0.795	0		VIM	0	2.38251	1	0.985	0		IGFBP6	2.28825e-169	-0.484853	0.678	0.511	7.41463e-165		NBL1	0	1.53213	0.994	0.927	0		EEF1G	5.57503e-279	-0.46948	0.102	0.259	1.80648e-274
CCL2	0	1.65765	0.683	0.289	0		USP53	0	-0.805671	0.283	0.547	0		HSP90AA1	0	2.3699	0.998	0.788	0		FMO2	0	-0.483823	0.448	0.797	0		C11orf96	0	1.48605	0.906	0.749	0		SULF1	1.53325e-88	-0.466081	0.249	0.315	4.96818e-84
COL14A1	0	1.57701	0.567	0.078	0		RGCC	0	-0.799503	0.726	0.85	0		ASPN	0	2.31776	0.47	0.112	0		ATP5MG	0	-0.461021	0	0.111	0		SOX4	0	1.46964	0.974	0.696	0		LEPR	1.27735e-135	-0.458354	0.159	0.29	4.13899e-131
TMSB10	0	1.52525	0.999	0.962	0		IGHA1	0	-0.795509	0.026	0.116	0		FN1	0	2.3122	0.991	0.694	0		MAOA	9.08968e-276	-0.426559	0.225	0.455	2.94533e-271		C10orf10	0	1.46173	0.701	0.468	0		TIMP1	7.2803e-51	-0.43515	0.997	0.993	2.35903e-46
LUM	0	1.47312	0.994	0.943	0		AOC3	0	-0.776159	0.237	0.534	0		MT-ATP6	0	2.29896	1	0.981	0		HIF3A	0	-0.420961	0.091	0.34	0		APOE	0	1.45155	0.713	0.43	0		UGDH	6.03952e-86	-0.431323	0.36	0.369	1.95698e-81
MMP2	0	1.45899	0.937	0.658	0		NDRG2	0	-0.762548	0.258	0.589	0		COL6A2	0	2.2957	0.998	0.84	0		GALNT15	9.13275e-206	-0.418972	0.014	0.118	2.95929e-201		LMO4	0	1.44305	0.935	0.594	0		CYP1B1	4.69171e-32	-0.395957	0.392	0.458	1.52025e-27
IGFBP3	0	1.45373	0.361	0.064	0		ATP5F1E	0	-0.756491	0	0.115	0		CTHRC1	0	2.2886	0.546	0.062	0		FIGF	0	-0.408287	0.122	0.385	0		MT-ATP6	0	1.43632	1	0.993	0		IGF2	3.10263e-109	-0.391984	0.044	0.121	1.00535e-104
IGFBP5	0	1.44629	0.666	0.654	0		FIGF	0	-0.74544	0.047	0.385	0		MGP	0	2.26948	1	0.976	0		IGLC2	2.41178e-68	-0.390017	0.047	0.102	7.81489e-64		BTG1	0	1.43617	0.972	0.701	0		PAPPA	4.22463e-58	-0.38399	0.245	0.308	1.36891e-53
SERPINF1	0	1.44403	0.954	0.507	0		IGKC	0	-0.726981	0.09	0.118	0		LUM	0	2.26083	0.996	0.943	0		ELOB	5.49748e-304	-0.389459	0	0.108	1.78135e-299		NR2F1	0	1.43358	0.889	0.43	0		ATP6V0C	1.8337e-301	-0.374328	0.007	0.123	5.94174e-297
HSP90AA1	0	1.44166	0.962	0.788	0		TCEAL4	0	-0.713273	0.632	0.803	0		C11orf96	0	2.25508	0.906	0.367	0		CD14	4.23762e-224	-0.382965	0.127	0.315	1.37312e-219		PTMS	0	1.42855	0.994	0.818	0		PENK	4.47182e-41	-0.37276	0.087	0.138	1.44901e-36
HSPA1A	0	1.42377	0.87	0.56	0		FGFR4	0	-0.69487	0.14	0.473	0		IER3	0	2.24457	0.942	0.356	0		ATP5MC2	2.49188e-295	-0.381967	0	0.105	8.07444e-291		MGP	0	1.41144	1	0.98	0		CTSL	7.94231e-61	-0.357625	0.698	0.63	2.57355e-56
EMP1	0	1.4069	0.758	0.378	0		SLIT2	0	-0.679578	0.278	0.469	0		CALM1	0	2.24352	0.991	0.586	0		ATP5ME	2.22432e-292	-0.373071	0	0.104	7.20745e-288		MT-CYB	0	1.4095	1	0.995	0		MT1M	1.75186e-21	-0.353485	0.477	0.458	5.67656e-17
NNMT	0	1.39319	0.963	0.644	0		CTGF	0	-0.659497	0.679	0.883	0		MT-ND3	0	2.22269	1	0.904	0		TRIR	4.07134e-287	-0.365575	0	0.102	1.31924e-282		HSPA1A	0	1.39601	0.979	0.87	0		GABARAP	4.69217e-114	-0.350396	0.428	0.472	1.5204e-109
COL8A1	0	1.39307	0.62	0.273	0		XIST	0	-0.651653	0.185	0.393	0		CAMK2N1	0	2.21775	0.858	0.342	0		SELENOW	9.53108e-292	-0.354705	0	0.104	3.08835e-287		CALM1	0	1.38914	0.991	0.831	0		GFPT2	6.71677e-101	-0.349573	0.247	0.311	2.17644e-96
CYP1B1	0	1.35795	0.458	0.103	0		SPINT2	0	-0.645979	0.148	0.469	0		LMNA	0	2.19006	0.994	0.603	0		FKBP5	1.95299e-162	-0.352181	0.217	0.382	6.32827e-158		A2M	0	1.37012	0.982	0.912	0		ERRFI1	8.6042e-52	-0.348141	0.389	0.366	2.78802e-47
TNFAIP6	0	1.35117	0.541	0.118	0		CD14	0	-0.634261	0.038	0.315	0		COL8A1	0	2.1888	0.832	0.273	0		GPM6B	2.78737e-176	-0.343963	0.331	0.529	9.03192e-172		ANGPT1	0	1.3636	0.688	0.24	0		CRIP1	2.11182e-60	-0.347926	0.318	0.412	6.84294e-56
TUBA1A	0	1.30959	0.803	0.391	0		CITED2	0	-0.631823	0.344	0.629	0		APOE	0	2.17138	0.713	0.277	0		ATP5PF	6.60794e-287	-0.335112	0	0.102	2.14117e-282		JUNB	0	1.36135	0.997	0.955	0		MT1X	2.1171e-18	-0.344669	0.657	0.679	6.86004e-14
B2M	0	1.28595	1	0.997	0		MAOA	0	-0.628969	0.112	0.455	0		IGF1	0	2.15921	0.694	0.129	0		ALDH1A1	1.9734e-82	-0.318425	0.675	0.747	6.39441e-78		PTGDS	0	1.35861	0.898	0.845	0		INHBA	1.36812e-27	-0.336251	0.258	0.307	4.43311e-23
NEAT1	0	1.28059	0.95	0.782	0		LBH	0	-0.628043	0.431	0.625	0		COMP	0	2.1157	0.404	0.036	0		ATP5F1D	5.79782e-284	-0.317924	0	0.101	1.87867e-279		JUN	0	1.35345	0.999	0.947	0		TWIST2	2.0367e-144	-0.335851	0.175	0.291	6.59952e-140
S100A11	0	1.28046	0.924	0.605	0		SELENOM	0	-0.624671	0	0.113	0		MEG3	0	2.11006	0.818	0.252	0		RAPGEF5	3.8839e-135	-0.294068	0.077	0.196	1.2585e-130		ENAH	0	1.34061	0.896	0.47	0		TSC22D3	8.40877e-86	-0.334066	0.768	0.739	2.72469e-81
CD63	0	1.27984	0.998	0.942	0		GLUL	0	-0.621675	0.567	0.817	0		HSPA1B	0	2.10114	0.897	0.417	0		TIMP4	0	-0.289513	0.025	0.198	0		RARRES2	0	1.33142	0.987	0.934	0		SPHK1	3.10432e-199	-0.32576	0.087	0.226	1.00589e-194
COMP	0	1.2739	0.349	0.036	0		NOP53	0	-0.607894	0	0.113	0		MDK	0	2.09206	0.845	0.172	0		NDRG2	4.0348e-93	-0.278404	0.469	0.589	1.30739e-88		CEBPB	0	1.32922	0.973	0.733	0		C3	3.47959e-17	-0.325376	0.582	0.619	1.12749e-12
IL32	0	1.27333	0.567	0.051	0		ZBTB16	0	-0.589322	0.325	0.627	0		ZFP36L1	0	2.07732	0.982	0.481	0									CEBPD	0	1.32141	0.975	0.869	0		CXCL3	5.62525e-29	-0.325159	0.16	0.145	1.82275e-24
ZFP36L1	0	1.26061	0.83	0.481	0		CES1	0	-0.554644	0.616	0.795	0		NEAT1	0	2.07427	0.998	0.782	0									GPC3	0	1.3209	0.611	0.344	0		F2R	7.39468e-49	-0.325105	0.292	0.371	2.3961e-44
HSPA8	0	1.24835	0.866	0.639	0		CYR61	0	-0.545688	0.806	0.941	0		DNAJB1	0	2.07322	0.964	0.503	0									SFTPA1	0	1.32029	0.725	0.049	0		NR1D1	4.91511e-198	-0.312264	0.146	0.313	1.59264e-193
PLA2G2A	6.40473e-277	1.23272	0.241	0.096	2.07533e-272		CKB	0	-0.542291	0.245	0.484	0		MT-CO3	0	2.0722	1	0.997	0									KCNQ1OT1	0	1.31827	0.77	0.39	0		UAP1	4.46655e-85	-0.311659	0.445	0.428	1.4473e-80
TNFRSF12A	0	1.23146	0.612	0.209	0		LMCD1	0	-0.540072	0.443	0.663	0		SCGB1A1	0	2.06626	0.913	0.253	0									G0S2	0	1.31687	0.648	0.288	0		RARRES1	3.96603e-67	-0.30779	0.534	0.639	1.28511e-62
HSPH1	0	1.22538	0.593	0.147	0		CAVIN1	0	-0.535608	0	0.111	0		H3F3A	0	2.06211	1	0.791	0									IER2	0	1.31536	0.991	0.849	0		HMOX1	2.83567e-46	-0.298157	0.074	0.109	9.18843e-42
FN1	0	1.21145	0.89	0.694	0		SVEP1	0	-0.534432	0.158	0.335	0		HLA-B	0	2.05272	0.987	0.406	0									COL6A2	0	1.31419	0.998	0.935	0		FOSL1	2.5919e-122	-0.289805	0.084	0.172	8.39854e-118
HSPB1	0	1.19797	0.95	0.741	0		TXNIP	2.35826e-222	-0.519955	0.447	0.618	7.64147e-218		MT-CO1	0	2.04287	1	0.999	0									SCGB1A1	0	1.27808	0.913	0.308	0		ZBTB16	2.9822e-104	-0.27559	0.208	0.325	9.66323e-100
DNAJB1	0	1.18599	0.788	0.503	0		NORAD	0	-0.49968	0	0.108	0		CCL2	0	2.03483	0.799	0.289	0									MT-ND1	0	1.27775	1	0.968	0		RGS5	4.22516e-162	-0.273702	0.034	0.135	1.36908e-157
PLAC9	0	1.18398	0.843	0.445	0		HIF3A	0	-0.492283	0.046	0.34	0		MT-CYB	0	2.02562	1	0.99	0									JUND	0	1.2757	0.957	0.734	0		HMGA1	2.09679e-99	-0.268759	0.076	0.146	6.79422e-95
GEM	0	1.17695	0.649	0.207	0		DCXR	0	-0.475972	0.271	0.513	0		JUND	0	2.02292	0.957	0.351	0									PLEKHH2	0	1.27525	0.819	0.364	0		TM4SF1	2.22298e-23	-0.255214	0.167	0.173	7.20313e-19
PMEPA1	0	1.17294	0.435	0.086	0		MAMDC2	0	-0.46831	0.339	0.566	0		RPS26	0	2.01817	0.998	0.654	0									CFD	0	1.27204	0.92	0.785	0
CTSK	0	1.17041	0.679	0.158	0		ATP5MG	0	-0.461021	0	0.111	0		COL6A1	0	2.01602	0.989	0.726	0									ACTG1	0	1.26763	1	0.965	0
SERPINH1	0	1.1682	0.742	0.346	0		CCBE1	0	-0.459784	0.082	0.319	0		TIMP1	0	1.97939	0.997	0.796	0									IER5L	0	1.25947	0.566	0.173	0
LTBP1	0	1.16276	0.704	0.24	0		PLEKHH2	1.86407e-222	-0.449401	0.364	0.509	6.04014e-218		CCDC80	0	1.97109	0.804	0.23	0									DST	0	1.249	0.951	0.6	0
MT1A	0	1.15774	0.332	0.122	0		MFGE8	0	-0.447836	0.544	0.709	0		MFAP4	0	1.9663	0.98	0.817	0									VIM	0	1.24332	1	0.999	0
HLA-B	0	1.15131	0.837	0.406	0		SOCS3	2.6416e-165	-0.444793	0.675	0.741	8.55957e-161		MTRNR2L12	0	1.9528	0.236	0.027	0									MYH10	0	1.24267	0.794	0.419	0
CXCL2	0	1.14477	0.322	0.139	0		METTL7A	0	-0.429211	0.315	0.516	0		CD63	0	1.95049	1	0.942	0									IER3	0	1.24191	0.942	0.686	0
VIM	0	1.13919	0.999	0.985	0		ANGPT1	2.94765e-247	-0.427468	0.24	0.385	9.55127e-243		LGALS1	0	1.94439	0.999	0.993	0									GUCY1A3	0	1.23961	0.808	0.358	0
PHLDA1	0	1.12414	0.59	0.154	0		RAPGEF5	0	-0.418797	0.016	0.196	0		PTMS	0	1.94101	0.994	0.638	0									SFTPA2	0	1.23873	0.707	0.057	0
LGALS3	0	1.11677	0.912	0.637	0		GALNT15	0	-0.407947	0.024	0.118	0		B2M	0	1.94006	1	0.997	0									NR2F2	0	1.23843	0.79	0.372	0
EMP3	0	1.11529	0.806	0.403	0		GADD45B	9.97142e-45	-0.407318	0.773	0.791	3.23104e-40		NFKBIA	0	1.93898	0.986	0.72	0									MT-CO1	0	1.2382	1	0.999	0
COL6A1	0	1.11492	0.882	0.726	0		MYH10	2.96785e-105	-0.406091	0.419	0.493	9.61672e-101		ACTA2	0	1.9377	0.674	0.317	0									ID3	0	1.23336	0.87	0.553	0
A2M	0	1.10869	0.912	0.883	0		SERPING1	0	-0.40446	0.938	0.982	0		LMO4	0	1.9375	0.935	0.412	0									MYLK	0	1.23088	0.871	0.479	0
HSPA1B	0	1.10842	0.747	0.417	0		ADM	2.68921e-230	-0.404198	0.256	0.42	8.71384e-226		SCGB3A1	0	1.92915	0.91	0.174	0									MT-ND4	0	1.22693	1	0.997	0
COL5A2	0	1.10001	0.601	0.187	0		ADIRF	0	-0.403381	0.517	0.709	0		GEM	0	1.91537	0.837	0.207	0									TPT1	0	1.22312	1	0.993	0
HLA-A	0	1.08772	0.941	0.686	0		QSOX1	0	-0.40332	0.508	0.666	0		PLAC9	0	1.90961	0.929	0.445	0									CYR61	0	1.2181	0.983	0.806	0
DIO2	0	1.08367	0.304	0.017	0		ELOB	0	-0.389459	0	0.108	0		SFTPC	0	1.8982	0.968	0.287	0									PDLIM2	0	1.21309	0.846	0.443	0
FGF7	0	1.07978	0.661	0.414	0		TCF21	0	-0.384315	0.462	0.672	0		CD99	0	1.88189	0.981	0.552	0									CITED2	0	1.21207	0.74	0.344	0
SOX4	0	1.0724	0.696	0.231	0		ATP5MC2	0	-0.381967	0	0.105	0		COL5A2	0	1.8814	0.8	0.187	0									RPL37	0	1.2118	1	0.989	0
LGALS1	0	1.07008	0.994	0.993	0		LIMCH1	2.21576e-184	-0.380238	0.429	0.56	7.17973e-180		CDH11	0	1.87722	0.885	0.339	0									RPS12	0	1.21077	1	0.998	0
HIF1A	0	1.0683	0.597	0.212	0		FBP1	0	-0.375642	0.032	0.232	0		SEPW1	0	1.87527	0.95	0.275	0									CDKN1C	0	1.19825	0.708	0.298	0
IL1R1	0	1.06368	0.574	0.226	0		ATP5ME	0	-0.373071	0	0.104	0		SERF2	0	1.87483	1	0.878	0									RPL37A	0	1.18761	1	0.992	0
FOSB	0	1.06015	0.874	0.633	0		SOD3	4.8107e-300	-0.370566	0.578	0.757	1.55881e-295		GNAS	0	1.87401	0.947	0.411	0									ZFP36	0	1.18714	0.985	0.914	0
TAGLN	0	1.06002	0.779	0.565	0		IGLC2	1.04966e-156	-0.369712	0.049	0.102	3.40122e-152		DNAJA1	0	1.86058	0.945	0.432	0									MT-CO3	0	1.18081	1	0.998	0
DNAJA1	0	1.05459	0.763	0.432	0		PIK3R1	3.3517e-220	-0.367903	0.376	0.547	1.08605e-215		GADD45A	0	1.83335	0.82	0.263	0									H3F3A	0	1.17647	1	0.959	0
MT-ATP8	0	1.05437	0.336	0.107	0		CDH13	0	-0.366876	0.036	0.228	0		HTRA1	0	1.83244	0.798	0.159	0									PNRC1	0	1.17566	0.988	0.812	0
ANXA2	0	1.04792	0.923	0.688	0		TRIR	0	-0.365575	0	0.102	0		MARCKS	0	1.82418	0.914	0.4	0									TMSB4X	0	1.17141	1	0.999	0
PTMA	0	1.04552	0.998	0.984	0		SEPP1	1.49137e-304	-0.35977	0.733	0.822	4.8325e-300		MT-ND4	0	1.81564	1	0.997	0									CES1	0	1.17079	0.885	0.616	0
INHBA	0	1.04361	0.307	0.037	0		SFTPA2	2.95646e-155	-0.356014	0.057	0.118	9.57981e-151		ENAH	0	1.81466	0.896	0.218	0									RPL7A	0	1.16783	1	0.984	0
SEPW1	0	1.0429	0.708	0.275	0		NEXN	5.485e-190	-0.355763	0.329	0.475	1.77731e-185		SERPINH1	0	1.81246	0.914	0.346	0									CCDC102B	0	1.15444	0.679	0.241	0
ANXA5	0	1.03464	0.863	0.645	0		SELENOW	0	-0.354705	0	0.104	0		HLA-A	0	1.79857	0.995	0.686	0									PALLD	0	1.15382	0.921	0.62	0
SELM	0	1.02681	0.913	0.606	0		SLPI	1.08462e-54	-0.349732	0.145	0.18	3.5145e-50		DYNLL1	0	1.7984	0.987	0.638	0									TUBA1A	0	1.14869	0.975	0.803	0
SCGB3A1	0	1.01203	0.31	0.174	0		CHPT1	0	-0.345886	0.251	0.416	0		PMEPA1	0	1.79196	0.732	0.086	0									RPS24	0	1.14837	1	0.988	0
SERF2	0	1.0075	0.988	0.878	0		NPNT	7.39796e-264	-0.345712	0.131	0.274	2.39716e-259		KCNQ1OT1	0	1.77111	0.77	0.294	0									H2AFZ	0	1.1462	0.909	0.633	0
IER3	0	1.00266	0.686	0.356	0		NKD1	0	-0.340703	0.042	0.219	0		ATP5E	0	1.76533	0.995	0.603	0									PPP1R15A	0	1.14541	0.97	0.755	0
PCOLCE	0	1.00019	0.855	0.554	0		ALDH6A1	0	-0.33743	0.095	0.292	0		PTMA	0	1.75838	1	0.984	0									RPL30	0	1.14459	1	0.984	0
MDK	0	0.996443	0.606	0.172	0		ATP5PF	0	-0.335112	0	0.102	0		TPT1	0	1.75794	1	0.992	0									MEG3	0	1.14366	0.818	0.657	0
MT1E	0	0.996019	0.7	0.426	0		IGFBP6	1.00557e-85	-0.334284	0.593	0.511	3.25836e-81		ANXA2	0	1.75727	0.994	0.688	0									SPARC	0	1.14001	0.997	0.946	0
CD99	0	0.995959	0.88	0.552	0		SLC40A1	1.88804e-231	-0.328799	0.303	0.459	6.11781e-227		S100A11	0	1.75302	0.991	0.605	0									CDH11	0	1.13257	0.885	0.578	0
TPM4	0	0.990151	0.754	0.47	0		NEDD9	3.00523e-195	-0.325658	0.264	0.41	9.73786e-191		HSPB1	0	1.7488	0.994	0.741	0									NUPR1	0	1.1245	0.976	0.772	0
FBN1	0	0.986242	0.606	0.264	0		NUPR1	1.14916e-143	-0.32329	0.772	0.845	3.72363e-139		TAGLN	0	1.74373	0.805	0.565	0									ZNF106	0	1.12418	0.873	0.493	0
COL6A2	0	0.981505	0.935	0.84	0		PPM1K	0	-0.322704	0.146	0.329	0		G0S2	0	1.73721	0.648	0.388	0									MALAT1	0	1.12406	1	0.999	0
PFN1	0	0.98085	0.904	0.615	0		ATP5F1D	0	-0.317924	0	0.101	0		LTBP2	0	1.73571	0.832	0.243	0									PPDPF	0	1.11914	0.989	0.776	0
PPIC	0	0.974857	0.701	0.238	0		GDF10	0	-0.317264	0.106	0.283	0		HSPA8	0	1.73293	0.983	0.639	0									GADD45A	0	1.11903	0.82	0.537	0
LINC00657	0	0.972119	0.541	0.208	0		IER2	1.36227e-16	-0.316942	0.849	0.875	4.41415e-12		EGR1	0	1.71689	0.979	0.787	0									ELN	0	1.10929	0.882	0.62	0
MEDAG	0	0.972018	0.329	0.047	0		ABCA6	3.30997e-142	-0.30828	0.296	0.422	1.07253e-137		TAGLN2	0	1.71632	0.991	0.725	0									SLC40A1	0	1.10422	0.705	0.303	0
MMP11	0	0.968229	0.108	0.002	0		ECHDC3	0	-0.297797	0.03	0.21	0		FOSB	0	1.71142	0.965	0.633	0									POSTN	0	1.10335	0.616	0.445	0
ANXA1	0	0.966482	0.889	0.764	0		MPST	0	-0.296283	0.222	0.389	0		SELM	0	1.71004	0.981	0.606	0									RPL41	0	1.10261	1	0.995	0
MEG3	0	0.966408	0.657	0.252	0		ID2	2.13047e-93	-0.294371	0.506	0.586	6.90335e-89		LTBP1	0	1.70845	0.83	0.24	0									EEF1A1	0	1.1019	1	1	0
UBB	0	0.96595	0.976	0.86	0		AASS	0	-0.294308	0.072	0.24	0		COL5A1	0	1.7049	0.785	0.135	0									HIST1H4C	0	1.10118	0.753	0.334	0
SOD2	0	0.959746	0.716	0.528	0		SFTPA1	1.68283e-132	-0.293786	0.049	0.117	5.45288e-128		MT-ND1	0	1.70372	1	0.938	0									FN1	0	1.10075	0.991	0.89	0
ATP5E	0	0.958218	0.924	0.603	0		SEPT4	0	-0.291983	0.082	0.251	0		KLF6	0	1.69194	0.966	0.626	0									HTRA1	0	1.09979	0.798	0.497	0
MT1M	1.44355e-291	0.95392	0.458	0.311	4.67754e-287		TIMP4	0	-0.280007	0.031	0.198	0		CFL1	0	1.69163	0.994	0.746	0									EMILIN1	0	1.09613	0.905	0.597	0
SPON2	0	0.953244	0.641	0.352	0		CRIM1	8.0958e-177	-0.279751	0.114	0.203	2.62328e-172		GUCY1A3	0	1.68603	0.808	0.141	0									MDK	0	1.09561	0.845	0.606	0
ACTA2	0	0.951963	0.52	0.317	0		KANK3	0	-0.273015	0.033	0.198	0		PPIC	0	1.6839	0.878	0.238	0									FHL1	0	1.09542	0.901	0.691	0
TAGLN2	0	0.951338	0.927	0.725	0		ADARB1	6.62662e-252	-0.271845	0.111	0.244	2.14722e-247		SPON2	0	1.683	0.747	0.352	0									FOS	0	1.08818	0.997	0.961	0
MFAP2	0	0.950992	0.533	0.084	0		CRYAB	1.14386e-223	-0.26824	0.407	0.578	3.70644e-219		RPS4Y1	0	1.67587	0.755	0.182	0									FGFR4	0	1.08744	0.511	0.14	0
KLF6	0	0.95095	0.77	0.626	0		LPL	8.537e-294	-0.259716	0.075	0.21	2.76624e-289		FILIP1L	0	1.67354	0.827	0.297	0									DNAJB4	0	1.08698	0.803	0.442	0
FHL2	0	0.9479	0.521	0.102	0		MAL	0	-0.255245	0.084	0.243	0		IRF1	0	1.67336	0.886	0.443	0									RPLP1	0	1.07597	1	1	0
THBS2	0	0.941872	0.446	0.108	0		CD302	1.44887e-83	-0.254498	0.393	0.455	4.69476e-79		HSPH1	0	1.67097	0.732	0.147	0									NFIB	0	1.07581	0.907	0.596	0
CRABP2	0	0.940169	0.384	0.015	0		PTGIR	5.98358e-191	-0.253935	0.185	0.31	1.93886e-186		SERPINF1	0	1.66631	0.961	0.507	0									RPL5	0	1.07529	1	0.982	0
THBS1	8.96926e-285	0.939532	0.597	0.482	2.90631e-280		IGSF10	1.48742e-133	-0.251681	0.106	0.192	4.81968e-129		MT-ND5	0	1.66554	1	0.747	0									RPL6	0	1.07312	1	0.987	0
CTSL	0	0.935655	0.63	0.452	0									CCL11	0	1.65765	0.312	0.037	0									CIRBP	0	1.06846	0.994	0.851	0
UBC	0	0.933959	0.991	0.972	0									TUBB	0	1.64841	0.96	0.493	0									NFKBIA	0	1.06815	0.986	0.864	0
TPPP3	0	0.933091	0.442	0.046	0									MYL6	0	1.64432	1	0.913	0									MFAP4	0	1.0632	0.98	0.927	0
CCL19	0	0.929917	0.11	0.007	0									LITAF	0	1.64189	0.913	0.501	0									FXYD1	0	1.06133	0.898	0.611	0
CCL11	0	0.925632	0.223	0.037	0									PLTP	0	1.63607	0.909	0.394	0									RPS28	0	1.0613	1	0.997	0
ALDH1A3	0	0.925612	0.36	0.04	0									SEPP1	0	1.63542	0.961	0.822	0									TMSB10	0	1.06008	1	0.999	0
HSPE1	0	0.922873	0.739	0.468	0									UBB	0	1.63249	0.999	0.86	0									RPL23A	0	1.05917	1	0.992	0
MXRA5	0	0.921977	0.383	0.026	0									FOS	0	1.62474	0.997	0.947	0									RPL19	0	1.05439	1	0.997	0
COL5A1	0	0.91988	0.515	0.135	0									BASP1	0	1.62272	0.74	0.096	0									RPL3	0	1.05236	1	0.999	0
SERPINE2	0	0.919563	0.328	0.036	0									ID3	0	1.62105	0.87	0.336	0									RPL12	0	1.05215	1	0.996	0
DYNLL1	0	0.918811	0.881	0.638	0									MOXD1	0	1.62103	0.751	0.18	0									RPL29	0	1.05127	1	0.984	0
FBLN2	0	0.918787	0.607	0.196	0									LGALS3	0	1.6196	0.991	0.637	0									RPS23	0	1.04914	1	0.997	0
TXN	0	0.903635	0.797	0.51	0									CLEC11A	0	1.6145	0.809	0.162	0									RPL24	0	1.04783	1	0.979	0
MFAP4	0	0.903101	0.927	0.817	0									TMSB4X	0	1.61033	1	0.999	0									RPS9	0	1.04651	1	0.996	0
MT-CO3	0	0.891391	0.998	0.997	0									EEF1A1	0	1.60915	1	1	0									SFTPB	0	1.04619	0.714	0.147	0
H3F3A	0	0.885646	0.959	0.791	0									OAZ1	0	1.59982	0.997	0.705	0									RPL22	0	1.04581	0.999	0.957	0
MCL1	0	0.884693	0.746	0.501	0									TPM4	0	1.59869	0.959	0.47	0									ZFAS1	0	1.04356	0.952	0.708	0
DPT	0	0.883724	0.569	0.394	0									HMGN1	0	1.59299	0.947	0.369	0									RPL11	0	1.04294	1	0.999	0
STEAP1	0	0.883432	0.593	0.181	0									ANXA5	0	1.59187	0.986	0.645	0									IGFBP7	0	1.04089	0.951	0.92	0
CRIP1	0	0.88265	0.412	0.082	0									MXRA8	0	1.58985	0.935	0.454	0									DKK3	0	1.04073	0.907	0.6	0
MYADM	0	0.872687	0.671	0.346	0									OGN	0	1.58864	0.656	0.159	0									TUBB	0	1.03888	0.96	0.736	0
NFKBIA	0	0.870829	0.864	0.72	0									ZFP36	0	1.58311	0.985	0.893	0									RPL28	0	1.0385	1	0.996	0
RBMS1	0	0.86691	0.689	0.327	0									SOD2	0	1.58117	0.903	0.528	0									MXRA8	0	1.03167	0.935	0.691	0
COL12A1	0	0.865669	0.249	0.046	0									PNRC1	0	1.57801	0.988	0.726	0									ID4	0	1.03041	0.692	0.249	0
MT-ATP6	0	0.862638	0.993	0.981	0									CD9	0	1.57698	0.847	0.325	0									CH25H	0	1.02918	0.375	0.18	0
RUNX1	0	0.862342	0.483	0.061	0									IGFBP7	0	1.57026	0.951	0.645	0									ITGA8	0	1.02906	0.708	0.35	0
IFITM3	0	0.86191	0.988	0.95	0									FTL	0	1.56892	1	1	0									PMP22	0	1.02715	0.973	0.844	0
CALU	0	0.859509	0.686	0.353	0									MT-CO2	0	1.56798	1	0.997	0									WNT2	0	1.02609	0.481	0.162	0
MGP	0	0.858041	0.98	0.976	0									BTG1	0	1.5654	0.972	0.721	0									RPS16	0	1.02428	1	0.988	0
SULF1	0	0.857525	0.315	0.054	0									NR2F1	0	1.56217	0.889	0.298	0									RPL10A	0	1.02308	1	0.99	0
NBL1	0	0.85462	0.927	0.791	0									TCEB2	0	1.55696	0.977	0.467	0									RPS3A	0	1.02225	1	0.996	0
CALM1	0	0.854382	0.831	0.586	0									H2AFZ	0	1.55492	0.909	0.471	0									RGS3	0	1.02169	0.662	0.276	0
ANTXR1	0	0.854216	0.536	0.142	0									C10orf10	0	1.55243	0.701	0.57	0									EGR1	0	1.02112	0.979	0.862	0
WBP5	0	0.853804	0.717	0.325	0									GNB2L1	0	1.53988	1	0.863	0									KLF2	0	1.02087	0.675	0.356	0
MYL6	0	0.841486	0.983	0.913	0									LINC00657	0	1.53793	0.85	0.208	0									RPL9	0	1.01956	1	0.984	0
PAPPA	0	0.839554	0.308	0.054	0									IL32	0	1.53134	0.648	0.051	0									RPL32	0	1.01869	1	0.999	0
PENK	0	0.835418	0.138	0.016	0									GADD45B	0	1.52857	0.988	0.791	0									RPSA	0	1.01788	0.999	0.931	0
LINC00152	0	0.832941	0.372	0.132	0									HSP90AB1	0	1.52846	0.997	0.88	0									RPL39	0	1.01772	1	0.995	0
SH3BGRL3	0	0.828301	0.718	0.385	0									ITGB1	0	1.52648	0.977	0.626	0									RPS21	0	1.01641	0.998	0.908	0
CXCL12	0	0.826348	0.472	0.215	0									NNMT	0	1.51737	0.959	0.644	0									RPS3	0	1.0163	1	0.995	0
EID1	0	0.822704	0.889	0.675	0									CEBPD	0	1.5093	0.975	0.82	0									MOXD1	0	1.0094	0.751	0.467	0
TCEB2	0	0.817341	0.838	0.467	0									NFIB	0	1.50607	0.907	0.409	0									COL14A1	0	1.00805	0.857	0.567	0
CLEC11A	0	0.816175	0.609	0.162	0									RRBP1	0	1.50518	0.952	0.394	0									NFIL3	0	1.00339	0.576	0.198	0
MT-CO1	0	0.804677	0.999	0.999	0									CAV1	0	1.49945	0.912	0.487	0									SLC9A3R2	0	1.00256	0.714	0.288	0
PTX3	7.03e-97	0.801673	0.122	0.064	2.27793e-92									ID2	0	1.49629	0.905	0.586	0									MMP23B	0	0.99949	0.832	0.53	0
C8orf4	0	0.801279	0.49	0.258	0									RPL41	0	1.49294	1	0.999	0									HMGN1	0	0.996904	0.947	0.662	0
TIMP2	0	0.800872	0.698	0.365	0									CEBPB	0	1.49077	0.973	0.69	0									NFKBIZ	0	0.994778	0.875	0.558	0
RAB31	0	0.800077	0.485	0.112	0									HMGB1	0	1.48686	0.998	0.803	0									S100A4	0	0.992729	0.895	0.857	0
CFL1	0	0.798576	0.923	0.746	0									PPIB	0	1.48485	0.993	0.757	0									HSPA1B	0	0.992719	0.897	0.747	0
LDHA	0	0.797348	0.851	0.674	0									LY6E	0	1.48359	0.932	0.409	0									RPL18	0	0.991016	1	0.988	0
SPTSSA	0	0.796435	0.619	0.331	0									UBC	0	1.4806	1	0.972	0									PIEZO2	0	0.990904	0.596	0.189	0
LY6E	0	0.795845	0.758	0.409	0									AHR	0	1.47988	0.782	0.15	0									NUCKS1	0	0.990593	0.98	0.761	0
TMEM176B	0	0.795793	0.665	0.402	0									S100A6	0	1.47566	1	0.998	0									TBX2	0	0.988924	0.65	0.234	0
DUSP1	0	0.794435	0.946	0.898	0									ATF3	0	1.47393	0.91	0.514	0									HES1	0	0.987704	0.662	0.327	0
CRIP2	0	0.793887	0.558	0.154	0									RPL28	0	1.47356	1	0.993	0									LTBP4	0	0.985853	0.898	0.624	0
EIF4G2	0	0.793568	0.695	0.409	0									SEPT11	0	1.47319	0.884	0.379	0									ACTA2	1.22648e-212	0.985739	0.674	0.52	3.97416e-208
ACSL4	0	0.789297	0.309	0.079	0									PMP22	0	1.47264	0.973	0.788	0									RPS7	0	0.985666	1	0.969	0
LTBP2	0	0.788494	0.568	0.243	0									S100A4	0	1.47224	0.895	0.77	0									ATF3	0	0.984473	0.91	0.704	0
NGFRAP1	0	0.78833	0.733	0.352	0									SSPN	0	1.46327	0.793	0.262	0									KCTD12	0	0.984248	0.725	0.308	0
SCGB1A1	0	0.78818	0.308	0.253	0									CAPZB	0	1.46277	0.953	0.533	0									UQCRB	0	0.981809	0.983	0.805	0
VMP1	0	0.787923	0.579	0.31	0									JUNB	0	1.46135	0.997	0.952	0									FMO2	0	0.981113	0.448	0.301	0
KLF4	0	0.785936	0.58	0.32	0									OST4	0	1.46115	0.987	0.649	0									BASP1	0	0.980855	0.74	0.393	0
RPS4Y1	0	0.78395	0.529	0.182	0									S100A13	0	1.45773	0.98	0.623	0									QSOX1	0	0.977588	0.843	0.508	0
CXCL1	0	0.782597	0.158	0.039	4.14665e-308									NGFRAP1	0	1.4565	0.921	0.352	0									BRI3	0	0.976876	0.862	0.449	0
CD248	0	0.778312	0.417	0.079	0									DDX5	0	1.4554	0.998	0.862	0									CCNL1	0	0.976154	0.934	0.672	0
HSP90AB1	0	0.778107	0.928	0.88	0									LIMA1	0	1.45477	0.912	0.418	0									FILIP1L	0	0.975135	0.827	0.592	0
ARPC1B	0	0.777191	0.577	0.185	0									C8orf4	0	1.45366	0.737	0.258	0									RPS11	0	0.974702	1	0.964	0
S100A6	0	0.771527	0.999	0.998	0									EID1	0	1.45046	0.994	0.675	0									CCNI	0	0.972949	0.983	0.827	0
YWHAZ	0	0.771337	0.653	0.31	0									TUBA1B	0	1.44987	0.958	0.625	0									MT-ND5	0	0.97234	1	0.891	0
C11orf96	0	0.769033	0.749	0.367	0									EMILIN1	0	1.449	0.905	0.468	0									AES	0	0.969225	0.836	0.445	0
PDLIM4	0	0.765189	0.417	0.058	0									TXN	0	1.44719	0.937	0.51	0									ZFP36L2	0	0.968563	0.974	0.765	0
TMEM176A	0	0.763544	0.577	0.305	0									FTH1	0	1.44329	1	1	0									HLA-E	0	0.96827	0.909	0.698	0
PRRX1	0	0.762811	0.556	0.184	0									DIO2	0	1.44153	0.414	0.017	0									RPL15	0	0.968089	1	0.998	0
PPIB	0	0.762022	0.912	0.757	0									MMP23B	0	1.44073	0.832	0.318	0									PLPP3	0	0.967874	0.834	0.606	0
OGN	0	0.761889	0.476	0.159	0									PCOLCE	0	1.43937	0.921	0.554	0									ZNF503	0	0.967468	0.721	0.328	0
TGFBI	0	0.761153	0.277	0.038	0									COL18A1	0	1.43754	0.693	0.104	0									NFIC	0	0.96718	0.944	0.637	0
ARPC2	0	0.758261	0.718	0.396	0									ARF4	0	1.43585	0.947	0.481	0									SFRP2	2.0421e-219	0.966527	0.777	0.705	6.61703e-215
CYBA	0	0.75664	0.709	0.328	0									DUSP1	0	1.43524	0.99	0.898	0									RPL13	0	0.966333	1	1	0
FSTL1	0	0.755257	0.763	0.525	0									COX6C	0	1.43335	0.982	0.576	0									FTL	0	0.964521	1	1	0
C3	0	0.751512	0.619	0.34	0									PFN1	0	1.42762	0.966	0.615	0									TOMM7	0	0.963393	0.994	0.908	0
TUBA1B	0	0.750736	0.836	0.625	0									RPLP1	0	1.42553	1	1	0									RPS27A	0	0.962395	1	0.999	0
HSPD1	0	0.748676	0.636	0.437	0									CALD1	0	1.42547	0.999	0.891	0									RPL36	0	0.956635	1	0.993	0
ITIH5	0	0.748579	0.441	0.132	0									PHLDA1	0	1.4232	0.662	0.154	0									RPS6	0	0.953449	1	0.997	0
JUND	0	0.747218	0.734	0.351	0									TCF21	0	1.42269	0.825	0.672	0									NDUFA4	0	0.953308	0.993	0.886	0
COL18A1	0	0.74681	0.453	0.104	0									NUCKS1	0	1.42098	0.98	0.603	0									LITAF	0	0.951306	0.913	0.732	0
F2R	0	0.745223	0.371	0.156	0									TCF4	0	1.42077	0.908	0.416	0									DSTN	0	0.950673	0.999	0.94	0
PKM	0	0.744851	0.704	0.429	0									ACTG1	0	1.4205	1	0.99	0									RPS29	0	0.948484	1	0.976	0
CDH11	0	0.744657	0.578	0.339	0									TTC3	0	1.42038	0.861	0.268	0									RPS15A	0	0.948233	1	0.997	0
PDLIM3	0	0.740864	0.666	0.357	0									TNC	0	1.41795	0.483	0.056	0									LTBP2	0	0.947212	0.832	0.568	0
DPYSL3	0	0.740417	0.527	0.165	0									PRKCDBP	0	1.41646	0.862	0.318	0									OAZ1	0	0.945211	0.997	0.895	0
GAPDH	0	0.736514	0.964	0.89	0									SH3PXD2A	0	1.40657	0.748	0.148	0									HMGN2	0	0.944467	0.961	0.738	0
ARF4	0	0.735652	0.781	0.481	0									EMP3	0	1.40616	0.886	0.403	0									RPS18	0	0.942454	1	0.999	0
CALR	0	0.734985	0.752	0.496	0									CALU	0	1.40005	0.865	0.353	0									SRSF3	0	0.940968	0.966	0.713	0
NR4A1	0	0.734179	0.685	0.405	0									MALAT1	0	1.39805	1	0.998	0									GNB2L1	0	0.940898	1	0.98	0
CD9	0	0.73302	0.658	0.325	0									ANTXR1	0	1.39537	0.797	0.142	0									RPL35A	0	0.939337	1	0.995	0
HTRA1	0	0.732641	0.497	0.159	0									PLPP3	0	1.39102	0.834	0.533	0									MMP2	0	0.938082	0.992	0.937	0
CXCL8	5.7516e-251	0.732471	0.114	0.023	1.86369e-246									CTSK	0	1.38997	0.734	0.158	0									PEBP1	0	0.93783	0.986	0.841	0
FST	1.02405e-300	0.730595	0.175	0.054	3.31824e-296									SUMO2	0	1.38876	0.992	0.669	0									MT-CO2	0	0.937819	1	0.997	0
UGDH	0	0.730177	0.369	0.167	0									KCTD12	0	1.38759	0.725	0.121	0									RPL23	0	0.937429	0.999	0.92	0
CD44	0	0.728771	0.629	0.329	0									CNN3	0	1.38443	0.963	0.598	0									RPL38	0	0.93617	0.999	0.956	0
APP	0	0.728342	0.646	0.36	0									CHCHD2	0	1.38226	0.993	0.703	0									PFDN5	0	0.936119	0.997	0.937	0
TUBB4B	0	0.726574	0.627	0.337	0									PPP1R15A	0	1.38219	0.97	0.672	0									PTGER4	0	0.935639	0.657	0.264	0
RPS10	0	0.725316	0.889	0.652	0									RPS12	0	1.37986	1	0.999	0									EPHX1	0	0.934132	0.815	0.48	0
LXN	0	0.722594	0.456	0.15	0									ENC1	0	1.37577	0.579	0.044	0									KANK2	0	0.934062	0.767	0.39	0
ABL2	0	0.721223	0.402	0.088	0									CALR	0	1.37538	0.946	0.496	0									GNAI2	0	0.933812	0.762	0.356	0
PLTP	0	0.720833	0.696	0.394	0									LBH	0	1.37522	0.91	0.625	0									OLFML3	0	0.933113	0.915	0.717	0
APOE	4.81154e-204	0.719829	0.43	0.277	1.55908e-199									MFAP2	0	1.37447	0.632	0.084	0									C6orf48	0	0.931698	0.903	0.607	0
TSHZ2	0	0.717426	0.516	0.129	0									LIMCH1	0	1.37331	0.83	0.56	0									HSP90AA1	0	0.928247	0.998	0.962	0
IFI16	0	0.716996	0.644	0.353	0									FBLN1	0	1.37304	0.986	0.958	0									FAM133B	0	0.927042	0.831	0.506	0
ERRFI1	0	0.716174	0.366	0.21	0									OLFML3	0	1.37267	0.915	0.547	0									ITGB1	0	0.924546	0.977	0.815	0
ENC1	0	0.71589	0.323	0.044	0									IER5L	0	1.37063	0.566	0.083	0									WSB1	0	0.924182	0.93	0.662	0
GADD45A	0	0.71432	0.537	0.263	0									RPL37	0	1.36964	1	0.956	0									OST4	0	0.923723	0.987	0.864	0
PRDX1	0	0.710648	0.838	0.59	0									RPS24	0	1.3651	1	0.99	0									RPL8	0	0.922463	1	0.995	0
LIMA1	0	0.708682	0.663	0.418	0									RPS29	0	1.36406	1	0.948	0									SPTBN1	0	0.919777	0.874	0.606	0
NFE2L2	0	0.706451	0.7	0.404	0									SOCS3	0	1.36351	0.922	0.741	0									RPL27	0	0.919375	0.999	0.955	0
SPON1	0	0.704447	0.572	0.333	0									ARPC2	0	1.36086	0.924	0.396	0									EIF4A2	0	0.918976	0.979	0.763	0
TTC3	0	0.704262	0.56	0.268	0									RPL39	0	1.36075	1	0.994	0									RPS25	0	0.917886	1	0.99	0
TUBA1C	0	0.69994	0.399	0.093	0									PRRX1	0	1.35764	0.773	0.184	0									SCGB3A1	0	0.917115	0.91	0.31	0
FILIP1L	0	0.698401	0.592	0.297	0									PTRF	0	1.3543	0.92	0.456	0									PPP1R14A	0	0.916229	0.625	0.421	0
GPX1	0	0.698378	0.719	0.391	0									WBP5	0	1.35405	0.882	0.325	0									UBA52	0	0.916029	1	0.969	0
EGR1	0	0.695776	0.862	0.787	0									GAPDH	0	1.35122	0.998	0.89	0									PLTP	0	0.915237	0.909	0.696	0
TYMP	0	0.694676	0.495	0.158	0									NPC2	0	1.35086	0.971	0.646	0									NEXN	0	0.913854	0.701	0.329	0
MT-ND5	0	0.693196	0.891	0.747	0									JUN	0	1.34996	0.999	0.948	0									NACA	0	0.913692	0.999	0.95	0
TNFAIP3	0	0.691805	0.346	0.083	0									IGFBP5	0	1.34827	0.715	0.654	0									GSTP1	0	0.912371	0.997	0.908	0
LITAF	0	0.690581	0.732	0.501	0									CYBA	0	1.34825	0.887	0.328	0									UACA	0	0.910148	0.766	0.37	0
PLAUR	0	0.690264	0.394	0.148	0									DNAJB4	0	1.34751	0.803	0.346	0									INTS6	0	0.909969	0.689	0.372	0
PPIA	0	0.690211	0.881	0.67	0									H3F3B	0	1.34724	1	0.988	0									SLC25A6	0	0.906187	0.988	0.874	0
BAG3	0	0.689094	0.425	0.151	0									FAM133B	0	1.34127	0.831	0.31	0									RPL26	0	0.905063	1	0.994	0
DDX5	0	0.688642	0.918	0.862	0									PLPP1	0	1.34091	0.819	0.404	0									HLA-B	0	0.901414	0.987	0.837	0
RCN3	0	0.687444	0.497	0.129	0									FBLN2	0	1.33827	0.697	0.196	0									COL6A1	0	0.901101	0.989	0.882	0
MAT2A	0	0.686732	0.443	0.175	0									C19orf43	0	1.338	0.908	0.362	0									ITM2B	0	0.90051	1	0.979	0
CXCL3	9.85163e-284	0.685295	0.145	0.036	3.19222e-279									SRP14	0	1.33745	0.997	0.818	0									IGFBP4	1.60271e-268	0.900149	0.934	0.934	5.19325e-264
WWTR1	0	0.684009	0.428	0.121	0									EIF5	0	1.33607	0.914	0.478	0									KLF10	0	0.898276	0.808	0.463	0
SSPN	0	0.681953	0.573	0.262	0									ZFP36L2	0	1.33597	0.974	0.666	0									MDFI	0	0.897383	0.589	0.18	0
S100A16	0	0.681638	0.575	0.297	0									RPS23	0	1.33337	1	0.998	0									RPL14	0	0.897232	1	0.974	0
CALD1	0	0.680029	0.958	0.891	0									MYADM	0	1.33326	0.848	0.346	0									FRMD4B	0	0.896796	0.6	0.194	0
RAN	0	0.678231	0.741	0.485	0									ATP5I	0	1.33192	0.914	0.338	0									ZEB2	0	0.893338	0.825	0.445	0
MYL9	0	0.678198	0.809	0.658	0									RBMS1	0	1.33147	0.866	0.327	0									CFL1	0	0.893053	0.994	0.923	0
CD74	0	0.67711	0.369	0.147	0									HGF	0	1.33029	0.669	0.169	0									RPS4Y1	0	0.89192	0.755	0.529	0
MT-ND4L	0	0.676902	0.607	0.384	0									FUS	0	1.32888	0.943	0.534	0									HGF	0	0.890569	0.669	0.346	0
GABARAP	0	0.672446	0.472	0.126	0									EFEMP2	0	1.32846	0.858	0.311	0									HMGB1	0	0.889332	0.998	0.925	0
CAPZB	0	0.670904	0.783	0.533	0									MYL9	0	1.32836	0.943	0.658	0									SUMO2	0	0.888225	0.992	0.853	0
CLMP	0	0.670864	0.44	0.158	0									MT2A	0	1.32679	0.965	0.867	0									DNAJB1	0	0.887235	0.964	0.788	0
RRBP1	0	0.668763	0.666	0.394	0									ATP5L	0	1.32596	0.98	0.595	0									CD99	0	0.885927	0.981	0.88	0
TUBB2A	0	0.668027	0.401	0.106	0									CSRP1	0	1.32473	0.923	0.642	0									H1FX	0	0.884445	0.687	0.305	0
DDX21	0	0.665904	0.554	0.319	0									ACTB	0	1.32142	1	0.996	0									TACC1	0	0.883823	0.923	0.639	0
VIMP	0	0.665691	0.666	0.333	0									RPL7A	0	1.32067	1	0.992	0									COL6A3	0	0.881812	0.979	0.888	0
SEPT11	0	0.665359	0.609	0.379	0									KLF2	0	1.32055	0.675	0.157	0									RPS8	0	0.880445	1	0.999	0
ISLR	0	0.66397	0.492	0.245	0									MINOS1	0	1.32019	0.928	0.428	0									VEGFB	0	0.880271	0.624	0.269	0
COX6C	0	0.658675	0.853	0.576	0									TPM2	0	1.31843	0.951	0.675	0									S100A13	0	0.880018	0.98	0.863	0
OAZ1	0	0.654604	0.895	0.705	0									GUK1	0	1.31758	0.952	0.52	0									DYNLL1	0	0.879594	0.987	0.881	0
GPNMB	0	0.652714	0.545	0.199	0									RPL37A	0	1.31375	1	0.985	0									COLEC12	0	0.877448	0.607	0.285	0
AHR	0	0.652695	0.414	0.15	0									ITM2B	0	1.311	1	0.968	0									RSRP1	0	0.876111	0.799	0.455	0
NDUFS5	0	0.649969	0.837	0.609	0									RARRES2	0	1.30748	0.987	0.96	0									LGALS1	0	0.874308	0.999	0.994	0
HAS1	0	0.648065	0.151	0.019	0									PPDPF	0	1.30705	0.989	0.775	0									CKB	0	0.874292	0.508	0.245	0
HSPA5	0	0.645218	0.711	0.574	0									EMP1	0	1.30474	0.856	0.378	0									RPL18A	0	0.872375	1	0.996	0
ATP5I	0	0.642189	0.698	0.338	0									PLXDC2	0	1.30435	0.855	0.362	0									TPM1	0	0.871026	0.874	0.62	0
HAS2	0	0.642145	0.316	0.043	0									FBN1	0	1.30307	0.826	0.264	0									RPS4X	0	0.870968	1	0.996	0
BASP1	0	0.641862	0.393	0.096	0									GPX1	0	1.30123	0.897	0.391	0									RPL21	0	0.870696	1	0.995	0
TPI1	0	0.641043	0.833	0.6	0									RCN3	0	1.30118	0.668	0.129	0									SLC38A2	0	0.870042	0.908	0.605	0
ECM1	0	0.640745	0.506	0.194	0									IL1R1	0	1.30024	0.766	0.226	0									DDAH2	0	0.867703	0.861	0.539	0
CCDC85B	0	0.638619	0.676	0.403	0									SFRP4	0	1.29985	0.358	0.132	0									GAS6	0	0.867437	0.767	0.422	0
SQSTM1	0	0.638598	0.754	0.546	0									RAC1	0	1.29836	0.987	0.672	0									SERF2	0	0.867333	1	0.988	0
CDKN1A	3.09694e-273	0.635224	0.508	0.363	1.0035e-268									RAB13	0	1.29796	0.861	0.338	0									CAV1	0	0.867308	0.912	0.664	0
CFH	0	0.634981	0.82	0.616	0									CALM2	0	1.29704	0.997	0.906	0									AOC3	0	0.865711	0.561	0.237	0
IFI27	0	0.634741	0.196	0.043	0									HSPE1	0	1.29546	0.893	0.468	0									RPL34	0	0.862238	1	0.998	0
CAV1	0	0.632139	0.664	0.487	0									PPIA	0	1.29432	0.99	0.67	0									SH3PXD2A	0	0.862103	0.748	0.405	0
C4orf3	0	0.632058	0.706	0.389	0									RPL19	0	1.28877	1	0.997	0									SNHG8	0	0.861083	0.818	0.559	0
IFITM2	0	0.631185	0.875	0.698	0									NR2F2	0	1.28767	0.79	0.314	0									FAU	0	0.860715	1	0.991	0
CALM2	0	0.63059	0.978	0.906	0									NUDT4	0	1.28637	0.753	0.192	0									RPS13	0	0.857362	1	0.991	0
MT-CO2	0	0.630162	0.997	0.997	0									RPS28	0	1.2863	1	0.992	0									RAB13	0	0.857245	0.861	0.559	0
CHCHD2	0	0.629507	0.884	0.703	0									PRDX5	0	1.28524	0.961	0.502	0									SCN7A	0	0.855843	0.763	0.426	0
TNC	0	0.629115	0.253	0.056	0									CXCL12	0	1.28303	0.639	0.215	0									ACTB	0	0.853486	1	0.997	0
MINOS1	0	0.627714	0.728	0.428	0									HNRNPA2B1	0	1.28263	0.99	0.733	0									RPS27	0	0.850743	1	0.998	0
NPC2	0	0.627072	0.845	0.646	0									GABARAPL2	0	1.28257	0.933	0.477	0									ALDH2	0	0.848941	0.846	0.58	0
UAP1	0	0.626897	0.428	0.185	0									BRI3	0	1.28094	0.862	0.275	0									CNN3	0	0.848468	0.963	0.782	0
CD81	0	0.626146	0.663	0.37	0									NR4A1	0	1.27808	0.871	0.405	0									NAP1L1	0	0.846612	0.985	0.839	0
PLAU	0	0.624289	0.213	0.023	0									CRIP2	0	1.27669	0.737	0.154	0									FCGRT	0	0.845799	0.924	0.684	0
PHPT1	0	0.623653	0.713	0.42	0									P4HB	0	1.27425	0.954	0.59	0									RRAD	0	0.845766	0.445	0.155	0
COL4A1	0	0.622732	0.422	0.183	0									PDLIM3	0	1.26904	0.821	0.357	0									ATP5G2	0	0.84571	0.961	0.754	0
TCF4	0	0.621758	0.657	0.416	0									GSTP1	0	1.26815	0.997	0.826	0									RPS14	0	0.845403	1	0.998	0
RHOA	0	0.621064	0.759	0.541	0									SRSF3	0	1.26536	0.966	0.631	0									NPM1	0	0.844698	0.995	0.893	0
IGFBP2	0	0.61947	0.261	0.059	0									TIMP2	0	1.26286	0.897	0.365	0									CD9	0	0.843963	0.847	0.658	0
FTH1	0	0.61775	1	1	0									TMEM176B	0	1.26237	0.768	0.402	0									ADH1B	0	0.842375	0.819	0.636	0
SPSB1	0	0.617704	0.384	0.094	0									SERTAD1	0	1.26121	0.782	0.342	0									RPL4	0	0.84228	0.997	0.935	0
CHN1	0	0.617365	0.335	0.045	0									NPM1	0	1.25988	0.995	0.82	0									COMP	1.25911e-131	0.841805	0.404	0.349	4.07988e-127
LRRC17	0	0.617095	0.22	0.02	0									RUNX1	0	1.25806	0.657	0.061	0									THY1	0	0.84109	0.848	0.754	0
MT-CYB	0	0.61612	0.995	0.99	0									MRC2	0	1.25791	0.787	0.199	0									RPS15	0	0.84044	1	0.998	0
CCL13	1.33155e-254	0.616007	0.139	0.039	4.31464e-250									FGF7	0	1.25768	0.781	0.414	0									PDE5A	0	0.838183	0.592	0.234	0
C19orf43	0	0.615474	0.676	0.362	0									NDUFS5	0	1.2573	0.967	0.609	0									RPLP2	0	0.837039	1	0.996	0
MMP19	0	0.612137	0.415	0.112	0									YBX1	0	1.25702	0.994	0.813	0									RRBP1	0	0.836419	0.952	0.666	0
MOXD1	0	0.611629	0.467	0.18	0									CDKN1C	0	1.25677	0.708	0.237	0									FBLN1	0	0.835663	0.986	0.964	0
SFPQ	0	0.610433	0.623	0.39	0									ANXA1	0	1.25552	0.981	0.764	0									SEPW1	0	0.832366	0.95	0.708	0
TUBB	0	0.609531	0.736	0.493	0									EIF4G2	0	1.25301	0.929	0.409	0									FAM118A	0	0.830221	0.496	0.153	0
TPM2	0	0.609049	0.818	0.675	0									ATP5G2	0	1.2529	0.961	0.553	0									P4HB	0	0.827524	0.954	0.732	0
GUK1	0	0.606287	0.767	0.52	0									ITIH5	0	1.2512	0.644	0.132	0									AHR	0	0.827185	0.782	0.414	0
FTL	0	0.604403	1	1	0									COX4I1	0	1.24965	0.992	0.751	0									OGN	0	0.826752	0.656	0.476	0
TUBB6	0	0.604084	0.516	0.219	0									FCGRT	0	1.24779	0.924	0.461	0									RRAS	0	0.8262	0.68	0.31	0
OAF	0	0.603576	0.4	0.078	0									TGM2	0	1.24552	0.636	0.477	0									FTH1	0	0.825539	1	1	0
NDUFA13	0	0.60199	0.709	0.373	0									C4orf3	0	1.24235	0.913	0.389	0									EIF1	0	0.824856	1	0.995	0
ITGB1	0	0.601939	0.815	0.626	0									TNFAIP3	0	1.24204	0.509	0.083	0									COX4I1	0	0.824399	0.992	0.893	0
STEAP2	0	0.600032	0.422	0.144	0									UQCRB	0	1.24187	0.983	0.704	0									COX7C	0	0.824321	0.988	0.867	0
FGFR1	0	0.599681	0.581	0.32	0									MYLK	0	1.23608	0.871	0.478	0									MSRB2	0	0.823339	0.796	0.466	0
B4GALT1	0	0.599508	0.406	0.134	0									UQCR11	0	1.23603	0.948	0.502	0									PRKCDBP	0	0.823223	0.862	0.595	0
GNB2L1	0	0.598983	0.98	0.863	0									TNFAIP6	0	1.23533	0.55	0.118	0									ARL6IP5	0	0.822898	0.956	0.752	0
ANK2	0	0.598948	0.339	0.068	0									UBA52	0	1.23429	1	0.944	0									GPX4	0	0.820951	0.977	0.794	0
COL15A1	0	0.598701	0.313	0.036	0									SEC61B	0	1.23292	0.96	0.573	0									FUS	0	0.820935	0.943	0.725	0
ARID5B	0	0.598158	0.753	0.548	0									RPL24	0	1.22998	1	0.978	0									RPS5	0	0.820105	0.999	0.985	0
HMGB1	0	0.597525	0.925	0.803	0									KLF10	0	1.22997	0.808	0.266	0									DCN	0	0.819647	1	0.997	0
RAC1	0	0.597392	0.88	0.672	0									CRABP2	0	1.22829	0.459	0.015	0									ZFP36L1	0	0.816711	0.982	0.83	0
HMGN1	0	0.596087	0.662	0.369	0									RPL27	0	1.22825	0.999	0.927	0									RPL35	0	0.815898	1	0.99	0
HTRA3	0	0.595034	0.467	0.3	0									ZEB2	0	1.22611	0.825	0.295	0									PURA	0	0.815728	0.735	0.351	0
PRKCDBP	0	0.593235	0.595	0.318	0									ID4	0	1.2255	0.692	0.14	0									H3F3B	0	0.813047	1	0.993	0
TCEB1	0	0.592245	0.561	0.278	0									KDELR2	0	1.2247	0.877	0.446	0									RND3	0	0.812525	0.754	0.473	0
SPATS2L	0	0.589114	0.519	0.212	0									SFPQ	0	1.22195	0.891	0.39	0									PLS3	0	0.811341	0.757	0.404	0
MT-ND4	1.62204e-240	0.588711	0.997	0.997	5.25589e-236									DSTN	0	1.22102	0.999	0.85	0									SLIT2	0	0.80849	0.581	0.278	0
KDELR2	0	0.587554	0.686	0.446	0									PHPT1	0	1.22004	0.901	0.42	0									SEPT11	0	0.807827	0.884	0.609	0
PLXDC2	2.54142e-288	0.584772	0.528	0.362	8.23495e-284									YWHAQ	0	1.21993	0.937	0.521	0									MIDN	0	0.807253	0.701	0.387	0
GPRC5A	0	0.581471	0.29	0.095	0									NFKBIZ	0	1.21909	0.875	0.495	0									ATP5E	0	0.807111	0.995	0.924	0
YBX1	0	0.58109	0.907	0.813	0									MT-ND2	0	1.21557	1	0.985	0									TGM2	0	0.806319	0.636	0.507	0
ATP5L	0	0.580642	0.847	0.595	0									ZNF106	0	1.21501	0.873	0.442	0									DNAJA1	0	0.805995	0.945	0.763	0
SEC61B	0	0.57983	0.783	0.573	0									IFITM3	0	1.21462	0.998	0.95	0									ARGLU1	0	0.804415	0.885	0.556	0
SEC61G	0	0.579391	0.746	0.458	0									RPL6	0	1.21445	1	0.994	0									PTGER1	0	0.80412	0.406	0.104	0
MRC2	0	0.57825	0.495	0.199	0									SQSTM1	0	1.21378	0.95	0.546	0									SCGB3A2	0	0.803851	0.462	0.106	0
IFITM1	0	0.57791	0.304	0.136	0									RPL30	0	1.21322	1	0.992	0									EIF5	0	0.802933	0.914	0.672	0
S100A13	0	0.57771	0.863	0.623	0									RHOC	0	1.21167	0.872	0.406	0									MYL6	0	0.802831	1	0.983	0
PTRF	0	0.575942	0.678	0.456	0									SET	0	1.21018	0.883	0.314	0									MAMDC2	0	0.802826	0.633	0.339	0
ATP1B3	0	0.574498	0.478	0.25	0									MORF4L1	0	1.20727	0.986	0.706	0									RPL10	0	0.800203	1	1	0
HSP90B1	0	0.571844	0.833	0.681	0									DDAH2	0	1.20588	0.861	0.339	0									PRDX5	0	0.800087	0.961	0.734	0
COL4A2	0	0.571358	0.432	0.148	0									SPATS2L	0	1.2032	0.763	0.212	0									TCF4	0	0.799009	0.908	0.657	0
PDLIM7	0	0.571145	0.425	0.114	0									RPS10	0	1.20209	0.991	0.652	0									CLEC11A	0	0.798322	0.809	0.609	0
FRMD6	0	0.570209	0.31	0.067	0									GNAI2	0	1.20149	0.762	0.192	0									EMID1	0	0.796982	0.522	0.169	0
GFPT2	0	0.56909	0.311	0.108	0									RPL22	0	1.1985	0.999	0.934	0									SRP14	0	0.79642	0.997	0.946	0
RHOBTB3	0	0.56745	0.474	0.274	0									PRDX2	0	1.19744	0.914	0.461	0									COL8A1	0	0.79573	0.832	0.62	0
ATP6V0E1	0	0.566832	0.828	0.624	0									EIF1	0	1.19702	1	0.997	0									GLTSCR2	0	0.795472	0.928	0.682	0
FAM127A	0	0.565833	0.506	0.188	0									HNRNPA0	0	1.19541	0.941	0.549	0									MZT2B	0	0.794997	0.89	0.588	0
HNRNPAB	0	0.565533	0.467	0.214	0									LIMS1	0	1.19252	0.82	0.351	0									SSR2	0	0.793881	0.964	0.774	0
SHFM1	0	0.563333	0.674	0.359	0									KLF4	0	1.19073	0.702	0.32	0									NEAT1	0	0.793673	0.998	0.95	0
PLPP1	0	0.562579	0.616	0.404	0									YWHAZ	0	1.1906	0.873	0.31	0									EFEMP2	0	0.792768	0.858	0.6	0
CD59	0	0.560953	0.784	0.564	0									RPL3	0	1.18843	1	1	0									CAPZB	0	0.791862	0.953	0.783	0
PFDN2	0	0.560323	0.585	0.306	0									MAP1B	0	1.18766	0.605	0.161	0									PRNP	0	0.791811	0.849	0.534	0
FKBP1A	0	0.559674	0.643	0.407	0									HSPD1	0	1.18699	0.839	0.437	0									FKBP8	0	0.791093	0.858	0.545	0
MXRA8	0	0.558175	0.691	0.454	0									CFH	0	1.18601	0.913	0.616	0									TSC22D1	0	0.790262	0.941	0.742	0
ICAM1	6.67775e-207	0.555396	0.379	0.252	2.16379e-202									INTS6	0	1.18599	0.689	0.259	0									MT-ND2	0	0.789885	1	0.983	0
RHOC	0	0.555177	0.674	0.406	0									PHLDA3	0	1.18554	0.695	0.142	0									TNC	0	0.788832	0.483	0.253	0
MT1X	1.09491e-84	0.553589	0.679	0.678	3.54783e-80									TSHZ2	0	1.18529	0.673	0.129	0									EEF1B2	0	0.788612	0.985	0.825	0
ITGBL1	1.0946e-244	0.550637	0.368	0.228	3.54682e-240									TMOD3	0	1.18395	0.717	0.177	0									LSAMP	0	0.788529	0.692	0.4	0
SSR4	0	0.54944	0.824	0.623	0									CDC42	0	1.18248	0.898	0.396	0									RPS2	0	0.788471	1	0.997	0
C11orf31	0	0.549104	0.509	0.191	0									LAPTM4A	0	1.18201	0.998	0.943	0									LUM	0	0.787715	0.996	0.994	0
PPP1CC	0	0.548616	0.517	0.26	0									TPI1	0	1.18162	0.952	0.6	0									BNIP3L	0	0.786852	0.822	0.524	0
ATP5G3	0	0.54847	0.677	0.385	0									MTDH	0	1.18109	0.938	0.526	0									ADIRF	0	0.786824	0.671	0.517	0
MAP1B	0	0.548376	0.373	0.161	0									NFIX	0	1.18071	0.81	0.208	0									COL5A1	0	0.785016	0.785	0.515	0
MT-ND6	0	0.548326	0.319	0.124	0									LRRC17	0	1.17886	0.46	0.02	0									CTGF	0	0.78357	0.908	0.679	0
GNG11	0	0.547104	0.439	0.174	0									TMEM98	0	1.17768	0.812	0.291	0									LAPTM4A	0	0.7834	0.998	0.97	0
SKP1	0	0.547074	0.919	0.797	0									TACC1	0	1.17701	0.923	0.531	0									HNRNPA2B1	0	0.781646	0.99	0.844	0
SH3PXD2A	0	0.54447	0.405	0.148	0									ATPIF1	0	1.1762	0.821	0.246	0									PPP1R10	0	0.781394	0.619	0.254	0
UQCR11	0	0.544371	0.785	0.502	0									AHNAK	0	1.17503	0.951	0.464	0									COL5A2	0	0.781389	0.8	0.601	0
UGCG	0	0.544193	0.39	0.101	0									TUBB2A	0	1.17482	0.601	0.106	0									SSPN	0	0.781314	0.793	0.573	0
IFI27L2	0	0.543655	0.509	0.192	0									RPS15A	0	1.17424	1	0.997	0									PBX1	0	0.781072	0.756	0.416	0
VEGFA	0	0.541671	0.318	0.082	0									MCL1	0	1.17149	0.924	0.501	0									APLP2	0	0.780755	0.855	0.602	0
SRP14	0	0.541032	0.946	0.818	0									ATP5D	0	1.16919	0.932	0.488	0									COX6B1	0	0.780749	0.96	0.753	0
RARRES1	0	0.538908	0.639	0.372	0									ITGBL1	0	1.16907	0.564	0.228	0									TSPAN4	0	0.779266	0.806	0.517	0
HSPA6	6.86755e-267	0.538328	0.105	0.017	2.22529e-262									C12orf57	0	1.16778	0.973	0.626	0									PTRF	0	0.77836	0.92	0.678	0
NCL	0	0.538209	0.715	0.511	0									SSR2	0	1.16768	0.964	0.621	0									PLPP1	0	0.77833	0.819	0.616	0
OST4	0	0.537422	0.864	0.649	0									DPT	0	1.16677	0.665	0.394	0									NFIX	0	0.77686	0.81	0.428	0
FBLN1	0	0.537375	0.964	0.958	0									PFDN5	0	1.16665	0.997	0.866	0									C12orf57	0	0.775756	0.973	0.807	0
FOS	0	0.536565	0.961	0.947	0									ARID5B	0	1.16464	0.91	0.548	0									COX6C	0	0.774678	0.982	0.853	0
STK17A	0	0.536564	0.381	0.096	0									UBL5	0	1.16267	0.953	0.515	0									GABARAPL2	0	0.772385	0.933	0.707	0
CNN3	0	0.535961	0.782	0.598	0									PDLIM7	0	1.16235	0.603	0.114	0									RPS19	0	0.771163	1	0.997	0
GAS7	0	0.535701	0.375	0.163	0									RPS27A	0	1.16148	1	0.999	0									EEF2	0	0.771088	0.996	0.896	0
EFEMP2	0	0.535697	0.6	0.311	0									HES1	0	1.1577	0.662	0.256	0									SEC62	0	0.77107	0.981	0.86	0
RPL17	0	0.534981	0.69	0.426	0									AES	0	1.15754	0.836	0.291	0									AMD1	0	0.769562	0.726	0.426	0
TPT1	0	0.53482	0.993	0.992	0									RGS3	0	1.15734	0.662	0.193	0									RPS20	0	0.76822	0.998	0.94	0
H3F3B	0	0.534196	0.993	0.988	0									RPS3	0	1.15487	1	0.997	0									HMGN3	0	0.76725	0.856	0.552	0
CTD-3252C9.4	0	0.533199	0.336	0.071	0									NFE2L2	0	1.1548	0.877	0.404	0									DDX5	0	0.766763	0.998	0.918	0
MIR4435-2HG	0	0.533161	0.302	0.106	0									ATP5J	0	1.15456	0.925	0.46	0									SAMD11	0	0.766527	0.598	0.275	0
EIF5	0	0.533133	0.672	0.478	0									NDUFB2	0	1.15317	0.923	0.462	0									ZYX	0	0.76567	0.758	0.516	0
SEP15	0	0.531175	0.64	0.379	0									ALDOA	0	1.15245	0.967	0.616	0									COX8A	0	0.765073	0.914	0.649	0
IGFBP7	0	0.529369	0.92	0.645	0									BSG	0	1.15138	0.94	0.543	0									TAGLN2	0	0.76498	0.991	0.927	0
CD55	0	0.52885	0.348	0.162	0									RPL38	0	1.15128	0.999	0.868	0									RGCC	1.28609e-156	0.764804	0.805	0.726	4.16732e-152
PCBP1	0	0.528125	0.645	0.395	0									SSR4	0	1.15125	0.966	0.623	0									NUDT4	0	0.764434	0.753	0.398	0
AC090498.1	5.73902e-222	0.527127	0.42	0.272	1.85961e-217									PKM	0	1.15113	0.853	0.429	0									MAP2K2	0	0.763902	0.652	0.251	0
HSBP1	0	0.524606	0.661	0.375	0									VMP1	0	1.15085	0.809	0.31	0									SET	0	0.763073	0.883	0.564	0
LHFP	0	0.523752	0.532	0.32	0									TSC22D1	0	1.14887	0.941	0.719	0									ATF4	0	0.762925	0.881	0.585	0
CTSB	0	0.52358	0.581	0.329	0									MT1E	0	1.14823	0.809	0.426	0									AHNAK	0	0.762811	0.951	0.661	0
YWHAG	0	0.523221	0.402	0.125	0									RPL12	0	1.14758	1	0.998	0									SLC25A3	0	0.762133	0.964	0.78	0
UQCRQ	0	0.522916	0.753	0.481	0									SAMD11	0	1.14554	0.598	0.04	0									DPYSL2	0	0.760708	0.791	0.515	0
NUDT4	0	0.521933	0.398	0.192	0									TDO2	0	1.14508	0.446	0.004	0									LTBP3	0	0.759599	0.748	0.407	0
CSNK1A1	0	0.520904	0.602	0.391	0									RPS11	0	1.14503	1	0.97	0									ARL6IP4	0	0.759344	0.927	0.672	0
CRISPLD2	0	0.519737	0.655	0.499	0									DPYSL2	0	1.14431	0.791	0.319	0									EVA1B	0	0.757833	0.664	0.299	0
ZEB1	0	0.517018	0.326	0.146	0									SUB1	0	1.14357	0.931	0.513	0									MAGED2	0	0.757721	0.788	0.499	0
BSG	0	0.51561	0.768	0.543	0									TMEM176A	0	1.14356	0.679	0.305	0									RPL36AL	0	0.757044	0.983	0.865	0
ALDOA	0	0.515492	0.817	0.616	0									SEP15	0	1.14289	0.875	0.379	0									MTRNR2L8	0	0.757025	0.21	0.036	0
SUB1	0	0.515376	0.75	0.513	0									HNRNPA1	0	1.14257	0.991	0.803	0									MYL12A	0	0.756328	0.958	0.79	0
OSTC	0	0.514865	0.663	0.42	0									HAS2	0	1.14066	0.509	0.043	0									SOCS1	0	0.756297	0.572	0.234	0
PHLDA2	0	0.514317	0.28	0.033	0									DCN	0	1.13837	1	0.998	0									IL6	1.68555e-301	0.75573	0.356	0.161	5.46167e-297
BHLHE40	0	0.51393	0.361	0.107	0									PARK7	0	1.13783	0.963	0.633	0									TMEM98	0	0.755202	0.812	0.54	0
YBX3	0	0.513589	0.731	0.51	0									AMD1	0	1.1376	0.726	0.268	0									SERTAD1	0	0.753182	0.782	0.586	0
PTMS	0	0.512457	0.818	0.638	0									HCFC1R1	0	1.13744	0.675	0.188	0									CHCHD2	0	0.752755	0.993	0.884	0
SAT1	6.2451e-171	0.511933	0.927	0.911	2.0236e-166									MSRB2	0	1.13398	0.796	0.324	0									MXD4	0	0.752694	0.61	0.207	0
TM4SF1	0	0.510893	0.173	0.042	0									RND3	0	1.1339	0.754	0.37	0									ROBO2	0	0.751946	0.562	0.245	0
CCND2	0	0.510538	0.373	0.145	0									RPL15	0	1.13297	1	0.999	0									GYPC	0	0.751638	0.808	0.58	0
GABARAPL2	0	0.510186	0.707	0.477	0									RPS21	0	1.13289	0.998	0.767	0									GULP1	0	0.751622	0.615	0.252	0
SERTAD1	0	0.508026	0.586	0.342	0									PALLD	0	1.13236	0.921	0.594	0									HNRNPA0	0	0.751214	0.941	0.718	0
FUS	0	0.507949	0.725	0.534	0									C9orf3	0	1.13148	0.758	0.231	0									FAM89B	0	0.750547	0.628	0.235	0
EEF1A1	0	0.507247	1	1	0									COLEC12	0	1.12908	0.607	0.137	0									HSP90AB1	0	0.750353	0.997	0.928	0
POMP	0	0.506479	0.692	0.436	0									RPL23	0	1.12866	0.999	0.904	0									KDELR1	0	0.749627	0.865	0.575	0
CTSC	1.15071e-138	0.505967	0.466	0.373	3.72866e-134									RPL5	0	1.12864	1	0.987	0									GOLIM4	0	0.748037	0.804	0.471	0
ATP5J2	0	0.503807	0.619	0.31	0									CLMP	0	1.12759	0.661	0.158	0									MIR22HG	0	0.747964	0.643	0.315	0
ATP5J	0	0.503758	0.718	0.46	0									NACA	0	1.12624	0.999	0.936	0									COL16A1	0	0.746686	0.596	0.27	0
ANGPTL2	0	0.503119	0.384	0.13	0									YWHAB	0	1.12553	0.905	0.468	0									UQCR10	0	0.746646	0.888	0.622	0
NR4A3	0	0.502171	0.225	0.039	0									SPON1	0	1.12493	0.787	0.333	0									ATP5D	0	0.746473	0.932	0.702	0
TNFRSF1A	0	0.50216	0.598	0.355	0									LGALS3BP	0	1.1242	0.931	0.523	0									LIMA1	0	0.746087	0.912	0.663	0
STAT3	0	0.501431	0.667	0.475	0									NDUFA13	0	1.1242	0.89	0.373	0									ISCU	0	0.745987	0.896	0.617	0
NUCB2	0	0.501409	0.536	0.289	0									COX6B1	0	1.12356	0.96	0.57	0									TMOD3	0	0.745841	0.717	0.398	0
HNRNPA2B1	0	0.500982	0.844	0.733	0									PABPC1	0	1.12307	0.973	0.635	0									CALD1	0	0.745437	0.999	0.958	0
NDUFB2	0	0.500642	0.727	0.462	0									MAP1LC3B	0	1.12233	0.81	0.357	0									ATP5L	0	0.745315	0.98	0.847	0
SUMO2	0	0.500532	0.853	0.669	0									C9orf16	0	1.12221	0.765	0.246	0									NDUFC2	0	0.744206	0.903	0.627	0
MIF	0	0.500247	0.618	0.46	0									PIEZO2	0	1.12179	0.596	0.1	0									BAG2	0	0.742757	0.674	0.338	0
MORF4L1	0	0.498967	0.866	0.706	0									OSTC	0	1.12174	0.861	0.42	0									EDNRA	0	0.742583	0.572	0.254	0
SERBP1	0	0.49715	0.695	0.491	0									ATP6V1G1	0	1.12148	0.929	0.497	0									PDLIM1	0	0.742098	0.872	0.612	0
LIMS1	0	0.496822	0.559	0.351	0									LRP1	0	1.12132	0.91	0.464	0									COPZ2	0	0.741359	0.612	0.261	0
LMO4	0	0.494456	0.594	0.412	0									ARPC1B	0	1.12043	0.715	0.185	0									CDC42EP5	0	0.741052	0.595	0.201	0
TNXB	0	0.493537	0.515	0.275	0									ELN	0	1.12017	0.882	0.59	0									TMA7	0	0.741048	0.983	0.855	0
YWHAQ	0	0.491788	0.729	0.521	0									SSC5D	0	1.11999	0.577	0.047	0									PABPC1	0	0.741039	0.973	0.784	0
ATF3	0	0.489458	0.704	0.514	0									TUBB4B	0	1.11945	0.801	0.337	0									KLF6	0	0.74099	0.966	0.77	0
SELK	0	0.489331	0.586	0.366	0									ANGPTL2	0	1.11898	0.603	0.13	0									EDF1	0	0.740636	0.98	0.839	0
RARRES3	0	0.488459	0.383	0.125	0									RPS9	0	1.11733	1	0.998	0									DAAM1	0	0.740518	0.682	0.382	0
RGS16	2.15784e-212	0.488195	0.258	0.129	6.99206e-208									FAM46A	0	1.11601	0.609	0.169	0									TCEB2	0	0.739617	0.977	0.838	0
HSPB6	0	0.487659	0.416	0.244	0									TMA7	0	1.11472	0.983	0.665	0									GEM	0	0.738417	0.837	0.649	0
TMEM258	0	0.487488	0.785	0.545	0									SHFM1	0	1.11216	0.879	0.359	0									C9orf3	0	0.737317	0.758	0.44	0
PDPN	0	0.486057	0.351	0.127	0									BRD2	0	1.11065	0.767	0.286	0									COMMD6	0	0.737017	0.947	0.753	0
IL6ST	1.43064e-219	0.485759	0.617	0.478	4.63572e-215									RPL18	0	1.10847	1	0.99	0									VAMP2	0	0.736612	0.832	0.514	0
PRDX5	0	0.485149	0.734	0.502	0									AEBP1	0	1.10769	0.891	0.478	0									LRP1	0	0.736533	0.91	0.677	0
RCN1	0	0.484562	0.554	0.322	0									ZYX	0	1.10688	0.758	0.378	0									PRDX2	0	0.735737	0.914	0.694	0
FAP	0	0.48291	0.284	0.059	0									DST	0	1.10679	0.951	0.602	0									EMP2	0	0.735522	0.873	0.644	0
PRSS23	0	0.482175	0.266	0.056	0									VEGFB	0	1.10545	0.624	0.131	0									TLE4	0	0.734552	0.585	0.267	0
SEC31A	0	0.481485	0.479	0.246	0									HSBP1	0	1.10411	0.883	0.375	0									SARAF	0	0.733925	0.912	0.636	0
LGALS3BP	0	0.481417	0.722	0.523	0									ZNF503	0	1.1028	0.721	0.272	0									FLNA	0	0.732677	0.817	0.529	0
YWHAB	0	0.481295	0.677	0.468	0									EEF1B2	0	1.10258	0.985	0.722	0									S100A10	0	0.732065	0.988	0.929	0
C4orf48	0	0.480758	0.315	0.023	0									VKORC1	0	1.1023	0.82	0.342	0									CCL11	3.3107e-75	0.732018	0.312	0.223	1.07277e-70
MYEOV2	0	0.480698	0.56	0.272	0									RPL8	0	1.10218	1	0.997	0									DAD1	0	0.731416	0.929	0.739	0
PDE4D	0	0.480467	0.32	0.098	0									LDHA	0	1.10181	0.949	0.674	0									MTDH	0	0.731339	0.938	0.715	0
C1S	0	0.480061	0.952	0.932	0									CCNI	0	1.1017	0.983	0.791	0									NDUFB7	0	0.730587	0.881	0.577	0
CST3	0	0.479828	0.979	0.982	0									SKP1	0	1.10155	0.989	0.797	0									ARID4B	0	0.729816	0.717	0.388	0
S100A4	1.24417e-233	0.479515	0.857	0.77	4.03147e-229									ATP6V0E1	0	1.10075	0.964	0.624	0									ATPIF1	0	0.729804	0.821	0.511	0
ENTPD1	0	0.479409	0.27	0.019	0									COL12A1	0	1.10009	0.359	0.046	0									SPON2	0	0.729752	0.747	0.641	0
RBM25	0	0.478971	0.582	0.342	0									FAU	0	1.09998	1	0.984	0									MAFB	0	0.729103	0.607	0.308	0
BMP5	0	0.478294	0.329	0.169	0									RAB34	0	1.09981	0.841	0.37	0									YWHAQ	0	0.728145	0.937	0.729	0
PHLDA3	0	0.477405	0.404	0.142	0									COX7C	0	1.0998	0.988	0.72	0									SNAI2	0	0.726896	0.551	0.251	0
COL10A1	0	0.476597	0.166	0.007	0									RPL4	0	1.09961	0.997	0.907	0									PLAC9	0	0.725634	0.929	0.843	0
CSGALNACT2	0	0.476512	0.325	0.089	0									RPS3A	0	1.09842	1	0.999	0									TDO2	0	0.725297	0.446	0.204	0
C14orf2	0	0.476383	0.682	0.409	0									HMGN2	0	1.09841	0.961	0.68	0									NPC2	0	0.723788	0.971	0.845	0
EIF3J	0	0.47619	0.47	0.197	0									SCARB2	0	1.09771	0.842	0.344	0									SEPT7	0	0.723717	0.969	0.771	0
UBL5	0	0.476009	0.778	0.515	0									EDF1	0	1.0977	0.98	0.705	0									PPIB	0	0.72283	0.993	0.912	0
ITGAV	0	0.474594	0.344	0.101	0									HLA-C	0	1.09729	0.982	0.752	0									C19orf43	0	0.722531	0.908	0.676	0
ENAH	0	0.474047	0.47	0.218	0									NFIC	0	1.09675	0.944	0.568	0									BGN	0	0.722514	0.94	0.858	0
ATOX1	0	0.473119	0.503	0.214	0									MIDN	0	1.09658	0.701	0.194	0									BTF3	0	0.721352	0.995	0.913	0
HCFC1R1	0	0.4731	0.428	0.188	0									ATP5G3	0	1.09603	0.874	0.385	0									TCEAL4	0	0.721251	0.884	0.632	0
GLIPR1	0	0.471122	0.345	0.1	0									SAP18	0	1.09454	0.943	0.576	0									TMEM59	0	0.72061	0.98	0.867	0
CFI	0	0.470165	0.374	0.131	0									FKBP10	0	1.09323	0.738	0.277	0									NDFIP1	0	0.719867	0.83	0.535	0
CREM	0	0.470141	0.321	0.098	0									RABAC1	0	1.09206	0.948	0.591	0									ALDH1A1	0	0.719855	0.675	0.422	0
FAM107B	0	0.470019	0.287	0.063	0									PRDX1	0	1.0916	0.946	0.59	0									SPINT2	0	0.719739	0.442	0.148	0
CDC42	0	0.469948	0.615	0.396	0									RPL13	0	1.09117	1	1	0									PLXDC2	0	0.719576	0.855	0.528	0
TWIST1	0	0.469827	0.159	0.009	0									SH3BGRL	0	1.08957	0.871	0.384	0									SOD3	0	0.719318	0.715	0.578	0
ANGPTL4	8.05406e-152	0.469242	0.27	0.195	2.60976e-147									TPPP3	0	1.08898	0.475	0.046	0									GPX3	0	0.71851	0.69	0.568	0
DAB2	0	0.468352	0.517	0.316	0									C1orf122	0	1.08723	0.721	0.187	0									FKBP10	0	0.718497	0.738	0.483	0
ACTB	1.03917e-158	0.467937	0.997	0.996	3.36721e-154									RSRP1	0	1.08718	0.799	0.328	0									NPNT	0	0.716794	0.414	0.131	0
FAM46A	0	0.466458	0.335	0.169	0									RPS7	0	1.08659	1	0.984	0									PARK7	0	0.716764	0.963	0.771	0
PDIA3	0	0.465631	0.793	0.686	0									ITGA8	0	1.08197	0.708	0.348	0									PPP1R14B	0	0.716342	0.639	0.259	0
SGK1	3.0199e-291	0.464685	0.196	0.069	9.78538e-287									PRG4	0	1.08109	0.323	0.073	0									TTC3	0	0.716117	0.861	0.56	0
HLA-C	0	0.46384	0.904	0.752	0									RTN4	0	1.08034	0.983	0.786	0									IER5	0	0.715713	0.543	0.217	0
TAX1BP3	0	0.463383	0.47	0.23	0									RHOA	0	1.07981	0.944	0.541	0									PNISR	0	0.715587	0.895	0.624	0
NME2	0	0.462639	0.205	0.053	0									RHOBTB3	0	1.07873	0.725	0.274	0									MEOX2	0	0.713169	0.473	0.151	0
AEBP1	0	0.462277	0.738	0.478	0									RAB2A	0	1.07838	0.905	0.479	0									PTMA	0	0.712868	1	0.998	0
PRDX2	0	0.461707	0.694	0.461	0									BMP5	0	1.07822	0.599	0.169	0									VKORC1	0	0.712767	0.82	0.546	0
CERCAM	0	0.461547	0.373	0.109	0									GOLIM4	0	1.07811	0.804	0.309	0									VDAC2	0	0.712556	0.833	0.548	0
NAMPT	5.22231e-206	0.461379	0.569	0.447	1.69219e-201									YBX3	0	1.07689	0.936	0.51	0									CDC42	0	0.712532	0.898	0.615	0
ATP6V1G1	0	0.460374	0.717	0.497	0									CD44	0	1.07572	0.785	0.329	0									GUK1	0	0.711289	0.952	0.767	0
POLR2L	0	0.458384	0.832	0.623	0									DPYSL3	0	1.07562	0.71	0.165	0									HLA-A	0	0.710848	0.995	0.941	0
NFATC2	0	0.458083	0.215	0.015	0									PDLIM2	0	1.07421	0.846	0.485	0									EIF3E	0	0.709754	0.937	0.779	0
SLC25A5	0	0.457973	0.605	0.394	0									APCDD1	0	1.07374	0.522	0.137	0									TPM2	0	0.709382	0.951	0.818	0
HNRNPA1	0	0.457335	0.892	0.803	0									SEC62	0	1.07366	0.981	0.73	0									ANXA2	0	0.709355	0.994	0.923	0

## Sheet: B. Fibroblasts_All, IPA
IPA Canonical, Z-score > 2 Explant vs Donor All Fibroblasts						IPA Canonical, Z-score < -2 Explant vs Donor All Fibroblasts						IPA Upstream, Z-score > 2 Explant vs Donor All Fibroblasts							IPA Upstream, Z-score < -2 Explant vs Donor All Fibroblasts							IPA Canonical, Z-score < -2 Control Biopsy vs Donor All Fibroblasts						IPA Canonical, Z-score > 2 Control Biopsy vs Donor All Fibroblasts						IPA Upstream, Z-score < -2 Control Biopsy vs Donor All Fibroblasts							IPA Upstream, Z-score > 2 Control Biopsy vs Donor All Fibroblasts
Ingenuity Canonical Pathways	-log(p-value)	Ratio	z-score	Molecules		Ingenuity Canonical Pathways	-log(p-value)	Ratio	z-score	Molecules		Upstream Regulator	Molecule Type	Predicted Activation State	Activation z-score	p-value of overlap	Target Molecules in Dataset		Upstream Regulator	Molecule Type	Predicted Activation State	Activation z-score	p-value of overlap	Target Molecules in Dataset		Ingenuity Canonical Pathways	-log(p-value)	Ratio	z-score	Molecules		Ingenuity Canonical Pathways	-log(p-value)	Ratio	z-score	Molecules		Upstream Regulator	Molecule Type	Predicted Activation State	Activation z-score	p-value of overlap	Target Molecules in Dataset		Upstream Regulator	Molecule Type	Predicted Activation State	Activation z-score	p-value of overlap
Oxidative Phosphorylation	37.3	0.5	7.483	ATP5F1A,ATP5F1B,ATP5F1C,ATP5F1D,ATP5F1E,ATP5MC1,ATP5MC2,ATP5MC3,ATP5ME,ATP5MF,ATP5MG,ATP5PD,ATP5PF,COX4I1,COX5A,COX5B,COX6A1,COX6B1,COX6C,COX7A2,COX7B,COX7C,COX8A,CYCS,MT-ATP6,MT-CO1,MT-CO2,MT-CO3,MT-CYB,MT-ND1,MT-ND2,MT-ND3,MT-ND4,MT-ND4L,MT-ND5,NDUFA1,NDUFA11,NDUFA12,NDUFA13,NDUFA3,NDUFA6,NDUFAB1,NDUFB1,NDUFB11,NDUFB2,NDUFB4,NDUFB8,NDUFS5,NDUFS6,NDUFS8,NDUFV2,UQCR10,UQCR11,UQCRB,UQCRH,UQCRQ		Mitochondrial Dysfunction	26.5	0.238	-6.556	APP,ATP1A1,ATP1B3,ATP5F1A,ATP5F1B,ATP5F1C,ATP5F1D,ATP5F1E,ATP5MC1,ATP5MC2,ATP5MC3,ATP5ME,ATP5MF,ATP5MG,ATP5PD,ATP5PF,BAX,CALM1 (includes others),CAPN2,COX4I1,COX5A,COX5B,COX6A1,COX6B1,COX6C,COX7A2,COX7B,COX7C,COX8A,CREB3L2,CREB5,CYB5R3,CYCS,FUS,GPX1,GPX3,GPX8,GSTP1,MAOA,MGST3,MT-ATP6,MT-CO1,MT-CO2,MT-CO3,MT-CYB,MT-ND1,MT-ND2,MT-ND3,MT-ND4,MT-ND4L,MT-ND5,MT-ND6,NDUFA1,NDUFA11,NDUFA12,NDUFA13,NDUFA…		lipopolysaccharide	chemical drug	Activated	11.591	3.3e-84	ACTA2,ACTB,ADAMTS4,ADM,AHNAK,AHR,AKAP13,ALDH1A1,ALDOA,ANGPTL2,ANGPTL4,ANK2,ANXA1,ANXA2,ANXA5,APOE,APP,ARFGAP3,ARL4C,ARPC1B,ARRDC3,ATF3,ATP1A1,ATP2A2,ATP5MC1,ATP6V0D1,ATRX,AXL,B2M,BAG1,BAG3,BAX,BDKRB1,BGN,BIRC3,BRI3,C3,CALM1 (includes others),CALR,CAPN2,CAV1,CAVIN1,CBLB,CBX3,CCL11,CCL13,CCL19,CCL2,CCN1,CCN2,CCND2,CCPG1,CCT6A,CD14,CD276,CD44,CD47,CD55,CD59,CD63,CD74,CD81,CD9,CDH11,CDK4,CDKN1A,CFH,C…		miR-6825-5p (and other miRNAs w/seed GGGGAGG)	mature microRNA	Inhibited	-15.132	1.81e-05	ABHD2,ABL1,ACTR3,ADARB1,ADM,AKAP13,ANAPC11,ANGPTL2,AOC3,AP2M1,ARF3,ARHGDIA,ARMCX3,ARPC3,ATP2B4,ATP5IF1,ATP5MC2,ATP5MG,AXL,B4GALT1,BANF1,BBLN,BGN,BLOC1S6,BMP5,BRD4,BRK1,BSG,C1orf122,CALM1 (includes others),CALR,CANX,CAPZA2,CAPZB,CAVIN1,CAVIN3,CCND2,CD276,CD34,CD74,CDC42SE1,CDK4,CDKN1A,CDV3,CELF2,CERCAM,CFL1,CHD3,CISD1,CITED2,CKAP4,CLIC4,CLTB,CMTM3,COL15A1,COL1A1,COL1A2,COL5A1,COL6A1,COL6A2,COPE,CO…		Cardiac Hypertrophy Signaling (Enhanced)	5.15	0.279	10.572	ACVR1,ADRA2A,AKAP13,AKT1,AKT2,APEX1,ATF2,ATF6,ATP2A2,BMPR2,CACNA1C,CACNA1D,CACNA2D1,CALM1 (includes others),CAMK2D,CHP1,CTNNB1,DIAPH2,DLG1,DVL3,EDNRA,EIF4E,ELK1,EP300,FGF18,FGF2,FGF7,FGFR1,FGFR4,FZD1,FZD7,GDE1,GNA11,GNA12,GNAI1,GNAI2,GNAI3,GNAQ,GNAS,GNB1,GNB2,GNB4,GNG11,GNG12,GNG2,GNG5,GSK3A,GSK3B,GUCY1A1,GUCY1B1,HDAC2,HDAC3,HDAC7,HRAS,HSPB1,IFNAR1,IGF1,IL10RB,IL11RA,IL13RA1,IL13RA2,IL1R1,IL33,IL…		Mitochondrial Dysfunction	30.6	0.478	-7.184	APH1A,APP,ATF2,ATF4,ATP1A1,ATP1B1,ATP1B2,ATP1B3,ATP5F1A,ATP5F1B,ATP5F1C,ATP5F1D,ATP5F1E,ATP5MC1,ATP5MC2,ATP5MC3,ATP5ME,ATP5MF,ATP5MG,ATP5PB,ATP5PD,ATP5PF,ATP5PO,BACE1,BACE2,BAD,BAX,BBC3,CACNA1C,CACNA1D,CACNA2D1,CALM1 (includes others),CAMK2D,CAPN1,CAPN2,CAPNS1,CHP1,COX17,COX4I1,COX5A,COX5B,COX6A1,COX6B1,COX6C,COX7A1,COX7A2,COX7A2L,COX7B,COX7C,COX8A,CREB1,CREB3,CREB3L1,CREB3L2,CREB5,CREBBP,CYB5A,C…		miR-6825-5p (and other miRNAs w/seed GGGGAGG)	mature microRNA	Inhibited	-32.616	3.01e-16	A1BG,A4GALT,AASDHPPT,ABHD12,ABHD14B,ABHD2,ABL1,ACAP2,ACTN4,ACTR1B,ACTR3,ACVR1,ADAMTSL2,ADGRA2,ADISSP,ADRA2A,AFAP1,AGPAT1,AGTRAP,AHCY,AIG1,AKAP11,AKAP13,AKIRIN2,AKR1A1,AKT1,AKT2,AMOTL1,ANAPC11,ANGPTL2,ANXA6,AP1M1,AP1S1,AP2A1,AP2M1,APH1A,APOBEC3C,APOL6,AQP3,AR,ARF3,ARF5,ARFRP1,ARHGAP1,ARHGDIA,ARID1A,ARIH1,ARL2BP,ARL4D,ARL8A,ARMCX3,ARMCX6,ARPC3,ARPC4,ASB8,ASMTL,ATN1,ATP2B1,ATP2B4,ATP5IF1,ATP5MC2,ATP…		lipopolysaccharide	chemical drug	Activated	16.067	3.63e-65
Pulmonary Fibrosis Idiopathic Signaling Pathway	15.1	0.19	6.455	ACTA2,ACTB,AXL,BAX,BMPR2,CAV1,CCN2,COL10A1,COL12A1,COL15A1,COL18A1,COL1A1,COL1A2,COL3A1,COL4A1,COL4A2,COL5A1,COL5A2,COL6A1,COL6A2,COL6A3,COL8A1,CTNNB1,CXCL12,EDNRA,EGR1,F2R,FGF2,FGFR1,FGFR4,FN1,FOS,IL6ST,ITGAV,ITGB1,LPAR1,MAP2K3,MMP11,MMP14,MMP19,MMP2,MMP23B,PIK3R1,PLAU,PTEN,RAP1B,RASD1,REL,RHOA,SERPINE1,SFTPA2,SFTPC,STAT3,TCF4,TGFB3,TGFBR2,THBS1,VIM,WNT2B,WNT5A,WWTR1,YY1		Granzyme A Signaling	13.9	0.36	-4.426	F2R,FN1,MT-ND1,MT-ND2,MT-ND3,MT-ND4,MT-ND4L,MT-ND5,MT-ND6,NDUFA1,NDUFA11,NDUFA12,NDUFA13,NDUFA3,NDUFA6,NDUFAB1,NDUFB1,NDUFB11,NDUFB2,NDUFB4,NDUFB8,NDUFS5,NDUFS6,NDUFS8,NDUFV2,NME1,SET		TGFB1	growth factor	Activated	10.395	1.66e-117	AASS,ABL1,ACTA2,ACTN1,ADAM12,ADAMTS4,ADM,AHNAK,AHR,AK1,AKR1C1/AKR1C2,ALDOA,AMD1,ANGPT1,ANGPTL4,ANKH,ANXA2,AOPEP,APOE,APP,ARF1,ARF4,ARHGDIA,ARID5B,ARPC2,ASPN,ATF3,ATP13A3,AXL,B2M,BAX,BDKRB2,BGN,BHLHE40,BIRC3,BMPR2,BSG,BUD31,C1S,C3,CALD1,CALM1 (includes others),CALR,CAMK2N1,CAP1,CAV1,CCDC85B,CCL11,CCL2,CCN1,CCN2,CCN5,CCND2,CCT2,CCT5,CCT6A,CD14,CD34,CD44,CD55,CD59,CD74,CD9,CDC42SE1,CDH11,CDK4,CDKN1A…		miR-1207-5p (and other miRNAs w/seed GGCAGGG)	mature microRNA	Inhibited	-15.066	7.55e-08	ABL1,ACTN1,ADAM12,ADAMTS4,AEBP1,AK1,AKIRIN1,ALDOA,ANKH,ANTXR1,AP2S1,APCDD1,ARF3,ARFGAP3,ARL4C,ARL5A,ATOX1,ATP5F1D,ATP5IF1,ATP5MJ,ATP6V0B,ATP6V0C,ATP6V0D1,B4GALT1,BAG1,BAX,BBLN,BDKRB2,BGN,BIRC3,BPNT2,BRD2,CALM1 (includes others),CALR,CALU,CAP1,CAV1,CAVIN1,CCN5,CD151,CD276,CD34,CD59,CD74,CDC42SE1,CDK4,CDKN1A,CERCAM,CFL1,CHPF,CIAO2B,CLEC11A,CLIC4,CLMP,CMTM6,CNN1,COL4A2,COL5A1,COL6A2,COL6A3,COPZ2,COT…		Serotonin Receptor Signaling	5.24	0.286	10.021	ADRA2A,AKT1,AKT2,APP,ARFGEF1,ATF2,ATF4,CACNA1C,CACNA1D,CACNA2D1,CALM1 (includes others),CAMK2D,CAV1,CAV2,CD44,CDC42,COPS5,CPE,CREB1,CREB3,CREB3L1,CREB3L2,CREB5,CREBBP,DIRAS3,FNBP1,FOXO1,FOXO3,FYN,G6PC3,GNA11,GNA12,GNAI1,GNAI2,GNAI3,GNAQ,GNAS,GNB1,GNB2,GNB4,GNG11,GNG12,GNG2,GNG5,GSK3B,GUCY1A1,GUCY1B1,H3-3A/H3-3B,HIF1A,HRAS,HTR2A,IL33,IL6,ITGB1,JUN,KRAS,MAOA,MAOB,MAP1LC3B,MAP2K2,MAP2K3,MAPK1,MAPK3,…		Granzyme A Signaling	19.4	0.693	-6.379	ANP32A,APEX1,F2R,FN1,H1-0,H1-10,MT-ND1,MT-ND2,MT-ND3,MT-ND4,MT-ND4L,MT-ND5,MT-ND6,NDUFA1,NDUFA10,NDUFA11,NDUFA12,NDUFA13,NDUFA2,NDUFA3,NDUFA4,NDUFA5,NDUFA6,NDUFA8,NDUFA9,NDUFAB1,NDUFB1,NDUFB10,NDUFB11,NDUFB2,NDUFB3,NDUFB4,NDUFB5,NDUFB6,NDUFB7,NDUFB8,NDUFB9,NDUFS1,NDUFS2,NDUFS3,NDUFS4,NDUFS5,NDUFS6,NDUFS7,NDUFS8,NDUFV1,NDUFV2,NDUFV3,NME1,PARP1,SET,XRCC6		miR-4723-5p (and other miRNAs w/seed GGGGGAG)	mature microRNA	Inhibited	-30.899	1.48e-18	AASDHPPT,ABHD17A,ABI2,ABL1,ABL2,ACTB,ACTN4,ACTR1A,ACTR1B,ADAMTS12,ADAMTSL2,ADAR,ADGRG6,ADISSP,ADRA2A,AEBP1,AFAP1,AFF1,AGER,AGGF1,AGPAT1,AGPAT2,AGTRAP,AHCY,AIG1,AIP,AK3,AKAP11,AKT1,AKT2,ALDH18A1,AMOTL1,ANAPC11,ANGPTL2,ANP32A,ANTXR1,ANTXR2,ANXA11,AP1M1,AP1S1,AP2A1,AP2M1,APH1A,APOBEC3C,APOL2,APOL6,AQP3,ARF3,ARF5,ARF6,ARFGAP3,ARFRP1,ARHGAP1,ARHGAP28,ARHGDIA,ARHGEF2,ARID1A,ARIH2,ARL2,ARL4D,ARL5B,ARPC4…		TGFB1	growth factor	Activated	13.543	7.59e-81
Pathogen Induced Cytokine Storm Signaling Pathway	5.42	0.124	6.193	BHLHE40,C3,CCL11,CCL13,CCL19,CCL2,COL10A1,COL12A1,COL15A1,COL18A1,COL1A1,COL1A2,COL3A1,COL4A1,COL4A2,COL5A1,COL5A2,COL6A1,COL6A2,COL6A3,COL8A1,CXCL1,CXCL12,CXCL14,CXCL2,CXCL3,CXCL8,FOS,FTH1,FTL,HLA-DRB1,IL1R1,IL6ST,JAK1,MYC,PGF,SLC2A3,SOCS3,SRGN,STAT1,STAT3,TGFB3,TNFRSF1A,TNFSF13B,VEGFA,VEGFD		RHOGDI Signaling	8.27	0.173	-4.158	ACTA2,ACTB,ACTR2,ACTR3,ARHGDIA,ARPC1B,ARPC2,ARPC3,ARPC5L,CD44,CDC42,CDH11,CDH13,CFL1,GNAI2,GNAS,GNB1,GNB2,GNG11,GNG12,GNG5,ITGA5,ITGAV,ITGB1,ITGB5,MYH10,MYH9,MYL12B,MYL6,MYL6B,MYL9,PAK2,RAC1,RHOA,RHOC,RHOQ,RND3,WASL		tetradecanoylphorbol acetate	chemical drug	Activated	9.705	2.69e-46	ACSL4,ACTB,ADAMTS4,ADM,AHR,ALDH1A3,ANGPT1,ANGPTL4,ANXA1,APP,APRT,ARF1,ARF4,ATF3,ATP2A2,ATP2B4,AXL,BAX,BIRC3,C3,CAV1,CCL11,CCL2,CCN1,CCN2,CCND2,CD14,CD276,CD44,CD55,CDC42,CDK4,CDKN1A,CES1,CKAP4,CPE,CREM,CTNNB1,CTSB,CXCL1,CXCL12,CXCL2,CXCL3,CXCL8,CYBA,DAB2,DEK,DIO2,DUSP1,ECM1,EDF1,EEF1D,EGR1,EGR2,EGR3,EIF4A1,EIF4A3,EIF4E,EIF4G1,EIF5A,EMP1,ERCC1,ERRFI1,FBN1,FDX1,FGF2,FGF7,FOS,FOSB,FOSL1,FOSL2,FOXP1,…		miR-1275 (and other miRNAs w/seed UGGGGGA)	mature microRNA	Inhibited	-15.013	3.72e-08	ABHD2,ABL1,ACTB,ACTR3,ALDH1A1,ALDOA,ANAPC11,ANKRD12,ANTXR1,ANXA2,AOC3,AP2M1,AP2S1,ARF3,ARF6,ARFGAP3,ARHGDIA,ARPC1B,ARRDC3,ATF3,ATP13A3,ATP5IF1,ATP6V0B,B4GALT1,BDKRB2,BGN,BHLHE40,BHLHE41,BMP5,BMPR2,BRD4,BRI3,BSG,C19orf53,C7,CALD1,CALM1 (includes others),CALR,CAPZB,CAVIN1,CCDC186,CCND2,CD276,CD34,CD44,CD74,CD99,CDK4,CDKN1A,CDV3,CERCAM,CHPF,CHSY1,CITED2,CKAP4,CLMP,CNN1,COL1A1,COL1A2,COL6A1,COL6A3,CO…		Phagosome Formation	0	0.171	9.942	ACTR2,ACTR3,ADGRA2,ADGRG6,ADRA2A,AKT1,AKT2,AP1M1,AP1S1,ARF6,ARFIP2,ARPC1A,ARPC1B,ARPC2,ARPC3,ARPC4,ARPC5,ARPC5L,BCAR1,BCL10,C3,CD14,CDC42,CFL1,CLIP1,COLEC12,DOCK1,EDNRA,F2R,FN1,FYN,FZD1,FZD7,GPR108,GPR137,GPR153,GPR161,GPRC5A,GRB2,HRAS,HTR2A,IGHA1,IGKC,IGLC2,ITGA1,ITGA5,ITGA8,ITGA9,ITGAE,ITGAV,ITGB1,ITGB5,ITGB8,KRAS,LPAR1,LPAR6,MAP2K2,MAP2K3,MAPK1,MAPK3,MAPK6,MARCKS,MRAS,MRC2,MYH10,MYH11,MYH9,MYL…		RHOGDI Signaling	7.85	0.364	-5.96	ACTA2,ACTB,ACTG1,ACTR2,ACTR3,ARHGAP1,ARHGAP5,ARHGDIA,ARHGDIB,ARHGEF10,ARHGEF12,ARHGEF2,ARPC1A,ARPC1B,ARPC2,ARPC3,ARPC4,ARPC5,ARPC5L,CD44,CDC42,CDH11,CFL1,CREBBP,DIRAS3,DLC1,EP300,FNBP1,GNA11,GNA12,GNAI1,GNAI2,GNAI3,GNAQ,GNAS,GNB1,GNB2,GNB4,GNG11,GNG12,GNG2,GNG5,ITGA1,ITGA5,ITGA8,ITGA9,ITGAE,ITGAV,ITGB1,ITGB5,ITGB8,MRAS,MSN,MYH10,MYH11,MYH9,MYL12A,MYL12B,MYL6,MYL6B,MYL9,PAK2,PIP5K1A,PPP1R12A,PRKCA…		miR-4651 (and other miRNAs w/seed GGGGUGG)	mature microRNA	Inhibited	-30.855	1.46e-13	A4GALT,AAK1,ABHD14B,ABHD2,ABI2,ACAP3,ACBD3,ACTB,ACTN1,ACTN4,ACTR1A,ACTR3,ADISSP,AFAP1,AFF1,AGPAT1,AGPAT2,AHDC1,AHNAK,AK1,AKAP17A,AKR7A2,AKT2,ALDH9A1,ANAPC11,ANAPC13,ANO6,ANP32B,ANTXR1,ANXA11,ANXA5,AP1S1,AP2A1,AP2M1,AP2S1,AP3D1,APBB2,APEX1,APOBEC3C,APOD,APOE,APOL6,APPBP2,AQP3,AR,ARAP1,ARF1,ARF3,ARF4,ARHGEF2,ARL2,ARL4C,ARL5B,ARL8A,ARNT,ARPC3,ARPC4,ASH1L,ASXL2,ATF2,ATF3,ATF7,ATN1,ATOX1,ATP1A1,ATP1B2…		IFNG	cytokine	Activated	12.035	1.45e-16
Cardiac Hypertrophy Signaling (Enhanced)	3.57	0.0996	6.193	AKAP13,ATP2A2,BMPR2,CALM1 (includes others),CTNNB1,CXCL8,EDNRA,EIF4E,FGF2,FGF7,FGFR1,FGFR4,GNAI2,GNAS,GNB1,GNB2,GNG11,GNG12,GNG5,GUCY1A1,HSPB1,IGF1,IL1R1,IL6ST,ITGA5,ITGAV,ITGB1,ITGB5,MAP2K3,MAP3K2,MAPKAPK2,MYC,NFATC1,NFATC2,NFATC4,PDE3B,PDE4D,PDIA3,PIK3R1,PPP3CA,PRKAR1A,PTEN,RAP1B,RASD1,RCAN1,REL,RHOA,STAT3,TGFB3,TGFBR2,TNFRSF1A,TNFSF13B,WNT2B,WNT5A		Antioxidant Action of Vitamin C	1.35	0.105	-2.646	GLRX,GSTO1,HMOX1,NFKBIA,PDIA3,PLA2G2A,PLAAT4,PLD3,PNPLA8,REL,SLC2A3,TXN		TNF	cytokine	Activated	9.309	2.22e-84	A2M,ACSL4,ACTA2,ACTB,ADAMTS4,ADM,AEBP1,AKAP12,ALDH1A3,ANGPT1,ANGPTL4,ANXA1,AOC3,APOE,APOL1,APP,ARF4,ARID5B,ARRDC3,ATF3,ATP1A1,ATP2A2,ATP2B4,ATP5PF,B2M,B4GALT1,BAX,BDKRB1,BDKRB2,BGN,BHLHE40,BHLHE41,BIRC3,BST2,BTG3,C1S,C3,CALR,CAV1,CAVIN3,CCDC80,CCL11,CCL13,CCL19,CCL2,CCN1,CCN2,CCN5,CCND2,CD14,CD34,CD44,CD47,CD55,CD59,CD74,CDC42,CDH11,CDH13,CDK4,CDKN1A,CFL1,CITED2,CLEC11A,CLIC4,CNN1,COL15A1,COL1A1,…		miR-625-5p (and other miRNAs w/seed GGGGGAA)	mature microRNA	Inhibited	-14.93	5.54e-10	ABHD2,ABL1,ACTB,ACTR3,AEBP1,AHI1,ANAPC11,ANK2,ANTXR1,AP2M1,ARF3,ARF6,ARFGAP3,ARHGDIA,ARL1,ARL4C,ATF3,ATP2B4,ATP5IF1,ATP6AP2,ATP6V0B,ATP6V0C,BDKRB1,BGN,BHLHE41,BLOC1S6,BRD4,C19orf53,C7,CALM1 (includes others),CALR,CALU,CAP1,CAPZB,CAV1,CAVIN1,CCDC186,CCL11,CCL2,CD276,CD34,CD44,CD74,CD99,CDC42,CDK4,CDKN1A,CELF2,CFL1,CHPF,CHSY1,CKAP4,CLTC,CNN1,COL10A1,COL15A1,COL1A1,COL1A2,COL5A1,COL6A1,COL6A2,COLEC1…		Pulmonary Fibrosis Idiopathic Signaling Pathway	20.5	0.429	9.775	ACTA2,ACTB,ACTG1,ACVR1,ADAMTS1,AEBP2,AKT1,AKT2,ATF2,AXL,BAX,BBC3,BMPR2,CAV1,CCND1,CERT1,COL10A1,COL12A1,COL15A1,COL16A1,COL18A1,COL1A1,COL1A2,COL27A1,COL3A1,COL4A1,COL4A2,COL5A1,COL5A2,COL5A3,COL6A1,COL6A2,COL6A3,COL6A6,COL8A1,CREBBP,CTNNB1,CXCL12,EDNRA,EGR1,EIF4EBP2,EP300,F2R,FGF18,FGF2,FGFR1,FGFR4,FN1,FOS,FOXO1,FOXO3,FZD1,FZD7,GLI2,GNA12,GRB2,GSK3B,HES1,HRAS,IL11RA,IL13RA1,IL6,IL6ST,ILK,ITGAV,I…		PTEN Signaling	9.95	0.43	-5.171	AKT1,AKT2,BAD,BCAR1,BCL2L11,BMPR2,CCND1,CDC42,CDKN1A,CDKN1B,CSNK2A1,CSNK2A2,CSNK2B,FGFR1,FGFR4,FOXO1,FOXO3,GRB2,GSK3A,GSK3B,HRAS,ILK,ITGA1,ITGA5,ITGA8,ITGA9,ITGAE,ITGAV,ITGB1,ITGB5,ITGB8,KRAS,MAP2K2,MAPK1,MAPK3,MCRS1,MRAS,NFKB1,NFKB2,PDGFRA,PDGFRB,PIK3R1,PTEN,PTK2,RAC1,RAF1,RALA,RAP1A,RAP1B,RAP2A,RAP2B,RASD1,REL,RELA,RELB,RPS6KB2,RRAS,SHARPIN,SHC1,SOS1,SOS2,SYNJ2,TGFBR1,TGFBR2,YWHAH		miR-1207-5p (and other miRNAs w/seed GGCAGGG)	mature microRNA	Inhibited	-30.67	1.53e-17	A4GALT,AAMP,AASDHPPT,ABHD12,ABHD17A,ABL1,ACAA2,ACAP3,ACTN1,ACTN4,ACTR1A,ADAM12,ADAMTS1,ADAMTS4,ADD1,ADGRA2,ADISSP,AEBP1,AFF1,AGER,AGPAT1,AHDC1,AIP,AK1,AKIRIN1,AKR1A1,AKT1S1,AKT2,ALDOA,ALKBH5,ANAPC15,ANKH,ANKRD65,ANTXR1,ANXA6,AP1M1,AP1S1,AP2S1,APCDD1,APH1A,APMAP,APOBEC3C,APOL6,ARF3,ARFGAP3,ARFIP2,ARFRP1,ARHGAP1,ARHGDIB,ARHGEF10,ARHGEF40,ARL4C,ARL5A,ARL8A,ARMC10,ASAH1,ASXL1,ATF6,ATN1,ATOX1,ATP1B2,A…		TNF	cytokine	Activated	11.97	3.06e-40
Cachexia Signaling Pathway	8.74	0.147	5.988	BMPR2,CAPN2,CCL2,CXCL8,EIF1,EIF2S2,FBXO32,GNAS,GUCY1A1,HMGB1,HSP90AA1,HSP90AB1,HSP90B1,HSPA1A/HSPA1B,HSPA4,HSPA5,HSPA6,HSPA8,HSPA9,IGF1,IGFBP3,IL1R1,INHBA,LPL,MALAT1,MAP1LC3B,P4HB,PDE3B,PIK3R1,PRKAR1A,PSMA1,PSMA2,PSMA4,PSMA7,PSMB1,PSMB3,PSMB5,PSMB6,PSMB8,PSMD1,PSMD7,PSMD8,PSME1,PSME2,PTEN,SOCS3,STAT1,STAT3,TGFB3,TGFBR2,TNFRSF12A,TNFRSF1A,TNFSF13B,XBP1		PPAR Signaling	2.68	0.14	-2.496	CITED2,FOS,HSP90AA1,HSP90AB1,HSP90B1,IL1R1,MAP4K4,NFKBIA,NRIP1,RAP1B,RASD1,REL,SCAND1,SHC1,TNFRSF1A		AGT	growth factor	Activated	8.34	5.61e-60	ACTA2,ACTB,ADAM12,ADAMTS4,ADD3,ADM,AEBP1,ALDH1A3,ANGPT1,ANGPTL2,ANXA1,ATF3,ATP1A1,ATP2A2,ATP6AP2,BAX,BDKRB2,BGN,BHLHE40,BSG,C3,CALR,CAV1,CAVIN1,CCBE1,CCDC80,CCL2,CCN2,CCN5,CCND2,CD14,CD44,CDH13,CDK4,CDKN1A,CFI,CNN1,COL10A1,COL12A1,COL15A1,COL18A1,COL1A1,COL1A2,COL3A1,COL4A1,COL4A2,COL5A1,COL5A2,COL6A1,COL6A2,COL6A3,COL8A1,COMP,COX4I1,COX5A,COX7A2,CPE,CPXM1,CRABP2,CREB5,CREM,CRIM1,CRISPLD2,CTHRC1,…		miR-4723-5p (and other miRNAs w/seed GGGGGAG)	mature microRNA	Inhibited	-14.864	2.01e-05	ABL1,ABL2,ACTB,AEBP1,ANAPC11,ANGPTL2,ANTXR1,AOC3,AP2M1,ARF3,ARF6,ARFGAP3,ARHGDIA,ATP2B4,ATP5IF1,ATP6V0B,B4GALT1,BANF1,BHLHE41,BLOC1S6,BRD4,C11orf58,C19orf53,C1QBP,C7,CALD1,CALM1 (includes others),CALR,CAPZB,CAVIN1,CBLB,CCND2,CD34,CD44,CD74,CD99,CDKN1A,CDV3,CELF2,CERCAM,CFL1,CHPF,CITED2,CKAP4,CLTC,CNN1,COL15A1,COL1A1,COL1A2,COL4A1,COL6A1,COL6A2,COLEC12,COTL1,COX7B,CREB3L2,CRISPLD2,CRTAP,CTSB,CYBRD…		Oxidative Phosphorylation	40.8	0.795	9.434	ATP5F1A,ATP5F1B,ATP5F1C,ATP5F1D,ATP5F1E,ATP5MC1,ATP5MC2,ATP5MC3,ATP5ME,ATP5MF,ATP5MG,ATP5PB,ATP5PD,ATP5PF,ATP5PO,COX17,COX4I1,COX5A,COX5B,COX6A1,COX6B1,COX6C,COX7A1,COX7A2,COX7A2L,COX7B,COX7C,COX8A,CYB5A,CYC1,CYCS,MT-ATP6,MT-CO1,MT-CO2,MT-CO3,MT-CYB,MT-ND1,MT-ND2,MT-ND3,MT-ND4,MT-ND4L,MT-ND5,NDUFA1,NDUFA10,NDUFA11,NDUFA12,NDUFA13,NDUFA2,NDUFA3,NDUFA4,NDUFA5,NDUFA6,NDUFA8,NDUFA9,NDUFAB1,NDUFB1,NDU…		Antioxidant Action of Vitamin C	0.574	0.228	-4.243	GLRX,GSTO1,MAPK1,MAPK3,NFKB1,NFKB2,NFKBIA,NFKBIE,NOTUM,NXN,PDIA3,PLA2G12A,PLA2G2A,PLA2G5,PLAAT3,PLAAT4,PLCB4,PLCG2,PLD3,PNPLA8,PRDX6,REL,RELA,RELB,SLC2A3,TXN		miR-1249-5p (and other miRNAs w/seed GGAGGGA)	mature microRNA	Inhibited	-30.223	2.56e-10	A4GALT,AAK1,ABHD14B,ABHD2,ABL1,ABLIM3,ACAP3,ACIN1,ACTN4,ACTR1B,ACVR1,ADAMTS2,ADAMTS8,ADAR,ADD1,ADGRA2,ADIPOR1,ADRA2A,AGO3,AHCY,AHDC1,AKT1,AKT1S1,ANAPC11,ANGPTL2,ANKRD10,ANP32A,ANTXR1,ANXA5,ANXA6,AP1S1,AP2A1,AP2M1,APH1A,APOBEC3C,APOL2,APOL6,APPBP2,AQP3,AR,ARF3,ARFGEF1,ARFIP2,ARFRP1,ARHGAP18,ARHGAP20,ARHGDIA,ARHGDIB,ARHGEF12,ARHGEF2,ARID1A,ARL6IP5,ARL8A,ARMCX3,ARPC2,ARPC3,ARPC4,ATF7,ATMIN,ATN1,ATOX…		tetradecanoylphorbol acetate	chemical drug	Activated	11.755	1.24e-16
Role of Osteoclasts in Rheumatoid Arthritis Signaling Pathway	8.71	0.156	5.98	ADAM12,BIRC3,CALM1 (includes others),CDC42,COL10A1,COL12A1,COL15A1,COL18A1,COL1A1,COL1A2,COL3A1,COL4A1,COL4A2,COL5A1,COL5A2,COL6A1,COL6A2,COL6A3,COL8A1,CREB3L2,CREB5,CTNNB1,CTSK,FOS,GSN,IL1R1,ITGA5,MAP2K3,MMP11,MMP14,MMP19,MMP2,MMP23B,NFATC1,NFKBIA,PIK3R1,PPP3CA,RAC1,RAP1B,RASD1,RHOA,RHOC,RHOQ,RND3,SFRP2,SFRP4,SHC1,TNFRSF1A		PPARα/RXRα Activation	1.82	0.103	-2.324	BMPR2,GNAS,GUCY1A1,HSP90AA1,HSP90AB1,HSP90B1,IL1R1,ITGB5,LPL,MAP2K3,MAP4K4,NFKBIA,PDIA3,PRKAR1A,RAP1B,RASD1,REL,SHC1,TGFB3,TGFBR2		IL1B	cytokine	Activated	8.142	1.52e-55	A2M,ACTA2,ADAM12,ADAMTS4,ADM,ALDH1A1,ANGPT1,ANGPTL2,ANGPTL4,ANKH,ANTXR1,ANXA1,APOE,APP,ATF3,ATP1A1,ATP2A2,B2M,BAX,BBLN,BDKRB1,BGN,BIRC3,C3,CCL11,CCL13,CCL2,CCN2,CD14,CD44,CD55,CD74,CDKN1A,COL10A1,COL1A1,COL1A2,CREM,CRISPLD2,CRYAB,CSRNP1,CTNNB1,CTSB,CTSZ,CXCL1,CXCL12,CXCL2,CXCL3,CXCL8,CYBA,CYP1B1,DAB2,DCN,DDX5,DEPP1,DUSP1,EGR1,EIF4E,ENG,EPAS1,ERRFI1,FGF2,FGF7,FN1,FOS,FOSB,FOSL1,FOXP1,FST,G0S2,GADD…		miR-4651 (and other miRNAs w/seed GGGGUGG)	mature microRNA	Inhibited	-14.676	1.02e-07	ABHD2,ACTB,ACTN1,ACTR3,ADARB1,AHNAK,AK1,AKR7A2,ANAPC11,ANTXR1,ANXA5,AOC3,AP2M1,AP2S1,APOD,APOE,ARF1,ARF3,ARF4,ARL4C,ARPC3,ATF3,ATOX1,ATP1A1,ATP2A2,ATP2B4,ATP5MF,ATP6V0C,AXL,B4GALT1,BDKRB2,BGN,BHLHE40,BHLHE41,BMPR2,BRD4,BSG,BUD31,C19orf53,CALM1 (includes others),CALR,CALU,CAMK2N1,CAP1,CAVIN1,CD151,CD276,CD302,CD34,CD74,CDH13,CDKN1A,CELF2,CFL1,CHD3,CHPF,CITED2,CKAP4,CLTB,CNN1,COL15A1,COL5A1,COL6A1,…		FAK Signaling	0	0.131	9.089	ACTR2,ACTR3,ACVR1,ADGRA2,ADGRG6,ADRA2A,AKT1,AKT2,APC,ARPC1A,ARPC1B,ARPC2,ARPC3,ARPC4,ARPC5,ARPC5L,ASAP1,BAD,BCAR1,BMPR2,CAPN1,CAPN2,CAPNS1,CCND1,COL10A1,COL18A1,COL1A1,COL1A2,COL3A1,COL5A3,CRK,CTNNB1,DOCK1,ECM1,ECM2,EDNRA,EFNB1,ELF1,ELF2,ELF3,ELK3,ETS1,ETS2,F2R,FOS,FYN,FZD1,FZD7,GPR108,GPR137,GPR153,GPR161,GPRC5A,GRB2,GSK3A,GSK3B,HRAS,HTR2A,IFNAR1,IL10RB,IL11RA,IL13RA1,IL13RA2,IL1R1,IL33,IL6ST,IT…		PPAR Signaling	9.87	0.477	-4.23	AIP,CITED2,CREBBP,EP300,FOS,GRB2,HRAS,HSP90AA1,HSP90AB1,HSP90B1,IL1R1,IL33,JUN,KRAS,MAP2K2,MAP4K4,MAPK1,MAPK3,MRAS,NCOA1,NCOR1,NCOR2,NFKB1,NFKB2,NFKBIA,NFKBIE,NR2F1,NRIP1,PDGFC,PDGFRA,PDGFRB,PTGS2,RAF1,RALA,RAP1A,RAP1B,RAP2A,RAP2B,RASD1,REL,RELA,RELB,RRAS,RXRA,SCAND1,SHC1,SNW1,SOS1,SOS2,SRA1,TNFRSF1A		miR-1275 (and other miRNAs w/seed UGGGGGA)	mature microRNA	Inhibited	-29.775	2.01e-14	ABHD2,ABI2,ABL1,ABLIM3,ACIN1,ACTB,ACTR3,ADAR,ADGRG6,ADISSP,AFAP1,AFF1,AGER,AGO3,AGPAT1,AGTRAP,AHCY,AIG1,AIP,AKAP11,AKT2,ALDH1A1,ALDOA,AMOTL1,ANAPC11,ANAPC15,ANAPC16,ANKRD12,ANTXR1,ANXA2,AP1S1,AP2A1,AP2M1,AP2S1,APOBEC3C,APOL6,AQP3,ARCN1,ARF3,ARF5,ARF6,ARFGAP3,ARHGAP1,ARHGAP28,ARHGDIA,ARHGEF10,ARHGEF2,ARHGEF25,ARL4D,ARL5B,ARMC10,ARPC1B,ARRDC3,ARSI,ASAP1,ATAD1,ATF2,ATF3,ATF7,ATG3,ATN1,ATP13A3,ATP1B2…		beta-estradiol	chemical - endogenous mammalian	Activated	11.536	1.05e-69
Wound Healing Signaling Pathway	8.08	0.163	5.778	ACTA2,BMPR2,COL10A1,COL12A1,COL15A1,COL18A1,COL1A1,COL1A2,COL3A1,COL4A1,COL4A2,COL5A1,COL5A2,COL6A1,COL6A2,COL6A3,COL8A1,CXCL8,FGF2,FGF7,FN1,FOS,IL1R1,ITGB1,JAK1,MAP2K3,NFKBIA,PGF,RAC1,RAP1B,RASD1,SHC1,SNAI2,STAT1,TGFB3,TGFBR2,TNFRSF1A,TNFSF13B,VEGFA,VEGFD,VIM		Endocannabinoid Cancer Inhibition Pathway	5.04	0.163	-2.132	ATF3,CCND2,CDKN1A,CREB3L2,CREB5,CTNNB1,GNAI2,GUCY1A1,HIF1A,MAP2K3,MMP2,MYC,NUPR1,PGF,PIK3R1,PRKAR1A,RHOA,SNAI2,TCF4,TWIST1,TWIST2,VEGFA,VEGFD,VIM		beta-estradiol	chemical - endogenous mammalian	Activated	8.048	5.65e-96	A2M,ABL1,ACTA2,ACTB,ADAMTS4,ADIRF,ADM,AEBP1,AFF4,AHR,AKAP12,ALDH6A1,ALDOA,ANGPT1,ANKH,ANKRD12,ANTXR1,ANXA1,ANXA2,APCDD1,APOD,APOE,APP,ARID5B,ARPC1B,ATF3,ATP5F1B,ATP5F1D,ATP5MC2,ATP5ME,ATP5PD,ATP6AP2,ATP6V1F,ATRX,B4GALT1,BAG1,BAX,BAZ1A,BGN,BHLHE40,BIRC3,BLOC1S6,BMP5,BMPR2,BPNT2,BSG,C1QBP,C3,CALM1 (includes others),CALR,CAPN2,CAV1,CCDC80,CCL2,CCN1,CCN2,CCN5,CCND2,CCT2,CD14,CD24,CD276,CD44,CD55,CD74…		miR-1249-5p (and other miRNAs w/seed GGAGGGA)	mature microRNA	Inhibited	-14.588	4.79e-06	ABHD2,ABL1,ANAPC11,ANGPTL2,ANKRD10,ANTXR1,ANXA5,AOC3,AP2M1,ARF3,ARHGDIA,ARMCX3,ARPC2,ARPC3,ATOX1,ATP13A3,ATP6V0C,ATP6V0D1,ATP6V1F,AXL,B4GALT1,BASP1,BBLN,BDKRB2,BGN,BHLHE41,BRD2,BST2,C1orf122,C1S,CALM1 (includes others),CALR,CAPZB,CAVIN1,CBX3,CCBE1,CCND2,CD276,CD34,CD44,CD47,CD74,CD81,CDC42,CDC42SE1,CDH13,CDK4,CDKN1A,CELF2,CERCAM,CFL1,CHD3,CHMP1B,CLIC1,CLIC4,CLMP,CLTB,CMTM3,CMTM6,COL1A1,COL4A1,COL…		Cachexia Signaling Pathway	8.66	0.332	9.054	ACVR1,AGO3,AKT1,AKT2,BMPR2,CAPN1,CAPN2,CAPNS1,CASP4,CCL2,CEBPB,CEBPD,DDIT4,EIF1,EIF2A,EIF2AK2,EIF2S2,EIF2S3,EP300,ERN1,FBXO21,FBXO32,FOXO1,FOXO3,GABARAPL1,GDF11,GDF15,GNAS,GSK3A,GSK3B,GUCY1A1,GUCY1B1,HMGB1,HSP90AA1,HSP90AB1,HSP90B1,HSPA14,HSPA1A/HSPA1B,HSPA4,HSPA5,HSPA6,HSPA8,HSPA9,IFNGR2,IGF1,IGFBP3,IL1R1,IL33,IL6,INHBA,IRS1,MALAT1,MAP1LC3B,MAPK1,MAPK3,NFKB1,NFKB2,NR3C1,P4HB,PDE3B,PIK3R1,PRKACA,…		PPARα/RXRα Activation	7.94	0.376	-4.202	ABCA1,ACAA1,ACOX1,ACVR1,ADIPOR1,AIP,AP2A2,BCL3,BMPR2,CAND1,CLOCK,CREBBP,EP300,GNA11,GNAQ,GNAS,GRB2,GUCY1A1,GUCY1B1,HRAS,HSP90AA1,HSP90AB1,HSP90B1,IL1R1,IL6,IRS1,ITGB5,JUN,KRAS,MAP2K2,MAP2K3,MAP4K4,MAPK1,MAPK3,MRAS,NCOR1,NCOR2,NFKB1,NFKB2,NFKBIA,NFKBIE,NOTUM,NR2F1,PDIA3,PLCB4,PLCG2,PRKACA,PRKAR1A,PRKAR2A,PRKCA,RAF1,RALA,RAP1A,RAP1B,RAP2A,RAP2B,RASD1,REL,RELA,RELB,RRAS,RXRA,SHC1,SMAD2,SMAD3,SMAD4,S…		miR-625-5p (and other miRNAs w/seed GGGGGAA)	mature microRNA	Inhibited	-29.692	1.31e-23	AAK1,ABHD2,ABI2,ABL1,ACIN1,ACTB,ACTR3,ADAR,ADGRG6,ADISSP,ADRA2A,AEBP1,AEBP2,AFAP1,AFF1,AGER,AGPAT1,AGTRAP,AHI1,AIG1,AIP,AK3,AKAP11,AKAP17A,AKT2,ALDH18A1,ALKBH5,ANAPC11,ANK2,ANP32A,ANTXR1,AP1S1,AP2M1,AP3B1,APH1A,APOL6,APPL1,ARCN1,ARF3,ARF5,ARF6,ARFGAP3,ARFRP1,ARHGAP1,ARHGAP18,ARHGDIA,ARHGEF10,ARHGEF2,ARIH2,ARL1,ARL4C,ARL4D,ARL5B,ARL6IP5,ARL8B,ARMC10,ASAH1,ASMTL,ASPH,ATAD1,ATF2,ATF3,ATF7,ATG3,ATMIN…		AGT	growth factor	Activated	11.195	2.6e-26
Hepatic Fibrosis Signaling Pathway	12.2	0.158	5.762	ACTA2,BMPR2,BRD4,CALM1 (includes others),CCL2,CCN2,CDC42,COL10A1,COL18A1,COL1A1,COL1A2,COL3A1,CREB3L2,CREB5,CSNK1A1,CTNNB1,CXCL8,EDNRA,FGF2,FGFR1,FOS,FTH1,FTL,GNAI2,HIF1A,ICAM1,IL1R1,ITGA5,ITGAV,ITGB1,ITGB5,JAK1,KLF9,LEPR,LRP1,MAP2K3,MYC,MYL12B,MYL6,MYL6B,MYL9,NFKBIA,PGF,PIK3R1,PRKAR1A,PTEN,RAC1,RAP1B,RASD1,REL,RHOA,RHOC,RHOQ,RND3,SERPINE1,SOD2,STAT3,TCF4,TGFB3,TGFBR2,TIMP1,TNFRSF1A,VCAM1,VEGFA,V…		Sirtuin Signaling Pathway	20.1	0.226	-2.064	APP,ATP5F1A,ATP5F1B,ATP5F1C,ATP5F1D,ATP5F1E,ATP5MC1,ATP5PF,BAX,CXCL8,EPAS1,GABARAP,GABARAPL2,GADD45A,GADD45B,GLS,GLUD1,H3-3A/H3-3B,HIF1A,LDHA,MAP1LC3B,MT-ATP6,MT-CYB,MT-ND1,MT-ND2,MT-ND3,MT-ND4,MT-ND4L,MT-ND5,MT-ND6,MYC,NAMPT,NDUFA1,NDUFA11,NDUFA12,NDUFA13,NDUFA3,NDUFA6,NDUFAB1,NDUFB1,NDUFB11,NDUFB2,NDUFB4,NDUFB8,NDUFS5,NDUFS6,NDUFS8,NDUFV2,NFE2L2,PGAM1,POLR2F,REL,SLC25A5,SOD1,SOD2,SOD3,STAT3,TIM…		EGF	growth factor	Activated	7.72	4.82e-53	ACSL4,ACTN1,ANGPT1,ANGPTL4,ARF6,ATF3,ATP2A2,B4GALT1,BAX,CAV1,CCL2,CCN1,CCN2,CCND2,CD34,CD44,CDH11,CDK4,CDKN1A,COL1A1,COL1A2,COL3A1,COL4A2,CRABP2,CREM,CXCL1,CXCL14,CXCL2,CXCL8,DAD1,DCN,DDX5,DIO2,DUSP1,EEF1A1,EGR1,EGR2,EGR3,EMP1,ENAH,EPAS1,ERCC1,ERRFI1,FGF2,FGFR1,FN1,FOS,FOSB,FOSL1,FOSL2,FST,FSTL1,GADD45A,GADD45B,GFPT2,GJA1,GLG1,GLUL,GSTP1,HAS2,HGF,HIF1A,HMOX1,HNRNPK,ICAM1,ID2,IER2,IER3,IFITM2,IGF1…		miR-3103-5p (and other miRNAs w/seed GAGGGAG)	mature microRNA	Inhibited	-13.938	2.53e-07	ABHD2,ACTB,AK1,ALDH1A3,ANAPC11,AOC3,AP2M1,AP2S1,APCDD1,ARF1,ARF3,ARHGDIA,ARPC1B,ARPC2,ATOX1,ATP13A3,ATP5IF1,ATP6V0B,ATP6V0D1,ATP6V1F,ATP6V1G1,AXL,B4GALT1,BANF1,BGN,BST2,C1orf122,C1S,CANX,CAP1,CAPZA2,CAVIN1,CCBE1,CD151,CD276,CD34,CD44,CD47,CDC42SE1,CDH13,CELF2,CERCAM,CFL1,CHD3,CITED2,CKAP4,CLIC1,CLIC4,CLTB,CMTM6,CNIH1,CNN1,CNN3,COL1A1,COL4A1,COL6A1,COPZ2,COTL1,COX4I1,COX8A,CPQ,CRABP2,CREB3L2,CRIP2…		S100 Family Signaling Pathway	0	0.188	8.886	ADGRA2,ADGRG6,ADRA2A,AGER,AHNAK,AKT1,AKT2,ANXA1,ANXA2,APP,ARNT,ATF2,ATF4,ATP2A2,ATP5F1A,ATP5F1B,ATP5F1C,ATP5F1D,ATP5F1E,ATP5PO,BCL3,BSG,CACNA1C,CACNA1D,CACNA2D1,CACYBP,CALM1 (includes others),CAMK2D,CDKN1A,COPS5,CREB1,CREB3,CREB3L1,CREB3L2,CREB5,CREBBP,CTNNB1,CTSD,DLC1,EDNRA,F2R,FGFR1,FGFR4,FOS,FZD1,FZD7,GNA11,GPR108,GPR137,GPR153,GPR161,GPRC5A,GSK3B,HBEGF,HIF1A,HTR2A,IGKC,IGLC2,IL10RB,IL6,ILK,IQ…		SPINK1 Pancreatic Cancer Pathway	0	0.183	-3.317	CPD,CPE,CPQ,CTSA,CTSB,ELANE,SMAD2,SMAD3,TGFB1,TGFBR1,TGFBR2		miR-3083-5p (and other miRNAs w/seed GGCUGGG)	mature microRNA	Inhibited	-29.212	3.31e-09	AAK1,AAMP,ABCF1,ABHD13,ABHD14A,ABHD14B,ABHD17A,ACAP3,ACP5,ACTG1,ACTN1,ACTR1A,ACVR1,ADAMTS2,ADAMTSL2,ADD1,ADGRA2,ADIPOR1,ADRA2A,AEBP1,AFAP1,AGER,AGO3,AHCY,AHCYL1,AK1,AK2,AKT1,ALDH18A1,ALDH9A1,AMOTL2,ANGPTL2,ANKRD11,ANO6,ANTXR1,ANTXR2,AOPEP,AP1M1,AP1S1,AP2M1,APC,APCDD1,APH1A,APOBEC3C,APOE,APOL6,APRT,ARFGAP3,ARFIP2,ARFRP1,ARHGAP1,ARHGDIA,ARHGEF2,ARID5B,ARIH1,ARIH2,ARL2,ARL6IP4,ARL8A,ARNT,ASAP1,ASB8,…		metribolone	chemical reagent	Activated	11.134	3.51e-42
FAK Signaling	0	0.0471	5.571	ACTR2,ACTR3,ARPC1B,ARPC2,ARPC3,ARPC5L,BDKRB1,BDKRB2,BMPR2,CAPN2,COL10A1,COL18A1,COL1A1,COL1A2,COL3A1,CTNNB1,ECM1,ECM2,EDNRA,ELK3,F2R,FOS,GPRC5A,IL1R1,IL6ST,ITGA5,ITGAV,ITGB1,ITGB5,LPAR1,MMP14,MMP2,MYC,NEDD9,PAK2,PIK3R1,PTEN,PTGIR,RAC1,RAP1B,RASD1,RHOA,SDCBP,SOCS3,SPARCL1,TCF4,TGFB3,TGFBR2,WASL		SPINK1 Pancreatic Cancer Pathway	0.3	0.0667	-2	CPE,CPQ,CTSB,TGFBR2		metribolone	chemical reagent	Activated	7.651	6.33e-39	ABHD2,ACTN1,AKAP12,ALDH1A3,ALDOA,ANKH,APP,ARID5B,ATP5F1B,ATP5F1C,ATP5F1E,ATP5MC1,ATP5ME,ATP5MF,ATP5MG,ATP5PD,ATP5PF,ATP6V0B,ATP6V0C,ATP6V0D1,ATP6V0E1,ATP6V1F,ATP6V1G1,B2M,B4GALT1,BAX,CCT2,CDKN1A,CHPF,COX4I1,COX5A,COX5B,COX6B1,COX6C,COX7A2,COX7B,COX8A,CRYAB,CXCL8,DAZAP2,EGR1,EIF5,ELL2,ELOVL5,ENO1,ERRFI1,FHL2,FOS,GAPDH,GLUD1,H2AZ1,HNRNPDL,HSPA5,HSPH1,IFITM2,IGF1,IGFBP5,LDHA,LMAN1,MAOA,MGST3,MICOS10…		miR-6967-5p (and other miRNAs w/seed AGGGAGG)	mature microRNA	Inhibited	-13.654	3.09e-09	ACTB,ADAMTS4,AKR7A2,ALDH1A3,ANAPC11,ANKRD10,ANTXR1,ANXA2,AOC3,AP2M1,APCDD1,ARF1,ARF3,ARHGDIA,ARL5A,ARMCX3,ARPC2,ATP2B4,ATP6V0B,ATP6V0D1,ATP6V1F,BANF1,BAX,BAZ1A,BBLN,BGN,BHLHE40,BLOC1S6,BST2,BZW1,CALR,CAP1,CAPZB,CCBE1,CCL11,CD276,CD34,CD47,CD99,CDC42SE1,CDH13,CDK4,CELF2,CERCAM,CFL1,CHD3,CHORDC1,CITED2,CLEC11A,CLIC4,CMTM3,CNN3,COL4A2,COL6A1,COPE,COTL1,COX4I1,COX7B,CPQ,CRABP2,CREB3L2,CTSB,CTSO,CXCL1…		G-Protein Coupled Receptor Signaling	0	0.193	8.639	ADGRA2,ADGRG6,ADRA2A,AKT1,AKT2,APEX1,ATF2,ATF4,CALM1 (includes others),CAMK2D,CCND1,CDC42,CHP1,CREB1,CREB3,CREB3L1,CREB3L2,CREB5,CREBBP,CRK,CTNNB1,DUSP1,DUSP6,EDNRA,F2R,FOS,FOXO1,FOXO3,FYN,FZD1,FZD7,GDE1,GNA11,GNA12,GNAI1,GNAI2,GNAI3,GNAQ,GNAS,GNB1,GNB2,GNB4,GNG11,GNG12,GNG2,GNG5,GPR108,GPR137,GPR153,GPR161,GPRC5A,GRB2,GSK3B,GUCY1A1,GUCY1B1,HRAS,HTR2A,JUN,KRAS,LATS2,LPAR1,LPAR6,MAP2K2,MAP2K3,MAP3…		Sumoylation Pathway	12.5	0.524	-2.655	AR,ARHGDIA,ARHGDIB,CBX4,CDC42,CREBBP,CTBP1,CTBP2,DAXX,DIRAS3,EP300,ETS1,FAS,FNBP1,FOS,HDAC2,JUN,KDM1A,NFKB1,NFKB2,NFKBIA,NR3C1,PCNA,PIAS1,PML,RAC1,RAN,RANBP2,RCOR1,RFC1,RHOA,RHOB,RHOC,RHOD,RHOG,RHOJ,RHOQ,RHOU,RND3,SENP6,SENP7,SERBP1,SMAD4,SP100,SP3,STUB1,SUMO1,SUMO2,SUMO3,TDG,UBA2,UBE2I,XIAP,ZEB1		miR-762 (and other miRNAs w/seed GGGCUGG)	mature microRNA	Inhibited	-29.129	9.29e-07	AAK1,AAMP,ABCF1,ABHD14B,ABL1,ACAP3,ACBD3,ACTN4,ACTR1A,ACTR3,ADAMTSL2,ADD1,ADGRA2,ADIPOR1,ADISSP,ADRA2A,AEBP1,AFAP1,AGER,AGO3,AGPAT2,AHCYL1,AHNAK,AHSA1,AIP,AK1,AK2,AKT1S1,AKT2,ALDH18A1,ALDH9A1,ANAPC15,AOPEP,AP1M1,AP1S1,AP2A2,AP2M1,APCDD1,APH1A,APOBEC3C,APOL6,APRT,ARF1,ARF6,ARHGAP1,ARHGAP20,ARHGDIA,ARHGEF40,ARL2BP,ARL4C,ARL6IP4,ARL8A,ARPC1A,ATOX1,ATP2A2,ATP5F1D,ATP5IF1,ATP6AP1,ATP6V0B,ATP6V0D1,ATP6…		8-bromo-cAMP	chemical reagent	Activated	10.913	9.63e-26
Serotonin Receptor Signaling	3.51	0.102	5.485	APP,CALM1 (includes others),CAV1,CD44,CDC42,CPE,CREB3L2,CREB5,CXCL8,FBP1,GNAI2,GNAS,GNB1,GNB2,GNG11,GNG12,GNG5,GUCY1A1,H3-3A/H3-3B,HIF1A,HMOX1,ITGB1,MAOA,MAP1LC3B,MAP2K3,MMP2,MYC,NFKBIA,PAK2,PDIA3,PIK3R1,PLA2G2A,PLAAT4,PLAUR,PLD3,PNPLA8,PRKAR1A,RAC1,RAP1B,RASD1,RHOA,RHOC,RHOQ,RND3,SQSTM1,STAT3,TGFB3,TGM2								Interferon alpha	group	Activated	7.459	1.37e-30	ANKRD10,ANXA1,ANXA2,ANXA5,APOL1,ATF3,AXL,B2M,BST2,C3,CAV1,CBLB,CCL19,CCL2,CCND2,CD81,CDKN1A,CES1,CKAP4,COL15A1,COL1A1,COL1A2,CRIP1,CXCL1,CXCL2,CXCL3,CXCL8,CYP1B1,DRAP1,DYNLT1,EIF1,ENTPD1,F2R,FBLN2,FILIP1L,FKBP11,FOS,FOSL2,GLS,HLA-A,HLA-B,HLA-C,HMOX1,HSPA1A/HSPA1B,ICAM1,IFI16,IFI27,IFI6,IFITM1,IFITM2,IFITM3,IGFBP4,IL1R1,IL32,IL6ST,ISG15,ITGB1,JAK1,KDELR3,LAP3,LGALS3,LGALS3BP,LOXL1,LTBP1,LTBP2,MAP4…		miR-3150a-3p (and other miRNAs w/seed UGGGGAG)	mature microRNA	Inhibited	-13.643	1.54e-08	AKAP13,AKIRIN1,AKR1C1/AKR1C2,ANKH,ANXA1,AOC3,AP2M1,AP2S1,APCDD1,ARF6,ARHGDIA,ARPC3,ATOX1,ATP2B4,ATP5F1D,ATP5IF1,ATP5MC2,ATP5MG,B4GALT1,BBLN,BGN,BLOC1S6,BPNT2,BRD2,BRK1,CALM1 (includes others),CAVIN1,CCPG1,CD74,CDC42SE1,CDKN1A,CFL1,CITED2,CLTB,CMTM3,COL1A1,COL1A2,COL4A2,COL6A1,COPE,COPZ2,COX5A,CRABP2,CREB3L2,CREB5,CRISPLD2,CSNK1A1,CYBRD1,CYGB,CYP1B1,DAZAP2,DDX18,DDX5,DESI2,DNAJB1,DPYSL3,DYNLT1,ECH…		Oxytocin Signaling Pathway	8.6	0.351	8.63	ABCC9,AKT1,AKT2,ATF2,ATF4,ATP2B1,ATP2B4,CACNA1C,CACNA1D,CACNA2D1,CALM1 (includes others),CAMKK2,CHP1,CREB1,CREB3,CREB3L1,CREB3L2,CREB5,CREBBP,EEF2,FOS,GJA1,GNA11,GNA12,GNAI1,GNAI2,GNAI3,GNAQ,GNB1,GNB2,GNB4,GNG11,GNG12,GNG2,GNG5,GRB2,GSK3B,GUCY1A1,GUCY1A2,GUCY1B1,HRAS,HSPB1,IL6,KRAS,MAPK1,MAPK3,MAPK6,MPRIP,MRAS,MYH10,MYH11,MYH9,MYL6,MYL6B,MYL9,MYLK,NFATC1,NFE2L2,NFKB1,NFKB2,NT5C,PIK3R1,PLA2G12A,PL…		Adipogenesis pathway	6.58	0.388	-2.449	ACVR1,AGPAT2,AKT1,BMP2,BMP4,BMPR2,CCNH,CEBPB,CEBPD,CLOCK,CTBP1,CTBP2,CTNNB1,DDIT3,EGR2,FBXW7,FGF2,FGFR1,FGFR4,FOXO1,FZD1,FZD7,GTF2H5,HAT1,HDAC2,HDAC3,HDAC7,HIF1A,KAT6A,KAT6B,KDM1A,KLF3,MNAT1,NFATC4,NR2F2,PER2,RBBP4,RBBP7,RBP1,RUNX1T1,SAP18,SAP30,SAP30L,SIN3A,SIRT2,SMAD3,SMAD5,SMO,SOX9,TBL1XR1,TGFB1,TNFRSF1A,WNT5A,XBP1		miR-486-3p (and other miRNAs w/seed GGGGCAG)	mature microRNA	Inhibited	-28.817	7.22e-11	A4GALT,ABCA1,ABHD12,ABHD14B,ABHD17A,ABHD2,ABL1,ABL2,ACAA1,ACAP3,ACBD3,ACTN4,ADAMTS2,ADAMTS4,ADD1,ADI1,ADIRF,ADISSP,ADRA2A,AGPAT1,AGPS,AGTRAP,AHCYL1,AHDC1,AKAP13,AKT1,ALDOA,ALKBH5,AMOTL1,ANAPC16,ANKRD65,ANP32A,ANTKMT,ANTXR1,ANXA2,AP1S1,AP2A2,APCDD1,APH1A,AQP3,AR,ARF3,ARFRP1,ARHGAP1,ARHGAP24,ARHGDIA,ARHGEF10,ARHGEF2,ARID5A,ARL4C,ARL5A,ARL6IP1,ARL8A,ARPC4,ARRDC3,ASH1L,ATF3,ATN1,ATP1B2,ATP2B4,ATP5F1D…		poly rI:rC-RNA	biologic drug	Activated	10.846	6.21e-21
Sertoli Cell-Sertoli Cell Junction Signaling	6.61	0.152	5.425	A2M,ACTA2,ACTB,ACTN1,CDC42,CDH11,CDH13,CREB3L2,CREB5,CTNNB1,GJA1,ICAM1,IL1R1,ITGB1,MAP2K3,MAP3K2,NECTIN2,PAK2,PIK3R1,RAC1,RAP1B,RASD1,SPTAN1,TGFB3,TGFBR2,TIMP1,TNFRSF1A,TUBA1A,TUBA1B,TUBA1C,TUBB,TUBB2A,TUBB2B,TUBB4B,TUBB6,VCL,YBX3								IFNG	cytokine	Activated	7.347	6.17e-42	A2M,ABCA6,ACTA2,ACTB,ADM,AHR,ALDH1A3,ANGPTL4,APOL1,APP,ARFGAP3,ATF3,ATP1A1,ATP2A2,B2M,BAX,BIRC3,BST2,C3,CAV1,CCL11,CCL13,CCL19,CCL2,CCN2,CCND2,CD14,CD276,CD44,CD55,CD63,CD74,CDH13,CDK4,CDKN1A,CFH,CLIC4,COL1A1,COL1A2,COL5A2,COX4I1,CREM,CRIM1,CTNNB1,CTSB,CTSC,CTSK,CTSZ,CXCL1,CXCL12,CXCL2,CXCL3,CXCL8,CYBA,DCN,DDR2,DDX5,DEPP1,DUSP1,EDNRA,EEF1A1,EGR1,EGR2,EGR3,ENO1,ENTPD1,EXT1,F2R,FBLN1,FBP1,FGF2,FHL2…		miR-486-3p (and other miRNAs w/seed GGGGCAG)	mature microRNA	Inhibited	-13.535	0.000356	ABHD2,ABL1,ABL2,ADAMTS4,ADIRF,AHCYL1,AKAP13,ALDOA,ANTXR1,ANXA2,APCDD1,ARF3,ARHGDIA,ARL4C,ARL5A,ARRDC3,ATF3,ATP2B4,ATP5F1D,ATP5MC1,ATP6V0C,ATP6V0D1,ATP6V1G1,BDKRB2,BGN,BHLHE40,BMPR2,BPNT2,BRD2,BRD4,CA3,CALM1 (includes others),CCND2,CD14,CD151,CD276,CD34,CD81,CDC42SE1,CDH13,CDK4,CDKN1A,CDV3,CERCAM,CFL1,CHD3,CHPF,CHSY1,CLIC4,CMTM3,CNN1,COL4A2,COL6A1,COL6A2,COPZ2,COX4I1,CRABP2,CREB3L2,CRIP2,CRISPLD2,…		Sertoli Cell-Sertoli Cell Junction Signaling	7.4	0.35	8.569	A2M,ACTA2,ACTB,ACTG1,ACTN1,ACTN4,AFDN,AKT1,AKT2,AR,ATF2,ATF4,CDC42,CDH11,CLDN4,CLINT1,CREB1,CREB3,CREB3L1,CREB3L2,CREB5,CREBBP,CTNNA1,CTNNB1,DLG1,ELK1,EPN1,EPN2,GJA1,GRB2,HRAS,ICAM1,IL1R1,ITGB1,JAM3,JUN,KEAP1,KRAS,LAMA4,LAMB1,LAMB2,MAP2K2,MAP2K3,MAP3K13,MAP3K2,MAP3K8,MAPK1,MAPK3,MRAS,NECTIN2,NECTIN3,NFKB1,NFKB2,PAK2,PIK3R1,PTK2,RAB8B,RAC1,RAF1,RALA,RAP1A,RAP1B,RAP2A,RAP2B,RASD1,RRAS,SPTAN1,SPTBN1…		Coronavirus Pathogenesis Pathway	17.5	0.471	-2.294	ABL1,ADAM17,ADAM9,AR,ATF4,ATP6AP1,ATP6V1A,BAX,BCL2L11,BST2,CCL2,CCND1,CDK4,CTSL,DDIT3,EEF1A1,EIF2A,EIF4E,ELK1,EP300,FAU,FOS,HDAC2,HDAC3,HDAC7,HIF1A,IFNAR1,IL6,IRF3,JAK1,JUN,KPNB1,MAPK1,MAPK3,NFKB1,NFKB2,NFKBIA,NFKBIE,NPM1,PA2G4,PTGES2,PTGS2,PYCARD,RAB7A,REL,RELA,RELB,RPS10,RPS11,RPS12,RPS13,RPS14,RPS15,RPS15A,RPS16,RPS17,RPS18,RPS19,RPS2,RPS20,RPS21,RPS23,RPS24,RPS25,RPS26,RPS27,RPS27A,RPS27L,RPS…		miR-3103-5p (and other miRNAs w/seed GAGGGAG)	mature microRNA	Inhibited	-28.078	3.48e-10	A1BG,A4GALT,AAK1,ABHD14B,ABHD17A,ABHD2,ABI2,ACADVL,ACIN1,ACTB,ACTR1B,ACVR1,ADISSP,ADRA2A,AGPAT1,AHCY,AHDC1,AK1,AK2,AKT1S1,ALDH1A3,ALDH2,ANAPC11,ANO6,ANTKMT,AP1S1,AP2A1,AP2M1,AP2S1,APBB2,APCDD1,APEX1,APH1A,APOL6,AR,ARCN1,ARF1,ARF3,ARHGAP1,ARHGDIA,ARHGDIB,ARID1A,ARL2,ARL5B,ARL6IP1,ARL8A,ARNT,ARPC1B,ARPC2,ASB8,ATF7,ATOX1,ATP13A3,ATP1B2,ATP5IF1,ATP6AP1,ATP6V0B,ATP6V0D1,ATP6V1A,ATP6V1E1,ATP6V1F,ATP6V1…		NFkB (complex)	complex	Activated	10.609	5.86e-14
Ephrin Receptor Signaling	9.36	0.188	5.385	ABL1,ACTR2,ACTR3,ANGPT1,ARPC1B,ARPC2,ARPC3,ARPC5L,CDC42,CFL1,CREB3L2,CREB5,CXCL12,GNAI2,GNAS,GNB1,GNB2,GNG11,GNG12,GNG5,ITGA5,ITGAV,ITGB1,ITGB5,MAP4K4,PAK2,PGF,RAC1,RAP1B,RASD1,RHOA,SDC2,SDCBP,SHC1,STAT3,VEGFA,VEGFD,WASL								BCR (complex)	complex	Activated	7.342	1.94e-24	ALDOA,ATF3,ATP6V0B,ATP6V0C,ATP6V0D1,ATP6V1F,ATP6V1G1,B4GALT1,CALR,CBX3,CCND2,CD44,CDK4,CDKN1A,COX5A,COX6A1,COX6B1,COX6C,COX7A2,CTNNB1,DDX18,EGR1,EGR2,ELOVL5,ENO1,FAM107B,FOS,FOSB,FOSL2,FTH1,GAPDH,GLS,GNL3,HNRNPA2B1,HSP90B1,HSPA5,HSPD1,HSPE1,ICAM1,ITGB1,JAK1,KLF4,KLF9,LDHA,MCL1,MYC,NAMPT,NDUFA11,NDUFA12,NDUFA13,NDUFA6,NDUFAB1,NDUFB2,NDUFS6,NOLC1,NOP16,NPM1,PA2G4,PGAM1,PIM1,PPA1,PTEN,REL,S100A10,SR…		miR-6929-5p (and other miRNAs w/seed GGGAGGA)	mature microRNA	Inhibited	-13.401	0.0013	ABCA6,ABL2,ACTB,ADAM12,ADM,ALDH1A3,ANKH,ANTXR1,ANXA2,AP2M1,APOL1,ARF3,ARHGDIA,ARL5A,ARPC2,ARPC3,ATP13A3,ATP2B4,ATP5IF1,ATP5MC2,ATP5MJ,ATP6V0B,ATP6V0D1,ATP6V1F,B4GALT1,BANF1,BAX,BGN,BHLHE40,BLOC1S6,BRK1,CAMK2N1,CAPZB,CCDC186,CCL11,CD164,CD276,CD34,CD47,CD74,CDC42SE1,CDH13,CDK4,CDKN1A,CERCAM,CFL1,CHD3,CLTB,CNN1,CNN3,COL1A1,COL4A2,COL6A1,COL6A2,COPE,COX7B,CPQ,CRABP2,CREB3L2,CREB5,CST3,CTSB,CTSO,CXCL…		Estrogen Receptor Signaling	35.8	0.477	8.513	AKT1,AKT2,ATF2,ATF4,ATP5F1A,ATP5F1B,ATP5F1C,ATP5F1D,ATP5F1E,ATP5MC1,ATP5PB,BAD,CACNA1C,CACNA1D,CACNA2D1,CAV1,CCNC,CCND1,CDKN1A,CFL1,CREB1,CREB3,CREB3L1,CREB3L2,CREB5,CREBBP,CTBP1,CTBP2,CYC1,DDX5,EIF4E,EP300,FBXO32,FOS,FOXO1,FOXO3,GNA11,GNA12,GNAI1,GNAI2,GNAI3,GNAQ,GNAS,GNB1,GNB2,GNB4,GNG11,GNG12,GNG2,GNG5,GRB2,GSK3A,GSK3B,GUCY1A1,GUCY1B1,HDAC3,HES1,HIF1A,HNRNPD,HRAS,HSP90AA1,HSP90AB1,HSP90B1,IGF1…		Role of p14/p19ARF in Tumor Suppression	0	0.2	-2	NPM1,NPM3,PIK3R1,RAC1,SF3A1,UBTF		miR-149-3p (and other miRNAs w/seed GGGAGGG)	mature microRNA	Inhibited	-27.998	1.62e-15	A1BG,AAMP,AASDHPPT,ABHD14A,ABHD14B,ABHD2,ABL1,ACIN1,ACOT9,ACVR1,ADAMTS4,ADAR,ADGRA2,ADIPOR1,ADISSP,ADRA2A,ADRM1,AFAP1,AGPAT1,AGTRAP,AHDC1,AHSA1,AIG1,AK2,AK3,AKAP11,AKT1,AKT1S1,AKT2,ALDOA,ANAPC15,ANGPTL2,ANKH,ANP32E,AP1M1,AP1S1,AP2A1,AP2M1,APCDD1,APMAP,APOBEC3C,APOL1,APOL6,AR,ARF5,ARFRP1,ARHGDIA,ARID1A,ARL4D,ARL5A,ARL5B,ARL8A,ARPC2,ARPC3,ARPC4,ATN1,ATP1B2,ATP2B4,ATP5MC2,ATP5MJ,ATP6V0A1,ATP6V0D1,AT…		CD3	complex	Activated	10.539	1.76e-45
Microautophagy Signaling Pathway	14	0.25	5	CHMP2A,CHMP3,CHMP4B,COL10A1,COL12A1,COL15A1,COL18A1,COL1A1,COL1A2,COL3A1,COL4A1,COL4A2,COL5A1,COL5A2,COL6A1,COL6A2,COL6A3,COL8A1,HSPA8,LAMP2,MAP1LC3B,PSMA1,PSMA2,PSMA4,PSMA7,PSMB1,PSMB3,PSMB5,PSMB6,PSMB8,PSMD1,PSMD7,PSMD8,PSME1,PSME2,RAB7A,SEC13,SEC24D,SEC31A,SQSTM1								STAT3	transcription regulator	Activated	7.314	1.19e-31	A2M,ACTA2,ADM,AHR,ALDH1A1,ALDH1A3,ANGPTL2,ANGPTL4,ATP6AP2,BMPR2,BST2,C3,CCL11,CCL2,CCN2,CCND2,CD44,CD74,CD9,CDH11,CDKN1A,CFH,COL1A1,COL1A2,COL3A1,COL5A1,CTSB,CTSK,CTSL,CXCL12,CXCL14,CXCL2,CXCL3,CXCL8,CYP1B1,DUSP1,EGR1,EGR2,EGR3,ENTPD1,EPAS1,FBN1,FGF2,FN1,FOS,FST,GADD45A,GJA1,GLIPR1,HAS2,HGF,HIF1A,HLA-A,HMOX1,HNRNPD,ICAM1,ID2,ID3,IFI16,IFI27,IFI6,IFITM1,IFITM2,IFITM3,IGF2,IGFBP5,IL1R1,IL6ST,ISG15,…		miR-491-5p (and other miRNAs w/seed GUGGGGA)	mature microRNA	Inhibited	-13.384	0.000284	ABHD2,ABL2,AKAP13,ALDH6A1,AMD1,ANGPTL2,ANKRD10,ANTXR1,AOC3,AP2M1,APOD,ARF3,ARFGAP3,ARHGDIA,ARID4B,ARMCX3,ARPC3,ATF3,ATOX1,ATP2B4,ATP5F1D,ATP5IF1,ATP5MC1,AXL,B4GALT1,BAX,BBLN,BRD2,BRD4,BRK1,C19orf53,C1orf122,C1QTNF2,CALM1 (includes others),CAVIN1,CCL2,CCND2,CD151,CD34,CD55,CD74,CDK4,CDKN1A,CFL1,CHD3,CHN1,CITED2,CKAP4,CLEC11A,CLTB,COL15A1,COL6A1,COPE,COX6B1,CREB3L2,CRISPLD2,CRYAB,CST3,CYB5R3,CYGB,D…		Hepatic Fibrosis Signaling Pathway	19.7	0.395	8.446	ACTA2,ACVR1,AKT1,AKT2,APC,ATF2,ATF4,BAMBI,BMPR2,BRD4,CACNA1C,CACNA1D,CACNA2D1,CALM1 (includes others),CCDC88A,CCL2,CCND1,CDC42,CDKN1B,CEBPB,COL10A1,COL18A1,COL1A1,COL1A2,COL3A1,COL5A3,CREB1,CREB3,CREB3L1,CREB3L2,CREB5,CREBBP,CSNK1A1,CSNK1D,CSNK1E,CSNK1G2,CSNK1G3,CTNNB1,DIRAS3,DVL3,EDNRA,ELK1,FGF2,FGFR1,FNBP1,FOS,FOXO1,FTH1,FTL,FZD1,FZD7,GLI2,GLI3,GLIS2,GNAI1,GNAI2,GNAI3,GSK3B,HIF1A,HRAS,ICAM1,IL1…								miR-6929-5p (and other miRNAs w/seed GGGAGGA)	mature microRNA	Inhibited	-27.965	4.99e-09	A1BG,A4GALT,AAMP,ABHD12,ABI2,ABL2,ACOT9,ACTB,ACTR1B,ADAM12,ADD1,ADGRA2,ADI1,ADRM1,AFAP1,AGER,AGPAT1,AGPAT2,AHCY,AHDC1,AK2,AKT1,AKT2,ALDH1A3,ALDH2,ANKH,ANTXR1,ANTXR2,ANXA2,AP1M1,AP1S1,AP2A1,AP2M1,APOBEC3C,APOL1,APOL6,AR,ARF3,ARF5,ARHGAP1,ARHGDIA,ARHGDIB,ARIH2,ARL2BP,ARL4D,ARL5A,ARMCX6,ARPC2,ARPC3,ARPC4,ASB8,ATF7,ATP13A3,ATP1B2,ATP2B4,ATP5IF1,ATP5MC2,ATP5MJ,ATP6V0B,ATP6V0D1,ATP6V1F,ATXN1,ATXN2L,AZI…		IL4	cytokine	Activated	10.347	4.99e-22
Regulation of Actin-based Motility by Rho	10.4	0.252	5	ACTA2,ACTB,ACTR2,ACTR3,ARHGDIA,ARPC1B,ARPC2,ARPC3,ARPC5L,CDC42,CFL1,GSN,ITGA5,ITGAV,ITGB1,ITGB5,MYL12B,MYL6,MYL6B,MYL9,PAK2,PFN1,PFN2,RAC1,RHOA,RHOC,RHOQ,RND3,WASL								IL6	cytokine	Activated	7.128	1.46e-27	A2M,ACTA2,ADAMTS4,ADM,AHNAK,AHR,ALDH1A1,ANGPT1,ANXA1,APOE,APP,ARL4C,ATF3,ATP2A2,BAX,BGN,BST2,C3,CCL11,CCL2,CCN2,CD14,CD44,CD74,CDKN1A,CES1,CFH,COL1A1,COL3A1,COMP,COX4I1,CRYAB,CST3,CTNNB1,CTSB,CTSC,CTSK,CXCL1,CXCL2,CXCL3,CXCL8,CYP1B1,DCN,DUSP1,EGR1,EGR2,ERRFI1,FCGRT,FGF2,FN1,FOS,FOSL1,GADD45A,GADD45B,GLRX,HAS2,HGF,HIF1A,HLA-A,HMOX1,HSPA5,ICAM1,ID2,IFI16,IFITM3,IGF1,IGF2,IGFBP3,IGFBP4,IGFBP5,IGFBP6…		miR-6752-5p (and other miRNAs w/seed GGGGGUG)	mature microRNA	Inhibited	-13.274	1.64e-07	ABHD2,ABL2,ACTB,ACTN1,ADARB1,ALDH1A1,ANGPT1,ANKH,ANXA2,AOC3,APOD,ARF1,ARL4C,ARMCX3,ARRDC3,ATF3,ATP13A3,ATP1A1,ATP2A2,ATP2B4,ATP5IF1,ATP5MF,ATP6V0B,ATP6V0C,B4GALT1,BANF1,BBLN,BDKRB2,BGN,BMPR2,BRD2,BRD4,BUD31,C19orf53,CALM1 (includes others),CALR,CAP1,CCND2,CD276,CD34,CD74,CD99,CDC42SE1,CDK4,CDKN1A,CFL1,CHID1,CHMP4B,CIAO2B,CITED2,CKAP4,CLEC11A,CNN1,COL1A1,COL4A1,COL5A1,COPE,CRABP2,CREB3L2,CTSB,CUTA…		Role of Osteoclasts in Rheumatoid Arthritis Signaling Pathway	8.28	0.341	8.317	ACP5,ADAM12,ADAM17,ADAM9,AKT1,AKT2,ATF2,ATF4,BAD,BIRC2,BIRC3,CALM1 (includes others),CCND1,CDC42,CERT1,CHP1,COL10A1,COL12A1,COL15A1,COL16A1,COL18A1,COL1A1,COL1A2,COL27A1,COL3A1,COL4A1,COL4A2,COL5A1,COL5A2,COL5A3,COL6A1,COL6A2,COL6A3,COL6A6,COL8A1,CREB1,CREB3,CREB3L1,CREB3L2,CREB5,CREBBP,CTNNA1,CTNNB1,CTSK,DIRAS3,ELK1,FNBP1,FOS,FOXO1,FOXO3,FRZB,GRB2,GSK3B,GSN,HRAS,IL1R1,ITGA5,JUN,KRAS,MAP2K2,MAP2K…								miR-504-3p (and other miRNAs w/seed GGGAGAG)	mature microRNA	Inhibited	-27.856	1.07e-14	AAK1,ABCD4,ABHD14B,ABHD2,ABL2,ACADM,ACTB,ADAMTS4,ADD1,ADGRA2,ADISSP,ADRA2A,AFAP1,AFDN,AGPAT1,AHCYL1,AIDA,AKAP13,AKT1,AKT1S1,AKT2,ANAPC13,ANAPC5,ANGPTL2,ANKH,ANP32A,ANTKMT,ANTXR1,AP1S1,AP2M1,APCDD1,APH1A,APMAP,APOL1,APPL1,AR,ARF1,ARF3,ARHGAP1,ARHGAP20,ARHGAP24,ARHGAP5,ARHGDIB,ARHGEF2,ARHGEF40,ARID5B,ARIH2,ARL1,ARL2,ARL5A,ARL6IP5,ARL8A,ARNT,ARPC2,ARSI,ASXL2,ATF3,ATF7,ATF7IP,ATL3,ATP13A3,ATP1B2,ATP5…		IL5	cytokine	Activated	10.292	9.18e-18
G-Protein Coupled Receptor Signaling	0.485	0.0654	4.919	BDKRB1,BDKRB2,CALM1 (includes others),CDC42,CREB3L2,CREB5,CTNNB1,DUSP1,EDNRA,F2R,FOS,GNAI2,GNAS,GNB1,GNB2,GNG11,GNG12,GNG5,GPRC5A,GUCY1A1,LPAR1,MAP2K3,MAP3K2,MYL12B,MYL6,MYL6B,MYL9,NFATC1,NFATC2,NFATC4,NFKBIA,PAK2,PDE3B,PDE4D,PIK3R1,PPP3CA,PRKAR1A,PTGIR,RAC1,RAP1B,RASD1,REL,RGS16,SHC1,STAT3,WWTR1								poly rI:rC-RNA	biologic drug	Activated	7.053	3.42e-28	ABL1,AHR,ANXA1,APOL1,APP,ATF3,ATP5MG,AXL,B2M,BAX,BIRC3,BST2,C3,CCL11,CCL13,CCL2,CCND2,CCT5,CD14,CD44,CD47,CD74,CD9,CDK4,CDKN1A,CFH,CHN1,COX7B,CSNK1A1,CTNNB1,CXCL1,CXCL2,CXCL3,CXCL8,CYP1B1,DIO2,DUSP1,EEF1G,EGR1,EIF5A,EXT1,FGF2,FN1,FNDC3B,FOS,FOSL1,GADD45B,GEM,HAS1,HES4,HIF1A,HLA-A,HLA-B,HLA-C,HSPA5,HSPA9,HSPD1,ICAM1,IFI16,IFI27,IFI6,IFITM1,IFITM3,IGF1,IGFBP6,IL32,INHBA,ISG15,ITGA5,KLF4,KLF6,LAP3,L…		miR-3083-5p (and other miRNAs w/seed GGCUGGG)	mature microRNA	Inhibited	-13.271	0.049	ACTN1,ADARB1,AEBP1,AHCYL1,AK1,ALDH6A1,ANGPTL2,ANKRD11,ANTXR1,AOC3,AOPEP,AP2M1,APCDD1,APOE,APRT,ARFGAP3,ARHGDIA,ARID5B,ATOX1,ATP5F1D,ATP5IF1,ATP5MC1,ATP6V0C,BANF1,BDKRB1,BGN,BMP5,BRD4,C7,CALM1 (includes others),CALU,CBLB,CCL19,CCT6A,CD151,CD248,CD59,CD74,CDH11,CDKN1A,CDV3,CHMP3,CIAO2B,CKAP4,CLIC4,CLMP,CMTM3,CNN1,COL1A1,CREB3L2,CREB5,CRISPLD2,CSRNP1,CTSB,CYB5R3,CYBRD1,CYCS,DIO2,DNAJC8,DRAP1,DYNLT1,…		Cardiac Hypertrophy Signaling	9.21	0.364	8.292	ADRA2A,ADSS2,AKT1,ATF2,CACNA1C,CACNA1D,CACNA2D1,CALM1 (includes others),CDC42,CHP1,CREB1,CREBBP,DIRAS3,EIF4E,ELK1,EP300,FNBP1,GNA11,GNA12,GNAI1,GNAI2,GNAI3,GNAQ,GNAS,GNB1,GNB2,GNB4,GNG11,GNG12,GNG2,GNG5,GRB2,GSK3B,GUCY1A1,GUCY1B1,HRAS,HSPB1,IGF1,IL6,IRS1,JUN,KRAS,MAP2K2,MAP2K3,MAP3K13,MAP3K2,MAP3K8,MAPK1,MAPK3,MAPKAPK2,MEF2A,MEF2D,MRAS,MYL12A,MYL12B,MYL6,MYL6B,MYL9,NFATC4,NOTUM,PDIA3,PIK3R1,PLCB4…								miR-6752-5p (and other miRNAs w/seed GGGGGUG)	mature microRNA	Inhibited	-27.773	2.18e-09	A4GALT,ABHD14B,ABHD2,ABL2,ABLIM3,ACIN1,ACTB,ACTN1,ACTN4,ACTR1A,ADAR,ADIPOR1,ADISSP,ADRA2A,AFAP1,AGPAT1,AHDC1,AIG1,AKR1C3,AKT1,AKT1S1,AKT2,ALDH1A1,AMOTL1,AMOTL2,ANAPC15,ANGPT1,ANKH,ANXA11,ANXA2,AP1S1,APOBEC3C,APOD,APOL6,AR,ARCN1,ARF1,ARHGEF2,ARHGEF40,ARL4C,ARL6IP4,ARMCX3,ARMCX6,ARRDC3,ASXL2,ATF3,ATMIN,ATN1,ATP13A3,ATP1A1,ATP1B2,ATP2A2,ATP2B4,ATP5IF1,ATP5MF,ATP6V0A1,ATP6V0B,ATXN1,ATXN2L,ATXN3,ATXN7…		CG	complex	Activated	10.252	1.13e-25
Insulin Secretion Signaling Pathway	2.54	0.105	4.811	CPE,CREB3L2,CREB5,EIF1,EIF2S2,EIF4A1,EIF4A3,EIF4E,EIF4G1,EIF4G2,GNAS,GUCY1A1,JAK1,PABPC1,PDIA3,PIK3R1,PRKAR1A,RAP1B,SEC61B,SEC61G,SLC2A3,SPCS1,SPCS2,SRP14,SSR2,SSR3,SSR4,STAT1,STAT3								forskolin	chemical toxicant	Activated	7.015	1.53e-50	ACTA2,ACTB,ACTN1,ACTR2,ADAMTS4,ADM,AKAP12,AKAP13,ALDOA,APP,ARL4C,ATF3,ATP6AP2,ATP6V0B,ATP6V0C,ATP6V0D1,ATP6V1G1,AXL,B4GALT1,BAG1,BAG3,BHLHE40,CALM1 (includes others),CALR,CCDC85B,CCL11,CCL13,CCL2,CCN2,CCND2,CD14,CD44,CD55,CD9,CDC42SE1,CDK4,CDKN1A,CNN1,COL10A1,COL15A1,COL18A1,COL1A1,COL1A2,CREM,CRISPLD2,CRYAB,CXCL1,CXCL2,CXCL3,CYP1B1,DAB2,DIO2,DUSP1,ECM1,EGR1,EIF5A,ELL2,ERRFI1,FBLN5,FDX1,FN1,FOS,F…		miR-149-3p (and other miRNAs w/seed GGGAGGG)	mature microRNA	Inhibited	-13.236	8.26e-05	ABHD2,ABL1,ADAMTS4,ALDOA,ANGPTL2,ANKH,AOC3,AP2M1,APCDD1,APOL1,ARHGDIA,ARL5A,ARPC2,ARPC3,ATP2B4,ATP5MC2,ATP5MJ,ATP6V0D1,AXL,B4GALT1,BAX,BAZ1A,BGN,BRD4,BSG,C1orf122,CALM1 (includes others),CALR,CAP1,CAPZB,CCDC80,CCND2,CD151,CD276,CD34,CD74,CDC42,CDK4,CDKN1A,CERCAM,CFL1,CHD1,CMTM3,COL1A1,COL6A1,COL6A2,COPE,COPZ2,COX7B,CPQ,CREB3L2,CSDE1,CST3,CXCL12,CYB5R3,CYBA,CYBRD1,CYGB,DDX18,DIO2,DNAJC8,DPYSL3,EDN…		Phospholipase C Signaling	0	0.0963	8.292	AHNAK,ARHGEF10,ARHGEF12,ARHGEF2,ATF2,ATF4,CALM1 (includes others),CDC42,CHP1,CREB1,CREB3,CREB3L1,CREB3L2,CREB5,CREBBP,DIRAS3,EP300,FNBP1,FYN,GNAQ,GNAS,GNB1,GNB2,GNB4,GNG11,GNG12,GNG2,GNG5,GRB2,GUCY1A1,GUCY1B1,HDAC2,HDAC3,HDAC7,HRAS,IGHA1,IGKC,IGLC2,ITGA1,ITGA5,ITGA8,ITGA9,ITGAE,ITGAV,ITGB1,ITGB5,ITGB8,KRAS,MAP2K2,MAPK1,MAPK3,MARCKS,MEF2A,MEF2D,MPRIP,MRAS,MYL12A,MYL12B,MYL6,MYL6B,MYL9,NFAT5,NFATC1…								miR-491-5p (and other miRNAs w/seed GUGGGGA)	mature microRNA	Inhibited	-27.631	6.71e-09	ABHD14B,ABHD2,ABHD5,ABL2,ACAA2,ACAP3,ADAMTS2,ADD1,ADISSP,AFF1,AGER,AGPAT1,AHSA1,AKAP13,AKT1S1,AKT2,ALDH18A1,AMD1,ANAPC13,ANGPTL2,ANKRD10,ANTXR1,AP2M1,AP3D1,APH1A,APOD,APOL6,APPBP2,AQP3,AR,ARAP1,ARF3,ARF5,ARFGAP3,ARHGDIA,ARHGDIB,ARID4B,ARL13B,ARL2BP,ARL4D,ARL8A,ARMCX3,ARPC3,ARSI,ATF3,ATF7,ATMIN,ATN1,ATOX1,ATP1B2,ATP2B4,ATP5F1D,ATP5IF1,ATP5MC1,ATP6V0A1,ATP6V1E1,ATXN2,ATXN2L,AXIN2,AXL,B4GALT1,B4GALT…		EGF	growth factor	Activated	10.22	5.43e-28
Pulmonary Healing Signaling Pathway	5.4	0.151	4.747	BMPR2,CDC42,CFL1,CTNNB1,CXCL12,FGF7,FGFR1,HIF1A,MMP11,MMP14,MMP19,MMP2,MMP23B,MYC,NFATC1,NFKBIA,PGF,RAC1,RAP1B,RASD1,STAT3,TCF4,TGFB3,THBS1,TNFRSF1A,VEGFA,VEGFD,WNT2B,WNT5A,WWTR1								F2	peptidase	Activated	6.994	6.55e-40	ACTA2,ANGPT1,ANGPTL4,B4GALT1,BAX,BIRC3,BSG,CALD1,CALR,CCL2,CCN1,CCN2,CCND2,CD44,CD47,CD55,CD63,CDKN1A,CKAP4,CLIC1,COL1A1,COL4A1,COTL1,CXCL1,CXCL3,CXCL8,DUSP1,EGR1,EIF4A1,ELL2,ENTPD1,F2R,FGF2,FN1,FOS,FOSB,FOSL1,FOSL2,HAS2,HIF1A,HMGA1,HMOX1,HSP90AA1,ICAM1,IER2,IER3,IGF1,IGFBP4,IGFBP5,IL32,ITGB1,KLF6,LAMP2,LBH,LMCD1,MIF,MMP2,MYC,MYH9,NFKBIA,NR4A3,PGM2L1,PLAT,PLAUR,PLPP1,PROS1,RAC1,RCAN1,RHOA,SERPINE…		miR-504-3p (and other miRNAs w/seed GGGAGAG)	mature microRNA	Inhibited	-13.155	1.93e-08	ABHD2,ABL2,ACTB,ADAMTS4,AHCYL1,AKAP13,ANGPTL2,ANKH,ANTXR1,AOC3,AP2M1,APCDD1,APOL1,ARF1,ARF3,ARID5B,ARL1,ARL5A,ARPC2,ATF3,ATP13A3,ATP5IF1,ATP6V0C,ATP6V0D1,ATP6V1F,ATP6V1G1,BANF1,BBLN,BGN,BHLHE40,BNC2,C11orf58,C1orf122,CALR,CANX,CAP1,CAPZB,CAVIN1,CCBE1,CCN2,CCND2,CD164,CD276,CD34,CD44,CD47,CD74,CDC42SE1,CDH13,CDKN1A,CELF2,CERCAM,CFL1,CKAP4,CNN1,COTL1,COX6A1,COX6B1,CRABP2,CREB3L2,CREB5,CREM,CRIP1,CR…		CREB Signaling in Neurons	0	0.183	8.273	ADGRA2,ADGRG6,ADRA2A,AKT1,AKT2,ATF2,ATF4,BMPR2,CACNA1C,CACNA1D,CACNA2D1,CALM1 (includes others),CAMK2D,CREB1,CREB3,CREB3L1,CREB3L2,CREB5,CREBBP,EDNRA,ELK1,EP300,F2R,FGF2,FGFR1,FGFR4,FZD1,FZD7,GNA11,GNA12,GNAI1,GNAI2,GNAI3,GNAQ,GNAS,GNB1,GNB2,GNB4,GNG11,GNG12,GNG2,GNG5,GPR108,GPR137,GPR153,GPR161,GPRC5A,GRB2,GTF2B,GUCY1A1,GUCY1B1,HGF,HRAS,HTR2A,IGF1,KRAS,LPAR1,LPAR6,MAP2K2,MAPK1,MAPK3,MRAS,NOTUM,P…								miR-6967-5p (and other miRNAs w/seed AGGGAGG)	mature microRNA	Inhibited	-27.623	9.18e-15	A1BG,A4GALT,AAMP,ABHD14A,ACIN1,ACTB,ACTR1A,ACTR1B,ADAMTS4,ADAR,ADGRA2,ADIPOR1,ADISSP,ADRA2A,AGER,AGPAT1,AGTRAP,AHCY,AK2,AKR1A1,AKR7A2,AKT1S1,AKT2,ALDH1A3,ALDH2,ALKBH5,ANAPC11,ANAPC5,ANKRD10,ANO6,ANTXR1,ANXA2,AP1M1,AP1S1,AP2A1,AP2M1,APCDD1,APH1A,APOL6,AR,ARCN1,ARF1,ARF3,ARHGAP1,ARHGAP18,ARHGDIA,ARHGDIB,ARL5A,ARL6IP1,ARL8A,ARMC10,ARMCX3,ARMCX6,ARPC2,ARPC4,ATF7,ATP1B2,ATP2B4,ATP6V0B,ATP6V0D1,ATP6V1F…		MYC	transcription regulator	Activated	10.11	1.28e-84
Phagosome Formation	0.901	0.0719	4.714	ACTR2,ACTR3,ARF6,ARPC1B,ARPC2,ARPC3,ARPC5L,BDKRB1,BDKRB2,C3,CD14,CDC42,CFL1,COLEC12,EDNRA,F2R,FN1,GPRC5A,HMOX1,IGHA1,IGKC,IGLC2,ITGA5,ITGAV,ITGB1,ITGB5,LPAR1,MAP2K3,MARCKS,MRC2,MYH10,MYH9,MYL12B,MYL6,MYL6B,MYL9,PAK2,PIK3R1,PLA2G2A,PLAAT4,PLD3,PNPLA8,PTGIR,RAC1,RAP1B,RASD1,RHOA,SCARA5,SPHK1,WASL								Vegf	group	Activated	6.914	7.53e-22	A2M,ACTA2,AHR,AKAP12,AKAP13,ANGPTL2,ANGPTL4,ATF3,BAX,CALM1 (includes others),CCN1,CD44,CDC42,CNN1,CRYAB,CTNNB1,CXCL1,CXCL12,CXCL2,CXCL8,DIO2,EGR1,EGR2,EGR3,EMP1,EMP2,ENTPD1,FGF2,FN1,FNDC3A,FOS,FOSB,FOSL1,FRMD6,FST,GASK1B,GEM,HIF1A,HMOX1,HOPX,ICAM1,IGFBP3,IGFBP4,IL1R1,IL6ST,INHBA,ITGB1,LPAR1,MAP2K3,MAPKAPK2,MCL1,MGP,MIF,MMP14,MMP2,MYC,NAMPT,NFATC1,NOLC1,NR4A1,NR4A2,NR4A3,OSMR,PGF,PHLDA1,PHLDA2,PLA…		miR-6756-5p (and other miRNAs w/seed GGGUGGG)	mature microRNA	Inhibited	-13.056	7.39e-07	ABL1,ADAM12,AK1,AP2M1,ARF3,ARHGDIA,ARPC2,ARPC3,ATP1A1,ATP2A2,ATP2B4,ATP5IF1,ATP5MF,ATP6V0C,AXL,B4GALT1,BANF1,BBLN,BDKRB2,BHLHE40,BHLHE41,BRD4,BSG,BST2,C19orf53,CALM1 (includes others),CALR,CAVIN1,CCN2,CD151,CD276,CD34,CD74,CDKN1A,CELF2,CFL1,CHD3,CHPF,CLEC11A,CLMP,CMTM3,COL10A1,COL1A1,COL6A1,COPE,COTL1,COX6B1,COX7B,CRABP2,CREB3L2,CRIP2,CRISPLD2,CSRNP1,CTSK,CYB5R3,CYBRD1,CYGB,DAZAP2,DDX24,DEPP1,DNA…		Synaptogenesis Signaling Pathway	6.79	0.324	8.251	ACTR2,ACTR3,AFDN,AKT1,AKT2,AP2A1,AP2A2,AP2B1,AP2M1,AP2S1,APOE,ARPC1A,ARPC1B,ARPC2,ARPC3,ARPC4,ARPC5,ARPC5L,ATF2,ATF4,BAD,CACNA2D1,CADM1,CALM1 (includes others),CAMK2D,CDC42,CDH11,CFL1,CHN1,COMP,CREB1,CREB3,CREB3L1,CREB3L2,CREB5,CREBBP,CRK,CTNNB1,CTNND1,EFNB1,EIF4EBP2,EPHA3,FARP1,FYN,GOSR1,GPAA1,GRB2,GRINA,GSK3B,GUCY1A1,GUCY1B1,HRAS,HSPA8,ITSN1,KRAS,LRP1,MAP1B,MAPK1,MAPK3,MARCKS,MRAS,NAP1L1,NAP1L4…								miR-185-3p (and other miRNAs w/seed GGGGCUG)	mature microRNA	Inhibited	-27.377	0.000322	A4GALT,AAK1,ABL1,ACAP3,ACP1,ACTN4,ACTR1B,ADAM17,ADAMTS1,ADAMTS2,ADAMTSL2,ADD1,ADISSP,ADRA2A,AGO3,AGPAT1,AHI1,AIP,AK2,AKAP12,AKT2,ALDH9A1,AMOTL2,ANAPC11,ANGPTL2,ANKRD65,ANXA1,AP1S1,AP2A2,AP2S1,APCDD1,APH1A,APOBEC3C,APOL1,APOL2,APOL6,AQP3,ARF1,ARF6,ARFGAP3,ARFIP2,ARHGAP1,ARHGAP28,ARHGDIA,ARHGEF2,ARL14EP,ARPC1A,ATG12,ATP1B2,ATP5F1D,ATP6V1E1,ATP6V1F,ATXN2,ATXN2L,AUTS2,B3GAT3,B4GALT2,B4GALT7,BABAM2,BA…		F2	peptidase	Activated	9.963	2.05e-21
Tumor Microenvironment Pathway	13	0.229	4.644	CCL2,CD44,COL1A1,COL1A2,COL3A1,CXCL12,CXCL8,FGF2,FGF7,FN1,FOS,HGF,HIF1A,HLA-A,HLA-B,HLA-C,ICAM1,IGF1,IGF2,ITGA5,LEPR,MMP11,MMP14,MMP19,MMP2,MMP23B,MYC,PGF,PIK3R1,PLAU,RAC1,RAP1B,RASD1,REL,SLC2A3,STAT3,TGFB3,TNC,TNFRSF1A,VEGFA,VEGFD								CD3	complex	Activated	6.822	1.14e-33	ACTR3,AHCYL1,AHR,ANXA1,ATP5F1C,BIRC3,BRK1,BST2,BZW1,CALM1 (includes others),CCND2,CD44,CD74,CDK4,COX5A,COX6C,CREM,CXCL8,CYBA,CYCS,DAD1,DDX18,EDIL3,EGR2,EGR3,EIF1B,EIF4A3,EIF4E,ELK3,FKBP1A,FOS,FTL,GABARAPL2,GAPDH,GNAS,GOLGB1,GPRC5A,HIF1A,HMCN1,HMGN1,HNRNPA1,HNRNPA2B1,HNRNPF,HNRNPR,HSP90AA1,HSP90B1,HSPA1A/HSPA1B,HSPA5,HSPA8,HSPE1,ICAM1,ID3,IFITM1,IGF1,IGFBP5,IGFBP6,IL1R1,IL32,ILF2,ITGB5,JAK1,KDELR2…		miR-4736 (and other miRNAs w/seed GGCAGGU)	mature microRNA	Inhibited	-13.051	0.000167	ADAMTS4,AEBP1,AHCYL1,ALDH1A3,ANTXR1,AP2S1,APCDD1,ARF3,ARL1,ATP1B3,ATP5IF1,ATP5MJ,ATP6V0D1,ATP6V0E1,BLOC1S6,CALM1 (includes others),CALU,CAP1,CAV1,CCL11,CD151,CD276,CD74,CD99,CDV3,CFL1,CHPF,CIAO2B,CNN1,COL4A2,CREB3L2,CRIP2,CRTAP,CST3,CTSB,CYBRD1,CYSTM1,DCN,DSTN,DYNLL1,EEF1A1,EEF1D,EEF1G,EGR3,EID1,EMP2,ENTPD1,EPAS1,ETF1,EVA1B,FGFR1,FKBP11,FOSB,GALNT2,GNPNAT1,GOLIM4,GOLM2,GPX8,GTF2I,HAS2,HM13,HMGA1,…		Insulin Secretion Signaling Pathway	5.16	0.313	8.213	ABCC9,AGO3,ATF2,ATF4,CACNA1C,CACNA1D,CACNA2D1,CAMK2D,CLCN3,CPE,CREB1,CREB3,CREB3L1,CREB3L2,CREB5,CREBBP,EIF1,EIF2A,EIF2S2,EIF2S3,EIF4A1,EIF4A2,EIF4A3,EIF4E,EIF4EBP2,EIF4G1,EIF4G2,EIF4G3,ELP5,ELP6,FYN,GNA11,GNAQ,GNAS,GOSR1,GPAA1,GUCY1A1,GUCY1B1,JAK1,MAPK1,MAPK3,NAPA,NAPG,NOTUM,PABPC1,PAIP1,PDHA1,PDHB,PDIA3,PIK3R1,PLCB4,PLCG2,PRKACA,PRKAR1A,PRKAR2A,PRKCA,PRKCI,PRKD3,RAP1A,RAP1B,RPS6KB2,RYR2,SEC11A,…								miR-92a-2-5p (miRNAs w/seed GGUGGGG)	mature microRNA	Inhibited	-27.286	3.16e-07	A4GALT,AAK1,ABHD14B,ABHD17A,ABHD2,ABI2,ACOX1,ACP1,ACTN1,ACTR1A,ADAR,ADISSP,AGPAT1,AGTRAP,AHDC1,AK1,AK3,AKT2,ALDH9A1,ALKBH5,AMOTL2,ANTKMT,ANTXR1,ANXA11,ANXA5,AP1M1,AP2M1,APCDD1,APH1A,APOL6,AR,ARF3,ARF4,ARHGAP20,ARHGDIA,ARHGDIB,ARID1A,ARID4B,ARID5B,ARL16,ARL2,ARL2BP,ARL4C,ARL5B,ARL8A,ARRDC3,ATF2,ATF7,ATN1,ATP2A2,ATP2B4,ATP5IF1,ATP5MF,ATP6AP1,ATP6V0A1,ATP6V0B,ATP6V0D1,ATXN1,ATXN2,AXIN2,B3GAT3,B4GALT…		NFE2L2	transcription regulator	Activated	9.923	8.71e-35
IL-4 Signaling	0	0.0503	4.642	CCL11,COL10A1,COL12A1,COL15A1,COL18A1,COL1A1,COL1A2,COL3A1,COL4A1,COL4A2,COL5A1,COL5A2,COL6A1,COL6A2,COL6A3,COL8A1,CREB3L2,CREB5,GNAI2,HLA-DRB1,JAK1,MAOA,NFATC2,PIK3R1,RAP1B,RASD1,STAT3,TGFB3,TGM2								CD40	transmembrane receptor	Activated	6.783	1.81e-20	ATP6V0D1,ATP6V0E1,BAX,BIRC3,CALR,CCL2,CCND2,CD44,CDK4,CDKN1A,COX5A,COX6A1,COX6B1,COX6C,COX7A2,COX7C,COX8A,CXCL12,CXCL8,DDX18,DUSP1,ENO1,FOS,GAPDH,GLS,GNL3,HSP90B1,HSPA5,HSPD1,HSPE1,ICAM1,ITGB1,KLF4,KLF9,LDHA,LGALS3,LTBR,MMP14,MYC,NDUFA12,NDUFA13,NDUFA6,NDUFAB1,NDUFB1,NDUFB2,NDUFS6,NFATC1,NFKBIA,NOLC1,NOP16,NPM1,PA2G4,PGAM1,PIM1,PPA1,REL,SERPINE1,SRM,TAPBP,TNFAIP3,TNFSF13B,TPI1,UQCRQ,VCAM1,VEGFA,W…		miR-4436b-3p (and other miRNAs w/seed AGGGCAG)	mature microRNA	Inhibited	-12.989	2.8e-06	ACTR2,ADAMTS4,ADD3,AHCYL1,AK1,AKAP12,ALDOA,ANXA2,AOC3,APOD,ARID5B,ARL4C,ATP1B3,ATP2B4,ATP5F1D,ATP5MC2,ATP6V0C,ATP6V0D1,BAG1,BAX,BGN,BRD2,C11orf58,CAV1,CAVIN1,CD151,CD276,CDC42SE1,CDKN1A,CDV3,CFL1,CIAO2B,CKB,CLIC4,COL1A1,COX5A,CREB3L2,CSRNP1,CTSC,CXCL1,CXCL12,CXCL2,CXCL3,CYBRD1,CYGB,DAB2,DESI2,DPT,EDNRA,EEF1G,EGFL6,EGR3,EIF5A,ELL2,EMP1,EMP2,ERGIC3,FAM114A1,FHL2,FKBP14,FKBP1A,FNDC3B,G0S2,GAS7,GASK1…		Ephrin Receptor Signaling	16.7	0.465	8.198	ABL1,ACP1,ACTR2,ACTR3,AKT1,AKT2,ANGPT1,ARPC1A,ARPC1B,ARPC2,ARPC3,ARPC4,ARPC5,ARPC5L,ATF2,ATF4,BCAR1,CDC42,CFL1,CREB1,CREB3,CREB3L1,CREB3L2,CREB5,CREBBP,CRK,CXCL12,EFNB1,EPHA3,FYN,GNA11,GNA12,GNAI1,GNAI2,GNAI3,GNAQ,GNAS,GNB1,GNB2,GNB4,GNG11,GNG12,GNG2,GNG5,GRB2,GRINA,HRAS,ITGA1,ITGA5,ITGA8,ITGA9,ITGAE,ITGAV,ITGB1,ITGB5,ITGB8,ITSN1,KRAS,MAP2K2,MAP4K4,MAPK1,MAPK3,MRAS,NCK1,NCK2,PAK2,PDGFC,PGF,PTK2,P…								miR-4667-5p (and other miRNAs w/seed CUGGGGA)	mature microRNA	Inhibited	-27.22	1.41e-05	AAK1,ABHD14B,ABHD2,ABI2,ABL1,ACAP3,ACTN4,ADD1,ADRA2A,ADSL,AFAP1,AGER,AGPAT1,AGTRAP,AHI1,AIDA,AK1,AKAP11,AKAP13,AKIRIN1,AKR1A1,ALDH1A1,ALDH9A1,AMOTL1,AMOTL2,ANAPC11,ANAPC13,ANAPC15,ANO6,ANTXR1,AP1S1,AP2M1,AP3B1,APOBEC3C,AR,ARF3,ARFGAP3,ARFIP2,ARHGAP1,ARHGAP18,ARHGDIA,ARID5A,ARIH2,ARL16,ARL6IP4,ARL8A,ARL8B,ARMCX6,ARPC3,ATF3,ATF7,ATN1,ATOX1,ATP5MC2,ATP6V0D1,ATXN2L,AXIN2,AXL,B4GALT1,BACE1,BANF1,BAZ2A…		medroxyprogesterone acetate	chemical drug	Activated	9.899	3.19e-24
Estrogen Receptor Signaling	21.9	0.203	4.621	ATP5F1A,ATP5F1B,ATP5F1C,ATP5F1D,ATP5F1E,ATP5MC1,CAV1,CDKN1A,CFL1,CREB3L2,CREB5,DDX5,EIF4E,FBXO32,FOS,GNAI2,GNAS,GNB1,GNB2,GNG11,GNG12,GNG5,GUCY1A1,HIF1A,HNRNPD,HSP90AA1,HSP90AB1,HSP90B1,IGF1,IGF2,JAK1,LEPR,MDK,MED13,MMP11,MMP14,MMP19,MMP2,MMP23B,MT-ATP6,MT-CYB,MT-ND1,MT-ND2,MT-ND3,MT-ND4,MT-ND4L,MT-ND5,MT-ND6,MYC,MYL12B,MYL6,MYL6B,MYL9,NDUFA11,NDUFA12,NDUFA13,NDUFA3,NDUFA6,NDUFAB1,NDUFB1,NDUFB11,…								Ige	complex	Activated	6.676	1.2e-17	ACSL4,ACTN1,ANXA1,ATP2A2,C3,CAPN2,CAV1,CCL11,CCL2,CCND2,CD34,CD74,CDKN1A,COL18A1,CTSK,CXCL2,CXCL3,CXCL8,CYCS,EGR1,EGR2,EIF4G2,EMILIN1,ERRFI1,F2R,FHL2,GADD45B,GSN,HMOX1,HSPA9,HSPD1,ICAM1,IER3,ITGA5,ITGAV,MAPKAPK2,MARCKSL1,MIF,MMD,MYC,NFATC1,NFKBIA,PEA15,PENK,PFN1,PLK3,PRDX1,PTX3,RAB7A,RAI14,RGS16,RUNX1,SNRPD1,SOCS3,SPHK1,SRM,TNC,TNFRSF12A,TPM3,TPPP3,TUBB6,UGCG,VCAM1,VIM,VMP1		miR-1909-3p (and other miRNAs w/seed GCAGGGG)	mature microRNA	Inhibited	-12.935	0.000991	ABHD2,ABL1,ABL2,AHI1,ALDOA,ANKH,AP2S1,APOL1,APRT,ARF3,ATF3,ATOX1,ATP6V0B,ATP6V0C,B4GALT1,BANF1,BAX,BDKRB2,BGN,BHLHE40,BMPR2,CALM1 (includes others),CALR,CANX,CAV1,CAVIN1,CD151,CD276,CD34,CD74,CDC42SE1,CDKN1A,CHPF,CISD1,CNN1,COL4A2,COL5A1,COL6A2,COTL1,CREB3L2,CRIP2,CST3,CTSB,CTSO,CXCL12,CYBRD1,DAZAP2,DCLK1,DCXR,DNAJC15,DNAJC8,DPT,EGFL6,EIF1B,ELL2,EMP1,EMP2,ENG,ENTPD1,FBXO32,FGFR4,FOSB,FOSL1,GALNT1…		Glutaminergic Receptor Signaling Pathway (Enhanced)	0.635	0.218	8.189	AKT1,AKT1S1,AKT2,ATF2,ATF4,BAD,CACNA1C,CACNA1D,CACNA2D1,CALM1 (includes others),CAMK2D,CHP1,CREB1,CREB3,CREB3L1,CREB3L2,CREB5,CREBBP,EIF4E,GLS,GLUD1,GLUL,GNAI1,GNAI2,GNAI3,GNAQ,GNAS,GOSR1,GPAA1,GRINA,GUCY1A1,GUCY1B1,MAPK1,MAPK3,MLST8,NAPA,NAPG,NFKB1,NFKB2,NOTUM,NR3C1,PDIA3,PIK3R1,PLA2G12A,PLA2G2A,PLA2G5,PLAAT3,PLAAT4,PLCB4,PLCG2,PLD3,PNPLA8,PPP3CA,PPP3CB,PPP3R1,PRDX6,PRKACA,PRKAR1A,PRKAR2A,PRKCA,…								miR-1909-3p (and other miRNAs w/seed GCAGGGG)	mature microRNA	Inhibited	-27.051	2.54e-10	AAMP,AASDHPPT,ABHD14B,ABHD17A,ABHD2,ABL1,ABL2,ACAP3,ACIN1,ACOX1,ACSL3,ACTR1B,ADAMTS2,ADAMTSL2,ADD1,ADGRA2,AFAP1,AGPAT1,AGPAT2,AHDC1,AHI1,AIP,AK2,AKAP17A,AKT1S1,AKT2,ALDOA,ALKBH5,ANAPC15,ANKH,ANKRD65,AP2S1,APH1A,APMAP,APOBEC3C,APOL1,APOL6,APRT,AQP3,AR,ARAP1,ARF3,ARFRP1,ARHGAP1,ARHGDIB,ARHGEF2,ARIH1,ARNT,ASH1L,ASPH,ASXL2,ATF3,ATL3,ATN1,ATOX1,ATP1B2,ATP6V0A1,ATP6V0B,ATXN7L3B,B3GNT9,B4GALT1,B4GALT2,B…		STAT4	transcription regulator	Activated	9.677	5.26e-16
Signaling by Rho Family GTPases	7.83	0.157	4.596	ACTA2,ACTB,ACTR2,ACTR3,ARPC1B,ARPC2,ARPC3,ARPC5L,CDC42,CDH11,CDH13,CFL1,FOS,GNAI2,GNAS,GNB1,GNB2,GNG11,GNG12,GNG5,IQGAP1,ITGA5,ITGAV,ITGB1,ITGB5,MYL12B,MYL6,MYL6B,MYL9,PAK2,PIK3R1,RAC1,REL,RHOA,RHOC,RHOQ,RND3,SEPTIN11,SEPTIN2,SEPTIN4,VIM,WASL								8-bromo-cAMP	chemical reagent	Activated	6.561	5.88e-28	ABL1,ACSL4,ADM,APP,ARPC1B,B4GALT1,BAX,BIRC3,BMPR2,CAPN2,CAV1,CCN2,CCND2,CDC42,CDKN1A,CKB,CLEC11A,COL10A1,COL3A1,COL5A1,COL5A2,CREM,CTSB,CTSK,CTSL,CYP1B1,DCN,DIO2,DUSP1,EGR1,ENAH,ENC1,ENTPD1,F2R,FDX1,FGF2,FGFR1,FN1,FOS,FOSL1,FST,GJA1,GLS,GLUL,GNAI2,GNG12,GPX3,GSN,GSTP1,GUCY1A1,HIF1A,HSP90B1,ID2,ID3,IGF1,IGF2,IL6ST,INHBA,ITGAV,LAMP2,LEPR,LTBP1,MAN1A2,MAOA,MAT2A,MMP23B,MYC,MYH10,MYH9,MYL12B,NFKBIA,N…		miR-4271 (and other miRNAs w/seed GGGGAAG)	mature microRNA	Inhibited	-12.909	1.05e-09	ABHD2,ADM,AHI1,AK1,AKAP13,AKIRIN1,ANTXR1,ANXA1,ANXA2,AOC3,AP2M1,AP2S1,ARF3,ARF6,ATOX1,ATP2B4,B4GALT1,BAX,BGN,BHLHE41,BNC2,BPNT2,BRD2,C1QTNF2,CALM1 (includes others),CAMK2N1,CANX,CCBE1,CCL2,CD151,CD276,CD34,CD74,CDC42,CDKN1A,CELF2,CFL1,CHD3,CHMP3,CHPF,CLIC4,CLTC,COL10A1,COL6A2,COPZ2,COX4I1,COX5A,COX7C,CREB3L2,CRISPLD2,CRTAP,CRYAB,CSRNP1,CTSB,CTSC,CTSK,CXCL14,CYBRD1,CYGB,DDX18,DESI2,DGKI,DYNLRB1,EC…		Pathogen Induced Cytokine Storm Signaling Pathway	0	0.199	8.137	AP3B1,BHLHE40,C3,CCL11,CCL13,CCL2,CERT1,CGAS,CKLF,COL10A1,COL12A1,COL15A1,COL16A1,COL18A1,COL1A1,COL1A2,COL27A1,COL3A1,COL4A1,COL4A2,COL5A1,COL5A2,COL5A3,COL6A1,COL6A2,COL6A3,COL6A6,COL8A1,CXCL1,CXCL12,CXCL14,CXCL16,CXCL2,CXCL3,FOS,FTH1,FTL,GSDMD,IFNAR1,IFNGR2,IL1R1,IL33,IL6,IL6ST,IRF1,IRF3,JAK1,JUN,MAPK1,MAPK3,MAPK6,MYC,NFKB1,NFKB2,PDGFC,PGF,PYCARD,RYR2,SLC2A3,SOCS3,SRGN,STAT1,STAT3,STING1,TGFB1…								miR-4271 (and other miRNAs w/seed GGGGAAG)	mature microRNA	Inhibited	-27.026	1.94e-15	AAK1,ABHD14B,ABHD2,ABHD5,ACSL3,ACTR1B,ADAMTS2,ADAR,ADD1,ADNP,ADRA2A,AEBP2,AFAP1,AGER,AHI1,AK1,AK2,AKAP13,AKIRIN1,AKT1,ALDH18A1,ALDH9A1,ANAPC13,ANGPTL1,ANKRD17,ANTXR1,ANXA1,ANXA2,AP1M1,AP2A1,AP2M1,AP2S1,AP3D1,APH1A,APOL6,AR,ARAP1,ARF3,ARF6,ARGLU1,ARHGAP15,ARHGEF2,ARID1A,ARL2BP,ARL6IP4,ARL8A,ARMC10,ARPC4,ARSI,ATF7,ATN1,ATOX1,ATP1B2,ATP2B4,ATP6V0A1,ATXN2L,AUTS2,B3GAT3,B3GNT9,B4GALT1,BAG6,BAX,BAZ1B,B…		Vegf	group	Activated	9.656	1.39e-09
Colorectal Cancer Metastasis Signaling	7.63	0.155	4.596	BAX,CDC42,CTNNB1,FOS,GNAI2,GNAS,GNB1,GNB2,GNG11,GNG12,GNG5,GUCY1A1,IL6ST,JAK1,LRP1,MMP11,MMP14,MMP19,MMP2,MMP23B,MYC,PGF,PIK3R1,PRKAR1A,RAC1,RAP1B,RASD1,REL,RHOA,RHOC,RHOQ,RND3,STAT1,STAT3,TCF4,TGFB3,TGFBR2,TNFRSF1A,VEGFA,VEGFD,WNT2B,WNT5A								hydrogen peroxide	chemical - endogenous mammalian	Activated	6.525	9.93e-37	ACTA2,AEBP1,AKR1C1/AKR1C2,ANXA1,ANXA2,APP,ATF3,BAX,BIRC3,BSG,CAV1,CCL2,CCN2,CD55,CD59,CD63,CD81,CDH13,CDKN1A,COL1A1,COL1A2,COL3A1,COX6C,CRYAB,CST3,CTNNB1,CTSB,CXCL3,CXCL8,CYCS,DDAH2,DEPP1,DNAJB1,DUSP1,EEF1A1,EEF1B2,EGR1,EID1,ENC1,ENG,EPAS1,FBXO32,FGF2,FN1,FOS,FOSL1,FTH1,GADD45A,GADD45B,GFPT2,GLRX,GPX1,HIF1A,HMGB1,HMOX1,HNRNPA1,HSPA5,ICAM1,ID3,IFI6,IL32,KCNQ1OT1,KLF2,KLF4,MDK,MIF,MMP2,MT-CO1,MT-CO…		miR-1273h-5p (and other miRNAs w/seed UGGGAGG)	mature microRNA	Inhibited	-12.821	0.031	ACTB,ADAMTS4,AEBP1,ALDOA,ANKH,APOL1,ARF3,ARFGAP3,ARL5A,ARPC3,ARPC5L,ATP5IF1,ATP5MC1,ATP5MC2,ATP5MJ,ATP6V0C,AXL,B4GALT1,BAX,BGN,BMPR2,BNC2,BSG,C7,CAMK2N1,CCDC186,CCDC80,CD151,CD164,CD34,CD47,CD74,CDC42,CDK4,CDKN1A,CERCAM,CMTM3,CNN1,COL4A1,COL4A2,COL6A1,COPZ2,COX7B,CPQ,CRABP2,CREB3L2,CREM,CSDE1,CST3,CTSB,CXCL12,CYBRD1,DAB2,DAZAP2,DEPP1,DIO2,DNAJC8,DPYSL3,ECHDC3,ECM2,EDNRA,EEF1A1,EFEMP2,EIF3J,ENG,EN…		Integrin Signaling	21.8	0.5	8.105	ABL1,ACTA2,ACTB,ACTG1,ACTN1,ACTN4,ACTR2,ACTR3,AKT1,AKT2,ARF1,ARF3,ARF4,ARF5,ARF6,ARHGAP5,ARPC1A,ARPC1B,ARPC2,ARPC3,ARPC4,ARPC5,ARPC5L,ASAP1,BCAR1,CAPN1,CAPN2,CAPNS1,CAV1,CDC42,CRK,CTTN,DIRAS3,DOCK1,FNBP1,FYN,GRB2,GSK3B,GSN,HRAS,ILK,ITGA1,ITGA5,ITGA8,ITGA9,ITGAE,ITGAV,ITGB1,ITGB5,ITGB8,KRAS,LIMS1,MAP2K2,MAPK1,MAPK3,MPRIP,MRAS,MYL12A,MYL12B,MYL9,MYLK,NCK1,NCK2,PAK2,PARVA,PFN1,PFN2,PIK3R1,PLCG2,PPP1…								miR-6980-5p (and other miRNAs w/seed UGGGGGG)	mature microRNA	Inhibited	-26.503	4.78e-11	AASDHPPT,ABHD2,ABI2,ACAP3,ACIN1,ACTB,ACTR3,ADAR,ADISSP,AGER,AGPAT1,AGTRAP,AIG1,AKAP11,AKT1S1,ALDH1A1,ALDOA,ANAPC15,ANAPC16,ANGPTL2,ANTXR1,ANXA11,ANXA2,AP2A1,AP2M1,AP2S1,APOD,ARF3,ARF6,ARHGAP28,ARHGDIA,ARHGEF2,ARHGEF25,ARID1A,ARL4C,ARL4D,ARL5B,ARL8A,ARPC1B,ASAP1,ATAD1,ATF7,ATN1,ATP2B4,ATP5F1D,ATP5IF1,ATP5MF,ATP6V0A1,ATP6V0D1,ATP6V1G1,ATXN1,ATXN2L,AUP1,AXL,B4GALT1,BAZ1B,BAZ2A,BBC3,BCHE,BCL3,BCL9L,B…		1,2-dithiol-3-thione	chemical reagent	Activated	9.642	4.2e-32
Cardiac Hypertrophy Signaling	4.62	0.13	4.536	CALM1 (includes others),CDC42,EIF4E,GNAI2,GNAS,GNB1,GNB2,GNG11,GNG12,GNG5,GUCY1A1,HSPB1,IGF1,MAP2K3,MAP3K2,MAPKAPK2,MYL12B,MYL6,MYL6B,MYL9,NFATC4,PDIA3,PIK3R1,PPP3CA,PRKAR1A,RAC1,RAP1B,RASD1,RHOA,RHOC,RHOQ,RND3,TGFB3,TGFBR2								IL5	cytokine	Activated	6.488	2.85e-19	A2M,ALDOA,ANXA2,CCL2,CCND2,CD24,CD55,CD63,CD9,CDKN1A,CISD1,CITED2,CKAP4,CRIP1,CTSC,CXCL8,DDX21,EGR1,EGR2,EGR3,ELL2,ENO1,FOSL2,GADD45A,GLIPR2,HIF1A,HSP90B1,HSPA5,HSPA6,HSPH1,ICAM1,IER2,IER3,ITGAV,LUM,MANF,MAT2A,MMD,MTDH,MYADM,MYC,PDIA6,PIM1,PKM,PMP22,PRDX4,QSOX1,RAB21,RPN1,S100A4,S100A6,SDF2L1,SFPQ,SGK1,SPCS2,THY1,TPI1,TPM4,TUBB2B,VIM,XBP1,ZYX		miR-92a-2-5p (miRNAs w/seed GGUGGGG)	mature microRNA	Inhibited	-12.814	0.00104	ABHD2,ACTN1,ADM,AK1,ANTXR1,ANXA5,AOC3,AP2M1,APCDD1,ARF3,ARF4,ARHGDIA,ARID4B,ARID5B,ARL4C,ARRDC3,ATP2A2,ATP2B4,ATP5IF1,ATP5MF,ATP6V0B,ATP6V0C,ATP6V0D1,BANF1,BBLN,BDKRB2,BGN,BHLHE40,BHLHE41,BRD4,BRK1,BSG,C11orf96,C19orf53,CALM1 (includes others),CAMK2N1,CAMTA1,CAV1,CAVIN1,CCND2,CD14,CD276,CD44,CD74,CD99,CDK4,CDKN1A,CELF2,CFL1,CHD3,CHPF,CITED2,CLIC4,CMTM3,COL10A1,COL15A1,COL5A1,COPE,COTL1,COX6B1,COX…		Microautophagy Signaling Pathway	20.4	0.537	8.062	BAG6,CERT1,CHMP2A,CHMP3,CHMP4A,CHMP4B,CHMP5,CHMP6,COL10A1,COL12A1,COL15A1,COL16A1,COL18A1,COL1A1,COL1A2,COL27A1,COL3A1,COL4A1,COL4A2,COL5A1,COL5A2,COL5A3,COL6A1,COL6A2,COL6A3,COL6A6,COL8A1,DNM1L,HSPA8,LAMP2,MAP1LC3A,MAP1LC3B,MFF,PSMA1,PSMA2,PSMA3,PSMA4,PSMA5,PSMA7,PSMB1,PSMB2,PSMB3,PSMB4,PSMB5,PSMB6,PSMB7,PSMB8,PSMB9,PSMC1,PSMC2,PSMC3,PSMC4,PSMC5,PSMC6,PSMD1,PSMD11,PSMD12,PSMD13,PSMD14,PSMD2,PSMD…								miR-637 (and other miRNAs w/seed CUGGGGG)	mature microRNA	Inhibited	-26.485	1.25e-06	AAK1,ABHD14B,ABHD2,ABL1,ACTN4,ADAM12,ADAMTSL2,ADRA2A,AEBP1,AFAP1,AGER,AGO3,AGPAT2,AHI1,AKAP11,AKR1A1,AKR1C3,AKT2,AMOTL2,ANAPC11,ANGPTL2,ANKRD11,ANO6,ANTXR1,AP1S1,APOBEC3C,APOL2,ARCN1,ARFGAP3,ARFIP2,ARFRP1,ARHGAP1,ARHGDIA,ARID5A,ARL16,ARL4C,ARL5B,ARL8A,ARL8B,ARMCX6,ARRDC3,ASB8,ASMTL,ATF3,ATF7,ATN1,ATOX1,ATP5F1D,ATP5IF1,ATP6V0D1,ATP6V1A,ATXN2L,AUTS2,AXIN2,AXL,B3GAT3,B4GALT1,B4GALT7,BACE1,BAD,BCAP29…		Interferon alpha	group	Activated	9.582	2.14e-18
Actin Cytoskeleton Signaling	9.55	0.176	4.439	ACTA2,ACTB,ACTN1,ACTR2,ACTR3,ARPC1B,ARPC2,ARPC3,ARPC5L,BRK1,CD14,CDC42,CFL1,F2R,FGF2,FGF7,FN1,GNG12,GSN,IQGAP1,ITGA5,ITGAV,ITGB1,ITGB5,MYH10,MYH9,MYL12B,MYL6,MYL6B,MYL9,PAK2,PFN1,PFN2,PIK3R1,RAC1,RAP1B,RASD1,RHOA,SHC1,TMSB10/TMSB4X,TRIO,VCL,WASL								CG	complex	Activated	6.452	1.29e-34	ACTA2,ACTB,ADAMTS4,ADM,ALDH1A1,ANGPTL2,ANGPTL4,ANK2,APCDD1,ARID5B,B2M,BAX,BHLHE40,BMPR2,BTG3,C1S,CCL2,CCND2,CD24,CD34,CDK4,CDKN1A,CNN1,CREB5,CREM,CRISPLD2,CRYAB,CXCL12,CXCL3,CXCL8,CYP1B1,DPT,DUSP1,EGR1,EIF4E,ELK3,EMP1,EPAS1,FGF7,FILIP1L,FOS,FOSL1,FOSL2,FOXP1,FST,G0S2,GADD45B,GASK1B,GDF10,GGCT,GJA1,HAS2,HDLBP,HIF1A,HLA-A,HMGA1,ICAM1,ID2,IER3,IFI16,IGF1,IGFBP2,IGFBP3,IGFBP4,INHBA,ITGAV,ITGB1,ITGB5,…		miR-34a-5p (and other miRNAs w/seed GGCAGUG)	mature microRNA	Inhibited	-12.733	1.36e-08	ABL1,ABL2,ACSL4,ACTA2,ADAM12,AFF4,AHCYL1,ALDOA,ANGPT1,ANGPTL2,ANK2,ANKRD10,ANXA5,AP2S1,APP,ARID4B,ATF3,ATP2B4,ATP5IF1,ATP5MC1,ATP5MJ,ATP6V0B,ATP6V1F,AXL,BAX,BBLN,BDKRB2,BGN,BNC2,BRK1,C12orf57,CAMTA1,CAP1,CAV1,CAVIN3,CBX3,CCN1,CCN5,CCND2,CD151,CD47,CD55,CDC42SE1,CDH13,CDK4,CDKN1A,CELF2,CHD1,CHD3,CLEC11A,CMTM3,COL1A1,COL6A2,COX7A2,CRABP2,CREB3L2,CREB5,CRIP2,CTNNB1,CXCL14,CYBRD1,DAB2,DNAJB1,DYNLT1,E…		Human Embryonic Stem Cell Pluripotency	7.58	0.368	7.905	ACVR1,AKT1,AKT2,APC,BMP1,BMP2,BMP4,BMP5,BMPR2,CTNNB1,ELK1,FGF2,FGFR1,FGFR4,FOXO1,FZD1,FZD7,GRB2,GSK3B,HRAS,HSP90AA1,HSP90AB1,HSP90B1,ID1,ID2,ID3,ID4,INHBA,JAK1,KLF2,KLF4,KRAS,MAP2K2,MAP2K3,MAPK1,MRAS,MYC,NFYB,PDGFC,PDGFRA,PDGFRB,PIK3R1,PRKCA,PRKCI,PRKD3,RAF1,RALA,RAP1A,RAP1B,RAP2A,RAP2B,RASD1,REST,RIF1,RRAS,S1PR2,SMAD2,SMAD3,SMAD4,SMAD5,SMAD7,SMO,SOS1,SOS2,STAT3,TBX3,TGFB1,TGFB3,TGFBR1,TGFBR2,WNT…								miR-16-5p (and other miRNAs w/seed AGCAGCA)	mature microRNA	Inhibited	-26.45	1.03e-23	AASDHPPT,ABCD4,ABCF1,ABHD13,ABHD2,ABL2,ACADM,ACBD3,ACOX1,ACTR1A,ACTR2,ADGRA2,ADH5,ADISSP,ADSS2,AEBP2,AFAP1,AFF4,AGO3,AHI1,AHSA1,AIDA,AKAP12,AKIRIN1,ALDH1A3,ALDOA,ANAPC13,ANAPC16,ANKIB1,ANP32E,ANXA11,AOPEP,AP2A1,AP2B1,AP3B1,APP,ARCN1,ARF3,ARHGAP18,ARHGAP20,ARHGAP5,ARHGDIA,ARHGEF10,ARIH1,ARL2,ARL3,ARL5B,ARMC1,ARMC10,ARMCX1,ARMCX2,ARMCX6,ARPP19,ASH1L,ASNSD1,ASPH,ASXL2,ATF6,ATF7,ATM,ATP5MC1,ATP6V1A,A…		STAT3	transcription regulator	Activated	9.545	1.06e-15
S100 Family Signaling Pathway	2.48	0.0856	4.431	AHNAK,ANXA1,ANXA2,APP,ATP2A2,ATP5F1A,ATP5F1B,ATP5F1C,ATP5F1D,ATP5F1E,BDKRB1,BDKRB2,BSG,CALM1 (includes others),CDKN1A,CREB3L2,CREB5,CTNNB1,CXCL8,EDNRA,F2R,FGFR1,FGFR4,FOS,GPRC5A,HIF1A,IGKC,IGLC2,IQGAP1,JAK1,LPAR1,MAP2K3,MMP11,MMP14,MMP19,MMP2,MMP23B,MYH9,NCL,PDIA3,PGF,PIK3R1,PLA2G2A,PLAT,PRKAR1A,PTGIR,RAC1,RHOA,S100A10,S100A11,S100A13,S100A16,S100A4,S100A6,SERPINF1,STAT3,TCF4,TGFB3,TPM2,TPM3,TPM4…								KLF6	transcription regulator	Activated	6.452	1.91e-29	ADM,AHR,ALDOA,ANGPTL4,ANXA5,ARID5B,ATF3,ATOX1,ATP2A2,BIRC3,BSG,CCL2,CD44,CDKN1A,COL1A1,CXCL2,CXCL3,CXCL8,EGR2,ENG,EXT1,GADD45B,GAPDH,GFPT2,HIF1A,HMOX1,HSPA5,ICAM1,ID2,ITGA5,KDM6B,KLF10,LDHA,LGALS3,LITAF,LPAR1,MCL1,MMP14,MVP,MYC,NAMPT,NFE2L2,NFKBIA,NINJ1,NR1D1,NR4A1,OSMR,P4HA2,PDPN,PFN1,PGAM1,PHLDA1,PIM1,PKM,PLAT,PLAU,PSMA2,PSME2,REL,SERPINH1,SGK1,SOCS3,SOD2,SPSB1,SQSTM1,STAT3,TAPBP,TIMP1,TNFAIP3,…		miR-6980-5p (and other miRNAs w/seed UGGGGGG)	mature microRNA	Inhibited	-12.721	8.51e-08	ABHD2,ACTB,ACTR3,ADARB1,ALDH1A1,ALDOA,ANGPTL2,ANTXR1,ANXA2,AP2M1,AP2S1,APOD,ARF3,ARF6,ARHGDIA,ARL4C,ARPC1B,ATP2B4,ATP5F1D,ATP5IF1,ATP5MF,ATP6V0D1,ATP6V1G1,AXL,B4GALT1,BDKRB2,BGN,BHLHE40,BHLHE41,BRD4,BSG,CALM1 (includes others),CALR,CAP1,CAPZB,CAVIN1,CD276,CD34,CDK4,CDKN1A,CFL1,CHPF,CITED2,CKAP4,CNN1,COL1A1,COL1A2,COL4A1,COPZ2,CREB3L2,CRISPLD2,CRTAP,CTSB,CUTA,CXCL14,CYB5R3,CYBA,CYBRD1,CYP1B1,DCXR,…		IL-8 Signaling	9.74	0.39	7.889	AKT1,AKT2,ANGPT1,BAX,CCND1,CCND2,CDC42,CSTB,CXCL1,DIRAS3,FNBP1,FOS,GNA11,GNA12,GNAI1,GNAI2,GNAI3,GNAQ,GNAS,GNB1,GNB2,GNB4,GNG11,GNG12,GNG2,GNG5,HBEGF,HRAS,ICAM1,IQGAP1,ITGAV,JUN,KRAS,LASP1,MAP2K2,MAP4K4,MAPK1,MAPK3,MMP2,MRAS,MYL12B,MYL9,NFKB1,NFKBIA,NFKBIE,PAK2,PDGFC,PGF,PIK3R1,PLD3,PRKCA,PRKCI,PRKD3,PTGS2,PTK2,RAB11FIP2,RAC1,RAF1,RALA,RAP1A,RAP1B,RAP2A,RAP2B,RASD1,RELA,RHOA,RHOB,RHOC,RHOD,RHOG,R…								miR-3150a-3p (and other miRNAs w/seed UGGGGAG)	mature microRNA	Inhibited	-26.317	1.69e-12	A4GALT,ABHD14B,ACVR1,ADGRA2,ADI1,ADISSP,ADRA2A,ADRM1,ADSL,AFF1,AGGF1,AGPAT1,AK2,AKAP13,AKIRIN1,AKR1A1,AKR1C1/AKR1C2,AKT2,AMOTL1,ANAPC13,ANGPTL1,ANKH,ANXA1,AP1S1,AP2A1,AP2M1,AP2S1,APCDD1,APH1A,APOBEC3C,AR,ARF5,ARF6,ARHGDIA,ARHGEF25,ARL13B,ARL2BP,ARL4D,ARL8A,ARMCX6,ARPC3,ATN1,ATOX1,ATP2B1,ATP2B4,ATP5F1D,ATP5IF1,ATP5MC2,ATP5MG,ATP6AP1,ATXN2L,B3GNT2,B4GALT1,BBLN,BCAP31,BCAS3,BEND6,BFAR,BGN,BHLHE22,BL…		phytohemagglutinin	chemical drug	Activated	9.535	2.14e-09
Phospholipase C Signaling	0	0.0375	4.426	AHNAK,CALM1 (includes others),CDC42,CREB3L2,CREB5,GNAS,GNB1,GNB2,GNG11,GNG12,GNG5,GUCY1A1,HMOX1,IGHA1,IGKC,IGLC2,ITGA5,ITGAV,ITGB1,ITGB5,MARCKS,MYL12B,MYL6,MYL6B,MYL9,NFATC1,NFATC2,NFATC4,PLA2G2A,PLD3,PPP1R14A,PPP3CA,RAC1,RAP1B,RASD1,REL,RHOA,RHOC,RHOQ,RND3,SHC1,TGM2								OSM	cytokine	Activated	6.302	8.45e-35	A2M,ACTA2,ADAMTS4,AHCYL1,AHR,AKR1C1/AKR1C2,ANGPTL4,ANXA1,ANXA2,ARF6,ARL4C,ATF3,ATP13A3,ATP2B4,B2M,BHLHE40,C1S,CBX3,CCL11,CCL2,CCND2,CD24,CDKN1A,CHD1,COL1A1,COL1A2,COL3A1,COL6A1,COL8A1,COX6B1,COX7B,CTSL,CXCL1,CXCL12,CXCL2,CXCL3,CXCL8,CYP1B1,ECM1,ECM2,EGR1,EMP3,FGF2,FN1,FOS,FOSB,FOSL1,GAS7,GLUL,GPNMB,HGF,HIF1A,HIPK3,HLA-A,HLA-B,HLA-C,HMOX1,HSPA5,ICAM1,ID2,IER3,IGFBP3,IGFBP6,IL32,IL6ST,JMJD1C,KLF10,…		miR-450b-3p (and other miRNAs w/seed UUGGGGA)	mature microRNA	Inhibited	-12.653	9.61e-06	ABL1,ACTB,ADD3,AHR,AKIRIN1,AKR1C1/AKR1C2,ANXA1,AOC3,AP2M1,AP2S1,ARF6,ARHGAP21,ARHGDIA,ARID5B,ARPC1B,ATOX1,ATP1B3,ATP2B4,ATP5F1D,ATP5IF1,ATP5MC2,ATP5MG,B4GALT1,BGN,BNC2,BPNT2,BSG,BTG3,CAPZB,CCDC186,CD55,CD74,CDC42SE1,CDKN1A,CDV3,CERCAM,CHPF,COL10A1,COL1A1,COL1A2,COPZ2,COTL1,COX5A,CRABP2,CREB3L2,CRISPLD2,CSGALNACT2,CSNK1A1,CYBRD1,DESI2,EGR1,EGR3,EIF1AX,EIF5,EIF5A,EIF5B,ELL2,EPAS1,EVA1B,FAM3C,FBLN2,…		EIF2 Signaling	56	0.683	7.888	ACTA2,ACTB,AGO3,AKT1,AKT2,ATF3,ATF4,CCND1,DDIT3,EIF1,EIF1AX,EIF1AY,EIF2A,EIF2AK1,EIF2AK2,EIF2S2,EIF2S3,EIF3A,EIF3B,EIF3D,EIF3E,EIF3F,EIF3G,EIF3H,EIF3I,EIF3J,EIF3K,EIF3L,EIF3M,EIF4A1,EIF4A2,EIF4A3,EIF4E,EIF4G1,EIF4G2,EIF4G3,EIF5,EIF5B,ELP5,ELP6,FAU,GRB2,GSK3B,HNRNPA1,HRAS,HSPA5,KRAS,MAP2K2,MAPK1,MAPK3,MRAS,MYC,PABPC1,PAIP1,PIK3R1,PPP1CA,PPP1CB,PPP1CC,PPP1R15A,PTBP1,RAF1,RALA,RAP1A,RAP1B,RAP2A,RAP2…								miR-6756-5p (and other miRNAs w/seed GGGUGGG)	mature microRNA	Inhibited	-26.059	4.6e-11	A4GALT,AAMP,ABHD14B,ABL1,ACP1,ACTR1A,ADAM12,ADISSP,ADRM1,AGPAT1,AHDC1,AK1,AK3,AKT2,AMOTL1,ANAPC15,ANKIB1,ANP32B,AP1M1,AP2A1,AP2M1,APH1A,APOL6,AR,ARF3,ARFIP2,ARHGAP1,ARHGDIA,ARHGDIB,ARID1A,ARL6IP5,ARL8A,ARL8B,ARMC10,ARMCX6,ARPC2,ARPC3,ASH1L,ASXL2,ATN1,ATP1A1,ATP1B2,ATP2A2,ATP2B4,ATP5IF1,ATP5MF,ATP6AP1,ATP6V0A1,ATXN2,ATXN2L,ATXN7,ATXN7L3B,AUTS2,AXL,B4GALT1,B4GALT4,BACE1,BACE2,BANF1,BAZ1B,BAZ2A,BBLN…		hydrogen peroxide	chemical - endogenous mammalian	Activated	9.356	6.51e-32
IL-8 Signaling	8.86	0.181	4.352	ANGPT1,BAX,CCND2,CDC42,CSTB,CXCL1,CXCL8,FOS,GNAI2,GNAS,GNB1,GNB2,GNG11,GNG12,GNG5,HMOX1,ICAM1,IQGAP1,ITGAV,MAP4K4,MMP2,MYL12B,MYL9,NFKBIA,PAK2,PGF,PIK3R1,PLD3,RAC1,RAP1B,RASD1,RHOA,RHOC,RHOQ,RND3,VCAM1,VEGFA,VEGFD								XBP1	transcription regulator	Activated	6.253	9.71e-26	APP,ARFGAP3,ATP2A2,CALR,COL4A1,COL4A2,COPE,CXCL2,CXCL8,DAD1,DNAJB11,DNAJC1,ERLEC1,FKBP10,FKBP11,FKBP14,FN1,GOLGA4,GOLGB1,HM13,HMOX1,HSP90B1,HSPA5,ICAM1,KDELR2,KDELR3,KLF4,LMAN1,MAN1A1,MAP1LC3B,MYC,NUCB2,OSTC,P4HB,PDIA3,PDIA6,PHLDA2,PPIB,PRNP,RABAC1,RCN3,RPN1,S100A6,SDF2L1,SEC24D,SEC31A,SEC61B,SEC61G,SEC63,SELENOM,SERP1,SOD1,SPARC,SPCS2,SSR2,SSR3,SSR4,SURF4,TOP1,TRAM1,TXN,UFM1,VCAM1,XBP1,YIF1A		miR-6737-5p (and other miRNAs w/seed UGGGGUG)	mature microRNA	Inhibited	-12.545	2.29e-05	ABHD2,ADARB1,ADM,AHI1,AHNAK,AKIRIN1,AKR7A2,ANAPC11,ANXA5,AP2S1,ARF1,ARF3,ARF4,ARHGDIA,ARL4C,ATF3,ATP2A2,ATP2B4,ATP5MF,AXL,B4GALT1,BDKRB2,BGN,BHLHE40,BNC2,BRD4,C19orf53,C1QTNF2,CALU,CAVIN1,CBX3,CD151,CD276,CD302,CD47,CD74,CDH13,CDKN1A,CELF2,CFL1,CHPF,CITED2,CKAP4,CLIC4,CLTB,CNN1,COL15A1,COL1A1,COL4A2,COPE,COTL1,COX6B1,CXCL1,CYB5R3,CYBRD1,CYGB,DCN,DDX3Y,DESI2,DNAJC8,DYNLRB1,EDNRA,EEF1A1,EGR3,EIF1AX…		Wound Healing Signaling Pathway	5.11	0.317	7.826	ACTA2,ACVR1,BMPR2,CEBPB,CERT1,COL10A1,COL12A1,COL15A1,COL16A1,COL18A1,COL1A1,COL1A2,COL27A1,COL3A1,COL4A1,COL4A2,COL5A1,COL5A2,COL5A3,COL6A1,COL6A2,COL6A3,COL6A6,COL8A1,FGF2,FGF7,FN1,FOS,GRB2,HBEGF,HRAS,IFNGR2,IL1R1,IL33,IL6,ITGB1,JAK1,JUN,KRAS,KRT17,LAMB1,MAP2K2,MAP2K3,MAPK1,MAPK3,MRAS,NFKB1,NFKB2,NFKBIA,NFKBIE,PDGFC,PGF,PRKCA,RAC1,RAF1,RALA,RAP1A,RAP1B,RAP2A,RAP2B,RASD1,RRAS,SHC1,SHC3,SNAI2,SOS…								miR-423-5p (and other miRNAs w/seed GAGGGGC)	mature microRNA	Inhibited	-25.779	2.48e-12	A4GALT,ABCF1,ABHD12,ABHD17A,ABHD2,ACAP3,ADAMTSL2,ADAR,ADD1,ADGRG6,ADIPOR1,ADIRF,ADISSP,ADRA2A,AFAP1,AGPAT1,AGTRAP,AHDC1,AHSA1,AK2,AKAP13,AKT1,AKT1S1,AKT2,ALKBH5,ANAPC15,ANGPTL2,ANO6,ANP32A,AOPEP,AP1S1,AP2A1,AP2M1,AP2S1,AP3B1,APEX1,APLP2,APOBEC3C,ARF3,ARFIP2,ARHGAP1,ARHGDIA,ARHGEF12,ARID1A,ARID5B,ARIH1,ARL8A,ARPC5,ATF3,ATN1,ATP5F1B,ATP5F1D,ATP5MF,ATP6AP1,ATP6V0A1,ATP6V0D1,ATP6V1E1,ATP6V1F,ATXN2L,A…		IL1B	cytokine	Activated	9.333	2.61e-20
Chronic Myeloid Leukemia Signaling	4.79	0.129	4.333	ABL1,CALM1 (includes others),CCND2,CDK4,CDKN1A,CTNNB1,FOS,HNRNPA1,HSP90AA1,HSP90AB1,HSP90B1,ITGB1,KLF4,MCL1,MYC,NFATC1,NFATC2,NFATC4,PA2G4,PCBP2,PDIA3,PIK3R1,PPP3CA,PTEN,RAC1,RAN,RAP1B,RASD1,REL,SET,STAT3,TCF4,TGFB3,TGFBR2,WNT2B,WNT5A								NPM1	transcription regulator	Activated	6.232	2.23e-28	AKR1C1/AKR1C2,CALR,CCL2,CCN1,CCN2,CD47,CDH11,COL12A1,COL4A1,COL4A2,COL5A1,COL6A2,CTNNB1,CXCL1,CXCL2,CXCL3,CXCL8,ECM1,EDIL3,EGR1,EGR3,FN1,FTH1,GEM,GJA1,HMOX1,HSPA5,ICAM1,IGF2,IGFBP3,IGFBP5,IL6ST,INHBA,ITGAV,KLF10,KLF4,MMP2,MXRA5,MYADM,NPM1,NR1D1,NR4A1,PGF,PLOD2,PMEPA1,SERPINE2,SGK1,SOD2,TGFBI,TNFAIP3,TOP1,TRIB1,VEGFA,WNT5A,XBP1,ZFP36L1		miR-16-5p (and other miRNAs w/seed AGCAGCA)	mature microRNA	Inhibited	-12.484	1.03e-06	ABHD2,ABL2,ACTR2,AFF4,AHI1,AKAP12,AKIRIN1,ALDH1A3,ALDOA,AOPEP,APP,ARF3,ARHGDIA,ATP5MC1,B4GALT1,BLOC1S6,BRI3,BRK1,BZW1,C12orf57,C1QTNF2,CALU,CAPZA2,CCDC80,CCND2,CD164,CDV3,CHORDC1,CHPT1,CKB,CLTB,CNN1,COL12A1,CRIM1,CRISPLD2,CSDE1,CSRNP1,CYGB,CYP1B1,DDX3Y,DEK,DNAJA1,DNAJB4,DPT,EDNRA,EIF1AX,EIF3A,EIF4E,EIF4G2,EIF5A,ELL2,ENAH,ENG,FAM133B,FBLN5,FGF2,FGF7,FGFR1,FGFR4,FHL2,FKBP11,FKBP1A,FNDC3B,FOSL1,FOSL…		Signaling by Rho Family GTPases	10.9	0.378	7.8	ACTA2,ACTB,ACTG1,ACTR2,ACTR3,ARFIP2,ARHGEF10,ARHGEF12,ARHGEF2,ARPC1A,ARPC1B,ARPC2,ARPC3,ARPC4,ARPC5,ARPC5L,CDC42,CDC42EP1,CDC42EP4,CDC42EP5,CDH11,CFL1,CLIP1,CYFIP1,DIRAS3,ELK1,FNBP1,FOS,GNA11,GNA12,GNAI1,GNAI2,GNAI3,GNAQ,GNAS,GNB1,GNB2,GNB4,GNG11,GNG12,GNG2,GNG5,IQGAP1,ITGA1,ITGA5,ITGA8,ITGA9,ITGAE,ITGAV,ITGB1,ITGB5,ITGB8,JUN,MAP2K2,MAPK1,MAPK3,MRAS,MSN,MYL12A,MYL12B,MYL6,MYL6B,MYL9,MYLK,NFKB1,NF…								miR-1273h-5p (and other miRNAs w/seed UGGGAGG)	mature microRNA	Inhibited	-25.656	0.0162	A1BG,ABHD14B,ACOT9,ACTB,ADAMTS4,ADD1,ADI1,ADRA2A,ADRM1,AEBP1,AFAP1,AGPAT1,AGPAT2,AHDC1,AKT1S1,AKT2,ALDOA,ANKH,AP2A1,AP2B1,APMAP,APOBEC3C,APOL1,APOL2,APOL6,AR,ARAP1,ARF3,ARF5,ARFGAP3,ARFRP1,ARHGAP1,ARIH2,ARL2,ARL4D,ARL5A,ARL5B,ARL8A,ARMC10,ARPC3,ARPC5L,ATF7,ATP5IF1,ATP5MC1,ATP5MC2,ATP5MJ,ATXN1,ATXN2L,AXL,AZI2,B3GAT3,B3GNT2,B4GALT1,B4GALT4,B4GALT7,BAX,BAZ1B,BAZ2A,BAZ2B,BCL10,BCL3,BCL9L,BGN,BMERB1,B…		IL6	cytokine	Activated	9.307	9.14e-09
Systemic Lupus Erythematosus in B Cell Signaling Pathway	0	0.04	4.315	CALM1 (includes others),CCND2,CTNNB1,CXCL8,FOS,IGHA1,IGKC,IGLC2,IL6ST,ISG15,JAK1,MAP4K4,MCL1,MYC,NFATC1,NFATC2,NFATC4,PIK3R1,PLAAT4,PPP3CA,RAC1,RAP1B,RASD1,REL,SHC1,STAT1,STAT3,TGFB3,TNFSF13B								ERK	group	Activated	6.19	2.52e-24	ACTA2,ACTN1,ARPC2,AXL,BAX,BGN,BTG3,CAV1,CCL2,CCN2,CDK4,CDKN1A,COL1A1,COL3A1,CTNNB1,CTSK,CXCL1,CXCL2,CXCL8,DIO2,DPYSL2,DUSP1,EGR1,EGR2,EPAS1,FGF2,FN1,FOS,FOSL1,FOSL2,FST,HAS1,HMGA1,HMOX1,ICAM1,IER3,ITGAV,KLF10,MAL,MAP4K4,MCL1,MMP14,MMP2,MYC,NFE2L2,PLAU,POSTN,PTGES,SERPINE1,SFTPC,SLC4A7,SNAI2,SOX4,STAT1,TGM2,THBS1,TIMP1,TUBA1A,TYMP,UGCG,VCAN,VEGFA,ZFP36,ZFP36L1		miR-6835-5p (and other miRNAs w/seed GGGGGUA)	mature microRNA	Inhibited	-12.419	2.63e-07	ABL2,ACTB,ACTR2,ADAM12,ADARB1,ALDH1A1,ANXA2,AOC3,APOD,ARF3,ARMCX3,ARRDC3,ATP1A1,ATP2B4,ATP5IF1,ATP6V0B,B4GALT1,BANF1,BDKRB2,BGN,BMP5,C19orf53,CALR,CCL11,CCND2,CD276,CD34,CD74,CD99,CDC42SE1,CDK4,CDKN1A,CERCAM,CHID1,CIAO2B,CITED2,CKAP4,CLEC11A,CNN1,COL15A1,COL1A1,COL4A1,COPE,CREB3L2,CRIP1,CRISPLD2,CTSB,CUTA,CXCL12,CYB5R3,CYGB,DCXR,DDR2,DPYSL3,DYNLL1,ECHDC3,EGR3,EIF4E,EIF5,EIF5A,ELL2,EMP1,EMP2,ENAH,…		Neutrophil Extracellular Trap Signaling Pathway	12.9	0.358	7.777	AGER,AKT1,AKT2,ATP5F1A,ATP5F1B,ATP5F1C,ATP5F1D,ATP5F1E,ATP5MC1,ATP5PB,CASP4,CD14,CERT1,CHP1,COL10A1,COL12A1,COL15A1,COL16A1,COL18A1,COL1A1,COL1A2,COL27A1,COL3A1,COL4A1,COL4A2,COL5A1,COL5A2,COL5A3,COL6A1,COL6A2,COL6A3,COL6A6,COL8A1,CYC1,DOCK1,ELANE,FYN,GSDMD,HIF1A,HMGB1,IFNAR1,IGHA1,IGKC,IGLC2,ITGB1,MAP2K2,MAP2K3,MAPK1,MAPK3,MCL1,MMP2,MT-ATP6,MT-CYB,MT-ND1,MT-ND2,MT-ND3,MT-ND4,MT-ND4L,MT-ND5,MT-ND…								miR-6737-5p (and other miRNAs w/seed UGGGGUG)	mature microRNA	Inhibited	-25.554	1.41e-07	A4GALT,AAK1,ABHD14B,ABHD2,ACAP3,ACBD3,ACTR1A,ADISSP,AFAP1,AFF1,AGPAT2,AHI1,AHNAK,AKIRIN1,AKR7A2,ALCAM,ANAPC11,ANAPC13,ANP32B,ANXA11,ANXA5,AP1S1,AP2A1,AP2S1,APEX1,APOL6,APPBP2,AQP3,ARAP1,ARF1,ARF3,ARF4,ARHGDIA,ARHGEF10,ARL2,ARL4C,ASH1L,ASXL2,ATF3,ATN1,ATP1B2,ATP2A2,ATP2B4,ATP5MF,ATP6V0A1,ATXN2,AXL,B3GNT2,B4GALT1,BAD,BCL7B,BGN,BHLHE40,BMP2,BNC2,BRD4,BTBD2,BTG2,C15orf40,C19orf53,C1orf56,C1QTNF2,CABI…		KLF6	transcription regulator	Activated	9.12	5.24e-26
Integrin Signaling	11.6	0.203	4.218	ABL1,ACTA2,ACTB,ACTN1,ACTR2,ACTR3,ARF1,ARF3,ARF4,ARF6,ARPC1B,ARPC2,ARPC3,ARPC5L,CAPN2,CAV1,CDC42,GSN,ITGA5,ITGAV,ITGB1,ITGB5,LIMS1,MYL12B,MYL9,NEDD9,PAK2,PFN1,PFN2,PIK3R1,PTEN,RAC1,RAP1B,RASD1,RHOA,RHOC,RHOQ,RND3,SHC1,TSPAN3,VCL,WASL,ZYX								1,2-dithiol-3-thione	chemical reagent	Activated	6.188	3.62e-20	ALDOA,ARF1,ATP1A1,CCT3,CHORDC1,DAD1,DNAJB11,DSTN,DYNLL1,EIF4G2,FKBP11,FTH1,GSPT1,GSTP1,HACD3,HM13,HMOX1,HSP90AA1,HSP90AB1,HSP90B1,INMT,LMNA,LPL,LY6E,NFE2L2,NUCB2,PCBP1,PDIA3,PDIA6,PFN2,PPIB,PRDX1,PSMA1,PSMA2,PSMA4,PSMA7,PSMB1,PSMB3,PSMB5,PSMB6,PSMD1,PSMD7,PSMD8,RACK1,RAN,S100A13,SAA1,SOD1,SOD2,TMED2,TPI1,TXN,XBP1		miR-4667-5p (and other miRNAs w/seed CUGGGGA)	mature microRNA	Inhibited	-12.372	0.0437	ABHD2,ABL1,AHI1,AK1,AKAP13,AKIRIN1,ALDH1A1,ANAPC11,ANTXR1,AP2M1,ARF3,ARFGAP3,ARHGDIA,ARPC3,ATF3,ATOX1,ATP5MC2,ATP6V0D1,AXL,B4GALT1,BANF1,BZW1,C7,CALM1 (includes others),CANX,CAPZA2,CBLB,CCL2,CCN2,CD151,CD44,CD74,CD99,CDH13,CDK4,CDKN1A,CELF2,CERCAM,CNN1,COL1A1,COL4A1,COPZ2,CREB3L2,CRIP1,CRIP2,CSRNP1,CTSO,CYBRD1,DAZAP2,DDX18,DESI2,DIO2,DNAJB1,DYNLRB1,DYNLT1,EGR3,EIF4E,EMC10,EMP2,EVA1B,FBLN1,FBP1,FB…		Pulmonary Healing Signaling Pathway	6.68	0.357	7.714	BMP4,BMPR2,CCND1,CDC42,CFL1,CTNNB1,CXCL12,ELANE,EP300,FGF7,FGFR1,FYN,FZD1,FZD7,GRB2,HBEGF,HIF1A,HRAS,IDH2,JAG1,KRAS,MAPK1,MAPK3,MMP14,MMP19,MMP2,MMP23B,MRAS,MYC,NFATC1,NFKB1,NFKB2,NFKBIA,NOTCH2,PDGFC,PGF,PRKCA,PRKCI,PRKD3,RAC1,RAF1,RALA,RAP1A,RAP1B,RAP2A,RAP2B,RASD1,RBPJ,RRAS,SMAD5,SMO,SOS1,SOS2,STAT3,TCF4,TCF7L1,TCF7L2,TGFB1,TGFB3,THBS1,TNFRSF1A,VEGFA,VEGFB,VEGFD,WNT11,WNT2,WNT2B,WNT5A,WWTR1,YAP…								miR-4656 (and other miRNAs w/seed GGGCUGA)	mature microRNA	Inhibited	-25.457	0.000249	ABHD14B,ABHD2,ABL1,ACAA2,ACAP3,ACBD3,ACTN4,ACTR3,ADD1,ADGRA2,ADIPOR1,ADRA2A,AEBP1,AFAP1,AGPAT2,AGTRAP,AHCY,AK1,AKAP13,AKT1,AKT1S1,ALDH2,AMOTL2,ANAPC11,ANAPC15,ANAPC16,ANKH,AP1M1,APH1A,APRT,AR,ARCN1,ARHGAP1,ARHGAP20,ARHGDIA,ARHGEF40,ARL2BP,ARL3,ARL4C,ARL6IP4,ASB8,ATF6,ATF7IP,ATOX1,ATP2A2,ATP5IF1,ATP6AP1,ATP6AP2,ATP6V0B,ATP6V0D1,ATP6V1F,ATXN2,B3GAT3,B3GNT9,B4GALT1,B4GALT2,B4GALT7,BABAM1,BACE1,BAG2,…		SP1	transcription regulator	Activated	9.085	3.92e-18
Role of Chondrocytes in Rheumatoid Arthritis Signaling Pathway	5.89	0.177	4.2	ADAMTS4,CAPN2,CCL2,CXCL12,CXCL8,EGR1,FN1,FOS,IL1R1,IL6ST,ITGA5,ITGB1,LRP1,MMP11,MMP14,MMP19,MMP2,MMP23B,PGF,PLAU,PPP3CA,STAT3,TNFRSF1A,VEGFA,VEGFD								SORL1	transporter	Activated	6.108	2.85e-22	ADAM12,ANGPT1,APOE,APP,B2M,BGN,C3,CAV1,COL18A1,COL1A1,COL1A2,COL3A1,COL4A1,COL5A1,COL5A2,COL6A1,CTHRC1,CXCL12,DCN,DDR2,ECM1,EDNRA,EEA1,EFEMP2,ENG,FAP,FBLN1,FGF7,FN1,FOS,HGF,HSP90AB1,ICAM1,IFITM1,INHBA,ITGA5,ITGAV,ITGB1,LPL,MDK,MFGE8,MRC2,PGF,PLAU,PLSCR4,PLTP,TGFBR2,TGM2,TNC,VEGFA,WNT5A		miR-423-5p (and other miRNAs w/seed GAGGGGC)	mature microRNA	Inhibited	-12.327	4.02e-05	ABHD2,ADIRF,AKAP13,ANGPTL2,AOPEP,AP2M1,AP2S1,ARF3,ARHGDIA,ARID5B,ATF3,ATP5F1B,ATP5F1D,ATP5MF,ATP6V0C,ATP6V0D1,ATP6V1F,BANF1,BGN,BRD4,CALM1 (includes others),CAV1,CAVIN1,CCDC85B,CCN5,CCND2,CD151,CD276,CD34,CD47,CD74,CDC42,CDC42SE1,CDH13,CDKN1A,CHD3,CKAP4,CLMP,CLTB,CMTM3,CMTM6,CNN1,COL1A1,COL1A2,COTL1,CRABP2,CXCL12,CYGB,DAD1,DAZAP2,EDF1,EGR1,EGR3,EIF4A1,EIF4E,EIF5A,EMC10,EMP2,ENC1,ENG,ENO1,FAM20C,F…		IL-4 Signaling	0	0.127	7.608	AKT1,AKT1S1,AKT2,ATF2,ATF4,CCL11,CERT1,COL10A1,COL12A1,COL15A1,COL16A1,COL18A1,COL1A1,COL1A2,COL27A1,COL3A1,COL4A1,COL4A2,COL5A1,COL5A2,COL5A3,COL6A1,COL6A2,COL6A3,COL6A6,COL8A1,CREB1,CREB3,CREB3L1,CREB3L2,CREB5,CREBBP,FAS,GNAI1,GNAI2,GNAI3,GRB2,HRAS,IL13RA1,IRS1,JAK1,KRAS,MAF,MAOA,MAPK1,MAPK3,MAPKAP1,MLST8,MRAS,NFATC2,NFIL3,NFKB1,NFKB2,NR3C1,PIK3R1,PRR5,PRR5L,RALA,RAP1A,RAP1B,RAP2A,RAP2B,RASD1,R…								miR-34a-5p (and other miRNAs w/seed GGCAGUG)	mature microRNA	Inhibited	-25.379	6.8e-10	A4GALT,ABL1,ABL2,ABRACL,ACAA2,ACBD3,ACIN1,ACSL4,ACTA2,ADAM12,AFF4,AGTRAP,AHCYL1,AK3,AKAP11,ALCAM,ALDOA,AMOTL2,ANGPT1,ANGPTL2,ANK2,ANKRD10,ANP32A,ANP32B,ANTXR2,ANXA5,AP2A2,AP2S1,APH1A,APOBEC3C,APP,ARAP1,ARHGAP1,ARHGAP28,ARHGDIB,ARHGEF12,ARID4A,ARID4B,ARL8B,ARMC10,ARPC5,ARSJ,ASB8,ASXL2,ATF3,ATMIN,ATP2B4,ATP5IF1,ATP5MC1,ATP5MJ,ATP6V0A1,ATP6V0B,ATP6V1E1,ATP6V1F,ATXN7,ATXN7L3B,AXIN2,AXL,B4GALT2,BAD,BA…		TEAD1	transcription regulator	Activated	9.041	3.43e-39
Regulation of the Epithelial Mesenchymal Transition by Growth Factors Pathway	6.2	0.161	4.158	CDC42,EGR1,FGF2,FGF7,FGFR1,FGFR4,FOS,HGF,ID2,JAK1,MAP2K3,MEST,MMP2,PIK3R1,RAC1,RAP1B,RASD1,REL,RHOA,SHC1,SNAI2,STAT3,TGFB3,TGFBR2,TNFRSF1A,TNFSF13B,TWIST1,VIM,WWTR1,ZEB1,ZEB2								HGF	growth factor	Activated	6.064	1.23e-32	A2M,ACTA2,AHR,AKAP12,AKAP13,ANGPTL2,ANGPTL4,ARRDC3,ATF3,BIRC3,CALM1 (includes others),CAV1,CCL11,CCL2,CCN1,CCN2,CD44,CDK4,CDKN1A,CITED2,COL1A1,COL1A2,COL3A1,COL4A1,CRYAB,CTNNB1,CTSK,CXCL2,CXCL8,DDX21,DUSP1,DYNLL1,EGR1,EMP1,EMP2,ENTPD1,ERRFI1,FAM3C,FGF7,FN1,FNDC3A,FOS,FOSB,FOSL1,GEM,HGF,HMOX1,ICAM1,IER3,IGF1,IGFBP3,IGFBP4,IL6ST,INHBA,ISG15,ITGB1,KLF6,LDHA,MAP2K3,MAPKAPK2,MAT2A,MCL1,MMP14,MMP2,MYC,…		miR-6721-5p (miRNAs w/seed GGGCAGG)	mature microRNA	Inhibited	-12.293	3.08e-05	ABL1,ADAMTS4,AHCYL1,AK1,AKR7A2,ALDOA,APOL1,ARF3,ARL4C,ATOX1,ATP2B4,ATP6V0D1,BAX,BBLN,BDKRB2,BGN,BRD2,BRD4,CALM1 (includes others),CALU,CAP1,CCS,CD248,CD276,CD81,CDC42SE1,CDK4,CDKN1A,CERCAM,CFL1,CHMP1B,CHMP3,CHPF,CLEC11A,CMTM3,COL1A1,COL6A1,COL6A3,COPZ2,CRIP2,CRISPLD2,CSRNP1,CXCL1,CXCL2,CXCL3,CYBRD1,CYSTM1,DCN,DNAJC8,DPT,ECM1,EEF1G,EGR1,EGR3,EID1,EIF5A,EMC10,EMP1,ENG,F2R,FKBP11,FOSB,FOSL2,GABARAP,…		CXCR4 Signaling	8.97	0.405	7.55	AKT1,AKT2,BCAR1,CD4,CDC42,CRK,CXCL12,DIRAS3,DOCK1,EGR1,ELK1,FNBP1,FOS,GNA11,GNA12,GNAI1,GNAI2,GNAI3,GNAQ,GNAS,GNB1,GNB2,GNB4,GNG11,GNG12,GNG2,GNG5,GUCY1A1,GUCY1B1,HRAS,JUN,KRAS,MAP2K2,MAPK1,MAPK3,MRAS,MYL12A,MYL12B,MYL6,MYL6B,MYL9,PAK2,PIK3R1,PLCB4,PRKCA,PRKCI,PRKD3,PTK2,RAC1,RAF1,RALA,RAP1A,RAP1B,RAP2A,RAP2B,RASD1,RHOA,RHOB,RHOC,RHOD,RHOG,RHOJ,RHOQ,RHOU,RND3,ROCK1,ROCK2,RRAS								miR-1237-5p (and other miRNAs w/seed GGGGGCG)	mature microRNA	Inhibited	-25.192	1.34e-05	ABHD14B,ABHD17A,ABHD2,ACTN4,ADAMTSL2,ADAR,ADD1,ADGRA2,ADIRF,ADISSP,AFAP1,AGO3,AGTRAP,AKAP13,AKR1C1/AKR1C2,AKT1,AKT1S1,ALDOA,AMOTL2,ANGPTL2,ANTKMT,AP1S1,AP2S1,AP3D1,APMAP,ARCN1,ARHGAP1,ARHGEF2,ARIH1,ARL4C,ARL6IP4,ARL8A,ARPC1B,ARSI,ASPH,ATF3,ATN1,ATP1B2,ATP5F1D,ATP5IF1,ATP5MC1,ATP6AP1,ATP6V0D1,ATP6V1G1,ATXN2L,ATXN7L3B,AXIN2,B4GALT1,B4GALT2,BAG2,BBC3,BBLN,BCAS3,BCL3,BCL9L,BGN,BHLHE40,BICD2,BMERB1,BO…		TCF7L2	transcription regulator	Activated	9.002	3.82e-13
Acute Phase Response Signaling	6.07	0.162	4.146	A2M,C1S,C3,CRABP2,FN1,FOS,FTL,HMOX1,HNRNPK,IL1R1,IL6ST,MAP2K3,NFKBIA,NOLC1,OSMR,PIK3R1,RAP1B,RASD1,RBP1,REL,SAA1,SERPINE1,SERPINF1,SERPING1,SHC1,SOCS3,SOD2,STAT3,TCF4,TNFRSF1A								IL1A	cytokine	Activated	6.058	5.69e-21	ADAMTS4,ALDH1A1,ALDH1A3,APOD,APP,ATF3,BAX,BIRC3,C3,CCL11,CCL2,CCN1,CD44,CDKN1A,CTSK,CXCL1,CXCL12,CXCL2,CXCL3,CXCL8,FGF2,FGF7,FGFR1,FOS,FOSB,FOSL1,FTH1,HMOX1,HSPG2,ICAM1,IER3,IGF1,IGFBP5,IL32,INHBA,ITGA5,ITGAV,ITGB1,LDHA,MMP14,MMP2,MT2A,MYC,NFKBIA,PLAU,PTGES,PTX3,S100A10,SAA1,SERPINE1,SFTPA1,SOD2,SPARC,STAT3,TERF2IP,TIMP1,TNFAIP3,VCAM1,VIM,WNT5A		miR-1237-5p (and other miRNAs w/seed GGGGGCG)	mature microRNA	Inhibited	-12.127	0.00955	ABHD2,ADIRF,AKAP13,AKR1C1/AKR1C2,ALDOA,ANGPTL2,AOC3,AP2S1,ARL4C,ARPC1B,ATF3,ATP5F1D,ATP5IF1,ATP5MC1,ATP6V0C,ATP6V0D1,ATP6V1G1,B4GALT1,BBLN,BDKRB2,BGN,BHLHE40,BRD2,BRD4,BRI3,BRK1,BSG,CALR,CALU,CAMTA1,CAVIN1,CCND2,CCT3,CD276,CD34,CD59,CD74,CDKN1A,CERCAM,CHPF,CITED2,CMTM3,CNN1,COL15A1,COL18A1,COL4A2,COL5A1,COL6A3,COTL1,CSRNP1,CUTA,CXCL14,CYSTM1,DDAH2,DDX21,DPYSL2,ECHDC3,EFEMP2,EGR3,EIF5A,EMC10,EMP2,…		Thrombin Signaling	8.84	0.373	7.55	AKT1,AKT2,ARHGEF10,ARHGEF12,ARHGEF2,ARHGEF25,ARHGEF40,CAMK1,CAMK2D,CDC42,CREB1,DIRAS3,ELK1,F2R,FNBP1,GATA6,GNA11,GNA12,GNAI1,GNAI2,GNAI3,GNAQ,GNAS,GNB1,GNB2,GNB4,GNG11,GNG12,GNG2,GNG5,GRB2,GUCY1A1,GUCY1B1,HRAS,KRAS,MAP2K2,MAPK1,MAPK3,MPRIP,MRAS,MYL12A,MYL12B,MYL6,MYL6B,MYL9,MYLK,NFKB1,NFKB2,NOTUM,PDIA3,PIK3R1,PLCB4,PLCG2,PPP1CB,PPP1R12A,PRKCA,PRKCI,PRKD3,PTK2,RAC1,RAF1,RALA,RAP1A,RAP1B,RAP2A,RAP2…								miR-4736 (and other miRNAs w/seed GGCAGGU)	mature microRNA	Inhibited	-25.06	3.27e-09	A4GALT,ACAA2,ACIN1,ACTN4,ADAM17,ADAMTS4,AEBP1,AGFG1,AGPAT1,AHCYL1,AIP,AKR1A1,AKT1S1,ALDH1A3,ALKBH5,ANTXR1,AP1M1,AP2S1,APCDD1,APH1A,APOL2,APPL1,ARF3,ARHGEF10,ARIH1,ARL1,ARL8B,ARMC10,ARPC4,ASAH1,ASH1L,ATM,ATN1,ATP1B3,ATP5IF1,ATP5MJ,ATP6V0D1,ATP6V0E1,ATP6V1D,AZI2,BACE1,BAZ2A,BCL7B,BCL9L,BCLAF1,BEND6,BICD2,BLOC1S6,BTBD2,BTG2,BUD23,C11orf68,C14orf132,C19orf12,C1orf35,C6orf89,CACNA2D1,CALM1 (includes o…		CD40	transmembrane receptor	Activated	8.941	2.44e-12
Human Embryonic Stem Cell Pluripotency	4.02	0.134	4.041	BMP5,BMPR2,CTNNB1,FGF2,FGFR1,FGFR4,HSP90AA1,HSP90AB1,HSP90B1,ID2,ID3,INHBA,JAK1,KLF2,KLF4,MAP2K3,MYC,PIK3R1,RAP1B,RASD1,SPHK1,STAT3,TBX3,TGFB3,TGFBR2,WNT2B,WNT5A								NFkB (complex)	complex	Activated	6.05	1.62e-25	A2M,ACTA2,ADM,AHR,ALDH1A3,APOE,APP,ATF3,ATP2A2,ATP6AP2,B4GALT1,BAX,BIRC3,C3,CCL11,CCL2,CCN1,CCN2,CCND2,CD44,CD74,CD99,CDKN1A,COL18A1,COL1A2,CREM,CTNNB1,CXCL1,CXCL12,CXCL2,CXCL3,CXCL8,DAD1,EGR1,ELL2,EPAS1,FGF2,FN1,FOS,FST,FTH1,G0S2,GADD45A,GADD45B,GFPT2,GNAS,HAS2,HIF1A,HIF3A,HLA-A,HMOX1,HSPA9,HSPB1,ICAM1,IER3,IGFBP2,IGKC,IL32,ISG15,ITGAV,ITGB1,KDM6B,LAMP2,LITAF,MCL1,MMP2,MT-CO2,MYC,NAMPT,NFKBIA,NR…		miR-3175 (miRNAs w/seed GGGGAGA)	mature microRNA	Inhibited	-12.019	0.000899	ABL1,AP2M1,ARF3,ARF6,ARHGDIA,ARID5B,ATP2B4,ATP5MC2,ATP6V1F,B4GALT1,BANF1,BBLN,BGN,BRD2,BRK1,C1orf122,CALM1 (includes others),CALR,CAVIN1,CCT3,CD276,CD74,CDKN1A,CELF2,CERCAM,CHPF,CLTB,CMTM3,COL1A1,COL6A2,COPE,COTL1,CPQ,CRABP2,CREB3L2,CREB5,CSNK1A1,CST3,CXCL12,CYBRD1,DAZAP2,DESI2,DIO2,DPYSL3,DYNLRB1,EEA1,EGFL6,EGR3,EIF5A,ENC1,FGFR1,FKBP10,FKBP11,FOSB,FOSL2,GAPDH,GLRX5,GOLM2,GPRC5A,GPX3,GRN,GSPT1,HE…		Chronic Myeloid Leukemia Signaling	12.4	0.388	7.506	ABL1,ADAR,AKT1,AKT1S1,AKT2,BAD,BCL2L11,CALM1 (includes others),CCND1,CCND2,CDK4,CDK6,CDKN1A,CDKN1B,CHP1,CRK,CTBP1,CTBP2,CTNNB1,DVL3,DYRK2,FAS,FOS,FOXO3,FZD1,FZD7,GLI2,GLI3,GLIS2,GRB2,GSK3B,HDAC2,HDAC3,HDAC7,HES1,HNRNPA1,HRAS,HSP90AA1,HSP90AB1,HSP90B1,ITGB1,JUN,KLF4,KRAS,MAP2K2,MAPK1,MAPK3,MCL1,MLST8,MRAS,MYC,NFAT5,NFATC1,NFATC2,NFATC4,NFKB1,NFKB2,NOTCH2,NOTUM,NUMB,PA2G4,PCBP2,PDIA3,PIK3R1,PLCB4,P…								miR-6835-5p (and other miRNAs w/seed GGGGGUA)	mature microRNA	Inhibited	-25.022	1.08e-07	A4GALT,ABHD14B,ABL2,ACTB,ACTR1A,ACTR2,ADAM12,ADAR,ADD1,ADIPOR1,ADISSP,AFAP1,AGPAT1,AKR1C3,AKT2,ALDH1A1,AMOTL1,AMOTL2,ANAPC15,ANTXR2,ANXA2,AP2A1,APOBEC3C,APOD,APOL6,ARCN1,ARF3,ARL6IP4,ARL8A,ARMC10,ARMCX3,ARMCX6,ARNT,ARRDC3,ASXL2,ATF2,ATN1,ATP1A1,ATP1B2,ATP2B4,ATP5IF1,ATP6V0A1,ATP6V0B,ATXN2,ATXN2L,ATXN7L3B,AXIN2,B4GALT1,B4GALT4,B4GALT7,BANF1,BCKDK,BCL2L11,BCL9L,BGN,BIN1,BMP1,BMP5,BTBD3,BTG2,C16orf8…		XBP1	transcription regulator	Activated	8.78	7.1e-32
IL-17A Signaling in Fibroblasts	6.69	0.23	4.025	ACTA2,CCL2,COL10A1,COL18A1,COL1A1,COL1A2,COL3A1,CXCL1,CXCL12,FN1,FOS,HIF1A,NFKBIA,P4HA2,P4HB,REL,SERPINH1,STAT3,THY1,VCAM1								RELA	transcription regulator	Activated	5.943	1.05e-24	A2M,ACTA2,AHR,APOE,APP,ARFGAP3,ATP6AP2,B2M,BAX,BHLHE40,BIRC3,C3,CAV1,CCL11,CCL19,CCL2,CCN2,CD14,CD44,CD59,CDKN1A,CITED2,COL1A1,COL1A2,CRYAB,CTSB,CXCL1,CXCL2,CXCL3,CXCL8,DIO2,DUSP1,EGR1,EPAS1,FCGRT,FGF2,FN1,FOS,FOSB,HAS2,HIF1A,HLA-A,HLA-B,HMOX1,HSP90B1,HSPA9,ICAM1,IER2,IER3,IGF1,IGFBP2,IGKC,IL32,IRF2BP2,ISG15,KLF10,LUM,MAT2A,MIF,MMP2,MT-CYB,MYC,NAMPT,NFATC1,NFATC2,NFE2L2,NFKBIA,NR4A1,NR4A2,NR4A3,P…		miR-4656 (and other miRNAs w/seed GGGCUGA)	mature microRNA	Inhibited	-11.981	0.0394	ABCA6,ABHD2,ABL1,ACTR3,AEBP1,AK1,AKAP13,ANAPC11,ANKH,APRT,ARHGDIA,ARL4C,ATOX1,ATP2A2,ATP5IF1,ATP6AP2,ATP6V0B,ATP6V0D1,ATP6V1F,B4GALT1,BDKRB1,BGN,BHLHE40,BMP5,C7,CALR,CAVIN1,CCL19,CD151,CD276,CD74,CD99,CDC42SE1,CLEC11A,CLIC4,CLTB,CMTM3,CNIH1,COL1A1,COL4A1,COLEC12,COTL1,COX8A,CRABP2,CREB5,CRTAP,CYB5R3,CYBRD1,CYCS,CYGB,DAZAP2,DCLK1,DESI2,DIO2,DYNLRB1,ECHDC3,EIF3J,EIF5,EMC10,EMP2,ENAH,ENC1,ENO1,ERGIC…		Colorectal Cancer Metastasis Signaling	12.4	0.391	7.444	AKT1,AKT2,APC,APPL1,BAD,BAX,CCND1,CDC42,CTNNB1,DIRAS3,FNBP1,FOS,FZD1,FZD7,GNA11,GNA12,GNAI1,GNAI2,GNAI3,GNAQ,GNAS,GNB1,GNB2,GNB4,GNG11,GNG12,GNG2,GNG5,GRB2,GSK3B,GUCY1A1,GUCY1B1,HRAS,IL6,IL6ST,JAK1,JUN,KRAS,LRP1,LRP6,MAP2K2,MAPK1,MAPK3,MMP14,MMP19,MMP2,MMP23B,MRAS,MSH6,MYC,NFKB1,NFKB2,PDGFC,PGF,PIK3R1,PRKACA,PRKAR1A,PRKAR2A,PTGER1,PTGER2,PTGER4,PTGS2,RAC1,RALA,RAP1A,RAP1B,RAP2A,RAP2B,RASD1,REL,RE…								miR-766-5p (and other miRNAs w/seed GGAGGAA)	mature microRNA	Inhibited	-25.002	1.68e-07	AAMP,ABHD12,ABHD2,ACIN1,ACOT9,ACP5,ACTN1,ACTN4,ADAM12,ADIPOR1,ADISSP,ADRA2A,AFAP1,AGER,AGPAT1,AKR1C1/AKR1C2,ALDH18A1,ALKBH5,AMOTL2,ANKH,ANTXR2,AP1S1,AP2M1,APEX1,APOBEC3C,APPBP2,AQP3,AR,ARF3,ARF5,ARHGAP28,ARHGDIA,ARHGDIB,ARHGEF2,ARID1A,ARL2,ARL4D,ARMCX6,ARPC2,ATF2,ATF6,ATF7,ATOX1,ATP1B2,ATP5F1C,ATP6V0E1,ATP6V1E1,AXIN2,B3GNT2,B3GNT9,B4GALT4,BANF1,BASP1,BAX,BAZ2A,BCL9L,BEX4,BHLHE22,BHLHE40,BLCAP,BLM…		EIF4E	translation regulator	Activated	8.724	4.64e-19
IL-6 Signaling	5.51	0.178	4.025	A2M,CD14,COL1A1,CXCL8,FOS,HSPB1,IL1R1,IL6ST,MAP2K3,MAP4K4,MAPKAPK2,MCL1,NFKBIA,PIK3R1,RAP1B,RASD1,REL,SHC1,SOCS3,STAT3,TNFAIP6,TNFRSF1A,VEGFA								STAT4	transcription regulator	Activated	5.92	1.85e-13	AHNAK,ARFGAP3,BSG,C3,CCL2,CXCL2,CXCL3,DDAH2,ERRFI1,FDX1,GJA1,GLG1,H3-3A/H3-3B,IER3,ISG15,ITIH5,KDELR2,KDM6B,KLF9,LRP1,LTBP3,MAGED1,MYC,NSD3,P4HA2,PFN2,PLOD2,RCN3,RGCC,RGS16,S100A4,SAT1,SERPINE1,SERTAD1,SF3B1,SH3GLB1,SLC2A3,SOCS3,STAT1,STAT3,TGFB3,TIMP1,TUBB2B,TWIST1,VDAC1,VEGFA		miR-4747-5p (and other miRNAs w/seed GGGAAGG)	mature microRNA	Inhibited	-11.936	6.43e-07	ABHD2,ALDH1A3,AP2M1,AP2S1,APCDD1,ARF3,ARF4,ARL4C,ARPC2,ATOX1,ATP2B4,ATP6V1F,AXL,BICC1,BIRC3,BRD4,C19orf53,CAMK2N1,CAPZB,CAVIN1,CCL13,CD34,CDC42,CDK4,CDKN1A,CFL1,CHD3,CKAP4,CLEC11A,CLTC,COL10A1,COL1A1,COL1A2,COTL1,CSTB,CTSO,CYB5R3,CYBRD1,DDX21,DPYSL2,DYNLRB1,EGR1,EGR3,EIF5A,EIF5B,EMP2,EMP3,FAM3C,FKBP1A,FOSB,FOSL1,FOSL2,GAS7,GLIPR2,GNG12,GRN,GSN,HCFC1R1,HIF3A,HLA-A,HMGA1,HNRNPA0,HNRNPC,HOOK3,HSPA6,…		MSP-RON Signaling in Cancer Cells Pathway	15.2	0.507	7.318	ACTA2,AKT1,AKT2,ARNT,ATF2,ATF4,CCND1,CREB1,CREB3,CREB3L1,CREB3L2,CREB5,CREBBP,CTNNB1,ELF1,ELF2,ELF3,ELK3,ETS1,ETS2,FLNA,FOS,GRB2,GSK3B,HIF1A,HRAS,ITGB1,JUN,KRAS,MAP2K2,MAPK1,MAPK3,MRAS,MYC,NFKB1,NFKB2,NFKBIA,PDGFC,PGF,PIK3R1,PLAUR,PTK2,RAF1,RALA,RAP1A,RAP1B,RAP2A,RAP2B,RASD1,REL,RELA,RELB,RPS6KA3,RRAS,SMAD2,SOS1,SOS2,STAT3,TCF4,TCF7L1,TCF7L2,VEGFA,VEGFB,VEGFD,VIM,YWHAB,YWHAE,YWHAG,YWHAH,YWHAQ,YWH…								miR-4436b-3p (and other miRNAs w/seed AGGGCAG)	mature microRNA	Inhibited	-24.921	2.38e-09	AAK1,ABCA1,ABHD12,ACAP3,ACTN4,ACTR2,ADAMTS4,ADD3,ADISSP,AHCYL1,AIP,AK1,AK3,AKAP12,AKR1B1,ALDOA,AMOTL2,ANXA2,AP3B1,APH1A,APOD,APOL6,ARFIP2,ARHGAP28,ARHGEF2,ARID5B,ARL4C,ARL6IP1,ARPC5,ATP1B2,ATP1B3,ATP2B4,ATP5F1D,ATP5MC2,ATP6V0D1,ATXN1,ATXN7L3B,B4GALT7,BAD,BAG1,BAG2,BAX,BAZ2A,BCL7B,BGN,BICD1,BMP1,BRD2,BTBD2,BTG2,C11orf58,C11orf68,C19orf25,C6orf89,C9orf78,CALCOCO1,CAMK1,CAMKK2,CAV1,CAV2,CAVIN1,CBFB,…		Z-LLL-CHO	chemical - protease inhibitor	Activated	8.722	3.34e-27
Orexin Signaling Pathway	1.04	0.084	4.025	ATP6AP2,ATP6V0B,ATP6V0C,ATP6V0D1,ATP6V0E1,ATP6V1F,ATP6V1G1,CALM1 (includes others),GNAS,GNB1,GNB2,GNG11,GNG12,GNG5,GUCY1A1,HIF1A,PDIA3,PIK3R1,PLA2G2A,PRKAR1A								SLC15A4	transporter	Activated	5.893	2.63e-17	ANXA1,ANXA2,CBLB,CCL2,CKAP4,COL1A1,CRIP1,CXCL8,ENTPD1,F2R,FILIP1L,FKBP11,FOS,HMOX1,IFI16,IL1R1,KDELR3,LGALS3,LOXL1,MAP4K4,MARCKSL1,MMP2,MYOF,PLAUR,PPP1R14B,REXO2,S100A6,SAT1,SDF2L1,SLPI,TNFAIP6,TPBG,TSC22D1,TUBA1A,TUBB,TUBB6,VCAM1,VIM,XBP1		miR-637 (and other miRNAs w/seed CUGGGGG)	mature microRNA	Inhibited	-11.905	0.00407	ABHD2,ABL1,ADAM12,ADARB1,AEBP1,AHI1,ANAPC11,ANGPTL2,ANKRD11,ANTXR1,AOC3,ARFGAP3,ARHGDIA,ARL4C,ARRDC3,ATF3,ATOX1,ATP5F1D,ATP5IF1,ATP6V0C,ATP6V0D1,AXL,B4GALT1,BLOC1S6,BRD4,BRK1,C19orf53,C7,CALM1 (includes others),CALR,CCL2,CCN2,CCND2,CD44,CD74,CD99,CDK4,CDKN1A,CERCAM,CFL1,CHPF,CIAO2B,CLEC11A,CNN1,COL1A1,COL4A1,COPE,COPZ2,COX6A1,CREB3L2,CRIP1,CSRNP1,CTSB,CXCL14,CYB5R3,CYBA,CYBRD1,CYP1B1,DIO2,DYNLRB1…		Regulation of the Epithelial Mesenchymal Transition by Growth Factors Pathway	8.17	0.38	7.208	AKT1,AKT2,CDC42,EGR1,ETS1,FGF18,FGF2,FGF7,FGFR1,FGFR4,FOS,FOXO1,FRS2,GRB2,GSK3B,HGF,HRAS,ID2,IL6,JAK1,JUN,KRAS,LATS2,MAP2K2,MAP2K3,MAPK1,MAPK3,MEST,MMP2,MRAS,NFKB1,NFKB2,PDGFC,PDGFRA,PDGFRB,PIK3R1,PTPN11,RAC1,RAF1,RALA,RAP1A,RAP1B,RAP2A,RAP2B,RASD1,REL,RELA,RELB,RHOA,RRAS,SHC1,SHC3,SMAD2,SMAD3,SMAD4,SNAI1,SNAI2,SOS1,SOS2,STAT3,TGFB1,TGFB3,TGFBR1,TGFBR2,TNFRSF1A,TNFSF12,TNFSF13B,TWIST1,VIM,WWTR1,Y…								miR-4688 (and other miRNAs w/seed AGGGGCA)	mature microRNA	Inhibited	-24.756	2.72e-09	A4GALT,ABHD17A,ABHD2,ACAP3,ACOX1,ACTG1,ACTN4,ADAMTS2,ADD1,ADGRA2,ADGRG6,ADISSP,ADRA2A,AEBP1,AFAP1,AFF4,AGER,AHCYL1,AHDC1,AK2,AKAP12,ALKBH5,ANO6,ANP32A,ANXA2,AP1M1,AP1S1,AP2M1,APOBEC3C,AQP3,ARAP1,ARF3,ARFIP2,ARHGAP1,ARHGDIA,ARHGEF2,ARL6IP1,ARL8A,ARPC4,ASPH,ATL3,ATN1,ATP1B1,ATP1B2,ATP2B4,ATP5F1B,ATP5F1D,ATP5IF1,ATP6AP1,ATP6V0D1,ATP6V1E1,B4GALT1,BABAM2,BACE1,BACH1,BAG2,BAZ2A,BEND6,BGN,BLOC1S1,BMP1,B…		MLXIPL	transcription regulator	Activated	8.693	6.52e-20
Oxytocin Signaling Pathway	3.94	0.121	4.004	ATP2B4,CALM1 (includes others),CREB3L2,CREB5,CXCL8,FOS,GJA1,GNAI2,GNB1,GNB2,GNG11,GNG12,GNG5,GUCY1A1,HSPB1,LPL,MYH10,MYH9,MYL6,MYL6B,MYL9,NFATC1,NFE2L2,PIK3R1,PLA2G2A,PPP1R14A,PPP3CA,PRKAR1A,RAP1B,RASD1,REL,RHOA,SHC1,SLC39A7								P38 MAPK	group	Activated	5.871	2.91e-27	ANGPT1,ANXA5,ATF3,BAX,BGN,CAV1,CCL11,CCL2,CCN2,CCND2,CD44,CD55,CDKN1A,COL3A1,CTNNB1,CTSK,CXCL1,CXCL12,CXCL2,CXCL3,CXCL8,DIO2,DUSP1,EGR1,EGR2,FBXO32,FGF2,FN1,FOS,FST,GJA1,HAS2,HIF1A,HMOX1,HSPA5,HTRA1,ICAM1,ID3,IER3,IGFBP5,IL32,INHBA,ITGAV,KDELR1,KDELR3,KLF4,MAL,MAP4,MAP4K4,MCL1,MIF,MMP2,MT-CO2,MYC,NFATC1,NFATC2,NFATC4,NFE2L2,NR4A1,NR4A3,PLAU,PLAUR,POSTN,PTEN,RAB7A,RBP1,RCAN1,RND3,RUNX1,SDC2,SEPTIN…		miR-1233-5p (and other miRNAs w/seed GUGGGAG)	mature microRNA	Inhibited	-11.905	0.00438	ABCA6,AHCYL1,ALDOA,ANKH,ANTXR1,AP2M1,APRT,ARHGDIA,ARL5A,ARPC2,ATP2B4,ATP5MC1,ATP6V0C,AXL,BBLN,BGN,BLOC1S6,BRD4,BST2,C19orf53,C1orf122,CANX,CAPZA2,CCBE1,CD164,CD276,CD34,CD44,CD47,CD74,CDK4,CDKN1A,CDV3,CELF2,CHD3,CHORDC1,CLMP,CMTM3,COL6A1,COL6A2,CPQ,CRABP2,CRTAP,CSRNP1,CTSB,CYB5R3,CYCS,DCLK1,DDX24,DDX3Y,DEPP1,DNAJC8,DPYSL3,EDIL3,EDNRA,EIF4E,EIF5B,EMP2,ENC1,EVA1B,FGF7,FN1,FOSB,FOSL1,FOSL2,FRMD6,G3B…		Myelination Signaling Pathway	14.5	0.388	7.188	ACVR1,ADAM17,ADGRG6,AKT1,AKT1S1,AKT2,APC,APH1A,ARF6,ARHGAP1,ARHGAP5,ATF2,ATF4,BACE1,BMP1,BMP2,BMP4,BMP5,BMPR2,CALM1 (includes others),CDC42,CHD8,CHP1,CNP,CREB1,CREB3,CREB3L1,CREB3L2,CREB5,CREBBP,CTNNB1,DLC1,EGR2,EIF4E,EP300,FGF2,FGFR1,FGFR4,FKBP1A,FOS,FYN,FZD1,FZD7,GLI2,GLI3,GLIS2,GRB2,GSK3B,HDAC2,HDAC3,HDAC7,HRAS,ID2,ID4,IGF1,ILK,IRS1,ITGB1,ITGB5,ITGB8,JUN,KRAS,LAMA4,LAMB1,LAMB2,MAP2K2,MAPK1,MAP…								miR-1233-5p (and other miRNAs w/seed GUGGGAG)	mature microRNA	Inhibited	-24.544	0.00767	ABHD14B,ACIN1,ACTN4,ADD1,ADGRA2,ADISSP,ADRM1,AFAP1,AGPAT1,AGPAT2,AHCY,AHCYL1,AHDC1,AIG1,AKT1S1,ALDOA,ALG5,ALKBH5,ANKH,ANKIB1,ANO6,ANTXR1,ANXA6,AP2A1,AP2M1,APBB2,APRT,ARAP1,ARF5,ARHGAP1,ARHGAP24,ARHGAP28,ARHGDIA,ARHGDIB,ARHGEF2,ARL4D,ARL5A,ARL6IP1,ARMCX6,ARPC2,ARPC4,ATF6,ATF7,ATG12,ATN1,ATP2B4,ATP5MC1,ATP6V0A1,ATXN3,AXL,B3GNT9,BABAM2,BBLN,BBX,BCL6,BGN,BICD1,BICD2,BLOC1S1,BLOC1S6,BMERB1,BOC,BRD4,BS…		Ige	complex	Activated	8.69	2.08e-09
Synaptogenesis Signaling Pathway	3.66	0.114	4.004	ACTR2,ACTR3,AP2M1,AP2S1,APOE,ARPC1B,ARPC2,ARPC3,ARPC5L,CALM1 (includes others),CDC42,CDH11,CDH13,CFL1,CHN1,COMP,CREB3L2,CREB5,CTNNB1,GUCY1A1,HSPA8,LRP1,MAP1B,MARCKS,PIK3R1,PRKAR1A,RAB5C,RAC1,RAP1B,RASD1,RHOA,SHC1,THBS1,THBS2,THBS3,WASL								FGF2	growth factor	Activated	5.866	6.06e-36	ACTA2,ADM,ANGPT1,ANGPTL4,B2M,BAX,BGN,CAPZA2,CAV1,CCL2,CCN1,CCND2,CD34,CDH11,CDKN1A,COL1A1,COL1A2,COL3A1,CRABP2,CRYAB,CTNNB1,CTSK,CTSL,CXCL12,CXCL2,CYGB,DAD1,DCN,EGR1,ENO1,EPAS1,ERRFI1,FBN1,FDX1,FGF2,FGFR1,FGFR4,FN1,FOS,FOSL1,FTH1,GADD45A,GJA1,GPNMB,HAS2,HGF,HIF1A,HMGA1,ICAM1,ID2,ID3,IFITM2,IGF1,IGF2,IGFBP2,IGFBP3,IGFBP4,IGFBP5,INHBA,ITGA5,ITGB1,LMNA,MGP,MIF,MMD,MMP2,MYC,NKD1,NR4A1,NR4A2,PENK,PGF,…		miR-5113 (and other miRNAs w/seed CAGAGGA)	mature microRNA	Inhibited	-11.844	0.000272	AASS,ABHD2,ABL1,AFF4,APP,ARHGDIA,ATF3,ATOX1,ATP1B3,ATP6V0B,ATP6V0D1,ATP6V0E1,ATP6V1F,ATRX,BAX,BMP5,CAMK2N1,CAVIN1,CAVIN3,CCL13,CCN5,CCND2,CD14,CD164,CD276,CD34,CD47,CD59,CDKN1A,CELF2,CHMP3,CHN1,CHORDC1,CKAP4,CLTB,CNIH1,COL6A3,COLEC12,COPZ2,COX6B1,CREB3L2,CST3,CTSO,CXCL12,CXCL14,CYB5R3,CYSTM1,DAZAP2,DESI2,DHX36,DIO2,DNAJC1,DYNLT1,EIF5A,EMC10,ENTPD1,ERGIC3,ERRFI1,FAM20C,FAT1,FBLN5,FKBP1A,FMO2,FOSL1…		Actin Cytoskeleton Signaling	11.1	0.389	7.18	ABI2,ACTA2,ACTB,ACTG1,ACTN1,ACTN4,ACTR2,ACTR3,APC,ARHGAP24,ARHGEF12,ARPC1A,ARPC1B,ARPC2,ARPC3,ARPC4,ARPC5,ARPC5L,BCAR1,BRK1,CD14,CDC42,CFL1,CRK,CYFIP1,DIAPH2,DOCK1,F2R,FGF18,FGF2,FGF7,FLNA,FN1,GNA12,GNG12,GRB2,GSN,HRAS,IQGAP1,ITGA1,ITGA5,ITGA8,ITGA9,ITGAE,ITGAV,ITGB1,ITGB5,ITGB8,KRAS,MAP2K2,MAPK1,MAPK3,MPRIP,MRAS,MSN,MYH10,MYH11,MYH9,MYL12A,MYL12B,MYL6,MYL6B,MYL9,MYLK,NCKAP1,PAK2,PDGFC,PFN1,PFN2,…								miR-1285-3p (and other miRNAs w/seed CUGGGCA)	mature microRNA	Inhibited	-24.178	0.00337	AASDHPPT,ABHD12,ABHD14B,ABHD17A,ABL1,ACAP3,ACP5,ADAM12,AFAP1,AGER,AGO3,AGPAT1,AGTRAP,AHCYL1,AIDA,AKAP13,AKR7A2,AKT1,AKT2,AMOTL2,ANAPC11,ANGPTL4,ANKRD10,ANKRD11,ANKRD65,AP2A2,AP2S1,APBB2,APH1A,APOL1,APOL2,APOL6,APPBP2,AR,ARF3,ARF4,ARF6,ARFIP2,ARHGAP28,ARIH1,ARMC10,ARPC5L,ARRDC3,ATOX1,ATP1B2,ATP2B4,ATP5MJ,ATP6V0A1,ATP6V0D1,ATP6V1A,ATP6V1D,ATXN7,ATXN7L3B,BACE1,BAX,BBC3,BBLN,BCAP31,BEND6,BLOC1S4,BMER…		BCR (complex)	complex	Activated	8.622	7.4e-18
Actin Nucleation by ARP-WASP Complex	5.56	0.204	4	ACTR2,ACTR3,ARPC1B,ARPC2,ARPC3,ARPC5L,CDC42,ITGA5,ITGAV,ITGB1,ITGB5,RAC1,RAP1B,RASD1,RHOA,RHOC,RHOQ,RND3,WASL								RAF1	kinase	Activated	5.833	2.56e-21	AKAP12,AMD1,ANXA1,CCL19,CCN5,CD44,CD74,CDKN1A,CHN1,CRYAB,CTNNB1,CTSL,CXCL3,DIO2,EGR1,EGR3,EMP1,EMP3,FOS,GRN,HIF1A,HNRNPA2B1,HNRNPAB,HSPB1,ID3,IER2,IER3,IGFBP3,IL1R1,ITGB1,ITGB5,LDHA,MT1M,MYC,NINJ1,NOP56,OSMR,PHLDA1,PHLDA2,PLAT,PLAU,PLAUR,PLEC,RAC1,RAN,RND3,SNRPD1,ST3GAL4,TGM2,TIMP1,TSC22D1,TUBB2A,TXNIP,VEGFA,YPEL5,ZFP36L2		miR-124-3p (and other miRNAs w/seed AAGGCAC)	mature microRNA	Inhibited	-11.814	6.61e-13	AHR,ANGPT1,ANGPTL2,ANXA5,ARHGDIA,ARID5B,ARPC1B,ATOX1,ATP1A1,ATP2B4,ATP6V0E1,B4GALT1,BAX,BICC1,BLOC1S6,BPNT2,BTG3,CA3,CALU,CAPN2,CAV1,CAVIN3,CCL2,CCN2,CCN5,CCND2,CD151,CD164,CD34,CD59,CDK4,CHD1,CHSY1,CLMP,CMTM6,CNN3,COL4A1,COL8A1,COLEC12,COTL1,CREB3L2,CRIP1,CXCL3,CXCL8,CYBRD1,CYP1B1,DAB2,DDX3Y,DNAJC1,EGFL6,EGR1,EGR2,ELK3,ELOVL5,EMC10,EMP1,ERH,ESYT2,FAM133B,FOSL2,FOXP1,FSTL1,FUNDC2,G3BP1,GFPT2,GNAI…		Superpathway of Inositol Phosphate Compounds	2.76	0.282	6.934	ACP1,ACP5,ATP1A1,CA3,CDIPT,DUSP1,DUSP10,DUSP14,DUSP23,DUSP5,DUSP6,G6PC3,IGBP1,IP6K2,ITPKC,MTMR6,NT5C,NUDT1,NUDT14,NUDT3,NUDT4,NUDT9,PAWR,PI4KB,PIK3R1,PIP4P1,PIP4P2,PIP5K1A,PLCB4,PLCG2,PLPPR4,PPFIA1,PPFIA2,PPIP5K2,PPP1CA,PPP1CB,PPP1CC,PPP1R10,PPP1R11,PPP1R12A,PPP1R14B,PPP1R7,PPP2CA,PPP2CB,PPP2R1A,PPP2R2A,PPP2R5A,PPP2R5C,PPP2R5E,PPP3CA,PPP3CB,PPP3R1,PPP4C,PPP4R1,PPTC7,PTEN,PTPA,PTPN1,PTPN11,PTPN12,…								miR-4314 (and other miRNAs w/seed UCUGGGA)	mature microRNA	Inhibited	-24.091	0.0243	AAK1,ABHD14B,ABHD2,ACP1,ACTR1A,ADAM17,ADAMTS2,ADAMTSL2,ADGRA2,ADI1,AFAP1,AFF1,AFF4,AGO3,AHCYL1,AHR,AIDA,AK6,AKAP13,AKR1A1,AKT1,AKT1S1,ANGPT1,ANGPTL2,ANKRD10,ANTXR1,ANXA2,AP1M1,APOL2,ARFIP2,ARHGAP28,ARHGEF10,ARHGEF40,ARL4C,ARL5A,ARL8B,ARNT,ASB8,ATF3,ATF6,ATF7IP,ATOX1,ATP1B2,ATP5MC1,ATXN7L3B,B3GNT2,B3GNT9,BBX,BCL2L11,BCLAF1,BEX4,BGN,BLOC1S1,BMERB1,BNC2,BOC,BOK,BTBD2,BTF3L4,BTG1,BUB3,C19orf12,C19orf…		Tgf beta	group	Activated	8.525	3.77e-19
Immunogenic Cell Death Signaling Pathway	4.01	0.178	4	ANXA1,BAX,CALR,HMGB1,HSP90AA1,HSP90AB1,HSP90B1,HSPA1A/HSPA1B,HSPA4,HSPA5,HSPA6,HSPA8,HSPA9,LRP1,PDIA3,TNFRSF1A								SMAD3	transcription regulator	Activated	5.792	5.49e-27	ACTA2,ADAM12,ASPN,BGN,C3,CCL2,CCN2,CCND2,CD59,CDH11,CDK4,CDKN1A,CES1,COL10A1,COL1A1,COL1A2,COL3A1,COL4A1,COL4A2,COL6A1,COL6A2,COL6A3,CRISPLD2,CTNNB1,CXCL3,CYTOR,EGR1,ENG,FBN1,FN1,FOS,FST,GADD45B,GLS,HAS2,HIF1A,HMOX1,HSP90B1,HSPA5,ID2,ID3,IL32,ITGB1,ITGB5,JUND,LPAR1,LUM,MMP19,MMP2,MYC,PCOLCE,PMEPA1,PTX3,RAC1,SERPINE1,SKIL,SNAI2,SPARC,SPHK1,SPON1,STAT3,TAGLN,TBX3,TGFB3,THBS1,THBS2,TIMP1,TIMP2,TIMP4…		miR-3104-5p (and other miRNAs w/seed AGGGGGC)	mature microRNA	Inhibited	-11.803	6.35e-07	ABHD2,ABL1,ADAMTS4,ADIRF,ALDOA,ANGPTL2,ANGPTL4,AOC3,AOPEP,ARHGDIA,ARPC3,ATP2B4,ATP5MC1,ATP6V0C,ATP6V0D1,BANF1,BDKRB2,BGN,BHLHE40,BHLHE41,BMP5,BRD2,BSG,C19orf53,CAVIN1,CCBE1,CCL13,CCND2,CD34,CD74,CD81,CDC42SE1,CDKN1A,CERCAM,CFL1,CHMP1B,CHN1,CHPF,CIB1,CMTM3,CNN1,COL1A1,COL4A2,COL6A1,COL6A2,COX4I1,CRABP2,CREB3L2,CREB5,CRIP2,CRISPLD2,CSRNP1,CST3,CTSB,CUTA,CXCL12,CXCL14,DAB2,DAZAP2,DDX21,DNAJC8,DPYSL2…		PI3K Signaling in B Lymphocytes	0	0.11	6.934	ABL1,AKT1,AKT2,ATF1,ATF2,ATF3,ATF4,ATF6,ATF7,BCL10,C3,CALM1 (includes others),CAMK2D,CD81,CHP1,CREB1,ELK1,FOS,FOXO3,FYN,HRAS,IGHA1,IGKC,IGLC2,IRS1,JUN,KRAS,MAP2K2,MAPK1,MAPK3,MRAS,NFAT5,NFATC1,NFATC2,NFATC4,NFKB1,NFKB2,NFKBIA,NFKBIE,NOTUM,PDIA3,PIK3R1,PLCB4,PLCG2,PLEKHA1,PLEKHA2,PLEKHA3,PLEKHA4,PPP3CA,PPP3CB,PPP3R1,PRKCI,PTEN,RAC1,RAF1,RALA,RAP1A,RAP1B,RAP2A,RAP2B,RASD1,REL,RELA,RELB,RRAS								miR-450b-3p (and other miRNAs w/seed UUGGGGA)	mature microRNA	Inhibited	-24.088	3.79e-05	ABL1,ACAP3,ACTB,ACVR1,ADD3,ADGRA2,ADI1,ADRA2A,ADRM1,AGGF1,AHR,AK2,AKIRIN1,AKR1B1,AKR1C1/AKR1C2,AMOTL1,ANGPTL1,ANP32E,ANXA1,ANXA11,AP2M1,AP2S1,APH1A,APOL6,AR,ARF6,ARHGAP15,ARHGAP21,ARHGDIA,ARHGEF2,ARHGEF25,ARID4A,ARID5B,ARL13B,ARL8A,ARMC10,ARPC1B,ATF7,ATG12,ATOX1,ATP1B2,ATP1B3,ATP2B4,ATP5F1D,ATP5IF1,ATP5MC2,ATP5MG,B4GALT1,B4GALT4,BAZ2A,BBX,BCAP31,BCHE,BEND6,BGN,BHLHE22,BIN1,BMP2,BNC2,BPNT2,BSG,BTB…		HGF	growth factor	Activated	8.508	8.77e-23
GNRH Signaling	2.85	0.12	4	CALM1 (includes others),CDC42,CREB3L2,CREB5,EGR1,FOS,GNAI2,GNAS,GNB1,GNB2,GNG11,GNG12,GNG5,GUCY1A1,MAP2K3,MAP3K2,MMP2,PAK2,PRKAR1A,RAC1,RAP1B,RASD1,REL								phytohemagglutinin	chemical drug	Activated	5.787	1.36e-09	APP,CALU,CCL2,CCND2,CD44,CD47,CDH11,CDK4,CHN1,COL18A1,COL1A2,COX7B,CXCL12,CXCL8,EGR1,EIF5,EIF5A,ENG,FBN1,FOS,FOSL2,HSP90AA1,ICAM1,KLF2,LMAN1,MAOA,MAP1A,MAP1B,MMP11,MT1E,NEDD8,NME1,NOP56,NRIP1,PAPOLA,PGF,PSMA1,SCARB2,SELENOP,SHC1,SOX4,SPHK1,SRP14,STAT1,STAT3,TIMP1,XBP1		miR-1285-3p (and other miRNAs w/seed CUGGGCA)	mature microRNA	Inhibited	-11.773	0.00982	ABL1,ADAM12,AHCYL1,AKAP13,AKR7A2,ANAPC11,ANGPTL4,ANKRD10,ANKRD11,AP2S1,APOL1,ARF3,ARF4,ARF6,ARPC5L,ARRDC3,ATOX1,ATP2B4,ATP5MJ,ATP6V0D1,BAX,BBLN,BDKRB1,BDKRB2,C4orf48,C7,CAMK2N1,CAPZA2,CAV1,CAVIN1,CAVIN3,CBLB,CCS,CD276,CD81,CDC42SE1,CERCAM,CHMP1B,CHMP2A,CHMP3,CHMP4B,CKAP4,CNN1,COL5A1,COTL1,COX7B,COX7C,CRABP2,CREB5,CRIM1,CRIP1,CRISPLD2,CRYAB,CSRNP1,CXCL3,CYCS,CYGB,DAD1,DDX18,DNAJC8,DPYSL2,DYNLT1,EE…		Cholecystokinin/Gastrin-mediated Signaling	7.88	0.429	6.928	ATF2,BCAR1,CDC42,CREM,DIRAS3,ELK1,FNBP1,FOS,GNA12,GNAQ,GRB2,HRAS,IL33,JUN,KRAS,MAP2K2,MAP2K3,MAPK1,MAPK3,MEF2A,MEF2D,MRAS,PLCB4,PRKCA,PRKCI,PRKD3,PTGS2,PTK2,RAC1,RAF1,RALA,RAP1A,RAP1B,RAP2A,RAP2B,RASD1,RHOA,RHOB,RHOC,RHOD,RHOG,RHOJ,RHOQ,RHOU,RND3,ROCK1,ROCK2,RRAS,SHC1,SOS1,SOS2								miR-1343-5p (and other miRNAs w/seed GGGGAGC)	mature microRNA	Inhibited	-24.085	6.95e-08	AAMP,ABHD14B,ABL1,ACTN4,ACTR1B,ADAM12,ADISSP,ADRA2A,AFAP1,AGER,AGGF1,AGPAT1,AGPAT2,AK2,AKAP13,AKR1A1,AMOTL2,ANGPTL2,ANKH,ANTXR1,ANXA11,AP1S1,AP2M1,AP3B1,APH1A,APOBEC3C,ARF3,ARF5,ARHGDIA,ARL2,ARL2BP,ARL4D,ARL8A,ARMCX6,ATN1,ATP5IF1,ATP5MC2,ATP6AP1,ATP6V0A1,ATXN1,ATXN2L,ATXN7L3B,AUP1,B4GALT1,BBLN,BCL6,BEND6,BGN,BHLHE22,BHLHE40,BMERB1,BSDC1,BTBD2,C11orf68,C11orf96,C1orf35,CALM1 (includes others),CALR…		SMAD3	transcription regulator	Activated	8.406	5.6e-18
RHOA Signaling	6.4	0.194	3.962	ABL2,ACTA2,ACTB,ACTR2,ACTR3,ARPC1B,ARPC2,ARPC3,ARPC5L,CFL1,IGF1,KTN1,LPAR1,MYL12B,MYL6,MYL6B,MYL9,PFN1,PFN2,RHOA,RND3,SEPTIN11,SEPTIN2,SEPTIN4								IL4	cytokine	Activated	5.69	2.42e-30	ACSL4,ACTA2,ACTB,ADAMTS4,AHCYL1,AHNAK,AHR,AKAP13,ANXA1,ANXA2,APOE,APP,APRT,ATP5MK,BANF1,BAX,BHLHE40,BST2,C3,CBX3,CCL11,CCL13,CCL2,CCND2,CCT3,CD14,CD276,CD44,CD55,CD74,CDKN1A,CELF2,CITED2,CKAP4,CKB,CLTC,COL18A1,COL1A1,COL1A2,COL3A1,COL6A2,COL6A3,COX4I1,CRIP1,CRISPLD2,CSTB,CTSC,CTSK,CTSL,CXCL1,CXCL2,CXCL3,CXCL8,EEA1,EGR2,EIF4A1,ENTPD1,EPAS1,EXT1,F2R,FN1,FOS,FOSB,GADD45B,GJA1,GLIPR2,GNPNAT1,GPM6B,HG…		miR-1343-5p (and other miRNAs w/seed GGGGAGC)	mature microRNA	Inhibited	-11.685	0.00582	ABL1,ADAM12,AKAP13,ANGPTL2,ANKH,ANTXR1,AP2M1,ARF3,ARHGDIA,ATP5IF1,ATP5MC2,B4GALT1,BBLN,BDKRB2,BGN,BHLHE40,C11orf96,CALM1 (includes others),CALR,CAVIN1,CCDC85B,CCND2,CD151,CD248,CD74,CDKN1A,CELF2,CHMP4B,CNN1,COL1A1,COL1A2,COL6A1,COLEC12,COTL1,CRABP2,CSNK1A1,CSRNP1,CXCL12,CYCS,CYGB,DAZAP2,DESI2,DGKI,DNAJA1,DPYSL3,DYNLT1,EIF3J,EIF5A,EMILIN1,ENC1,FAM114A1,FAM20C,FBLN1,FBLN5,FGFR1,FKBP10,FMO2,FOSB,FST…		Systemic Lupus Erythematosus in B Cell Signaling Pathway	0	0.11	6.882	AKT1,AKT2,BAD,BCL10,BCL2L11,CALM1 (includes others),CCND1,CCND2,CHP1,CTNNB1,FOS,FOXO1,FOXO3,FYN,GRB2,GSK3B,HRAS,IFNAR1,IFNGR2,IGHA1,IGKC,IGLC2,IL33,IL6,IL6ST,IRF3,ISG15,JAK1,JUN,KRAS,MAP2K2,MAP4K4,MAPK1,MAPK3,MCL1,MRAS,MYC,NFAT5,NFATC1,NFATC2,NFATC4,NFKB1,NFKB2,PIK3R1,PLAAT4,PLCG2,PPP3CA,PPP3CB,PPP3R1,PRKCA,PRKCI,PRKD3,PTPN11,RAC1,RAF1,RALA,RAP1A,RAP1B,RAP2A,RAP2B,RASD1,REL,RELA,RELB,RRAS,SHC1,SH…								miR-6852-5p (and other miRNAs w/seed CCUGGGG)	mature microRNA	Inhibited	-24.055	0.00116	A1BG,AAK1,ABHD14B,ABHD17A,ACAP3,ADAMTS4,AFAP1,AGER,AGPAT1,AGTRAP,AHNAK,AKT1S1,ALAS1,ALDH1A1,ALDH1A3,AMOTL2,ANAPC15,ANKRD10,ANKRD12,ANKRD65,ANP32B,APOL1,APOL2,APOL6,ARHGAP1,ARHGAP18,ARHGDIA,ARID5A,ARID5B,ARIH2,ARL16,ARPC4,ASAH1,ASMTL,ATF3,ATOX1,ATP5MC2,ATP5MJ,ATP6V0A1,ATP6V1B2,ATP6V1F,B4GALT1,B4GALT2,BABAM1,BCKDK,BCL3,BCL7C,BCL9L,BICD2,BLOC1S1,BLOC1S6,BMERB1,BOK,BTBD2,BTF3L4,BTG2,BZW1,C11orf24,C19…		forskolin	chemical toxicant	Activated	8.365	8.18e-28
Dendritic Cell Maturation	0	0.042	3.962	B2M,COL10A1,COL18A1,COL1A1,COL1A2,COL3A1,CREB3L2,CREB5,DDR2,HLA-A,HLA-B,HLA-C,HLA-DRB1,ICAM1,IGKC,IGLC2,IL32,LEPR,LTBR,NFKBIA,PDIA3,PIK3R1,REL,STAT1,TNFRSF1A								EGFR	kinase	Activated	5.652	7.43e-57	ACTA2,ACTB,AMD1,ANXA1,APP,BAX,BPNT2,CAPZA2,CAV1,CCL2,CCN2,CCT5,CD164,CD47,CD63,CDK4,CDKN1A,CHCHD2,COL1A1,COL3A1,COL5A2,COL6A1,COL6A2,COL8A1,CRYAB,CST3,CTNNB1,CTSK,CXCL12,CXCL14,CXCL8,DUSP1,EGR1,EGR3,EIF4A1,EIF4E,EIF5A,F2R,FAP,FBLN2,FBN1,FGF7,FKBP11,FN1,FOS,FOSL1,FOSL2,GADD45A,GJA1,GPM6B,GRN,HAS2,HIF1A,HM13,HMGA1,HNRNPA1,HNRNPA2B1,HNRNPD,HNRNPDL,HNRNPH1,HNRNPK,HSP90B1,HSPA5,HSPB1,HSPE1,ICAM1,IER2,…		miR-30c-5p (and other miRNAs w/seed GUAAACA)	mature microRNA	Inhibited	-11.67	2.05e-14	ABI3BP,ABL1,ACTN1,ADAM12,AKIRIN1,ANXA1,ARF4,ARL4C,ATP2A2,ATP6V0D1,ATRX,BLOC1S6,BMP5,BPNT2,C4orf3,CALU,CAMK2N1,CBLB,CBX3,CCN2,CD99,CHD1,CHORDC1,CIB1,COL1A1,COL1A2,COL4A1,COL4A2,COL5A1,COL5A2,COL8A1,COTL1,CPE,CRTAP,CSNK1A1,CTHRC1,CTNNB1,CYCS,DESI2,DHX36,DPYSL2,EDIL3,EDNRA,EEA1,ELL2,ELOVL5,FAP,FBXO32,FKBP14,FNDC3A,FOSL2,FRMD6,FST,GABARAP,GEM,GFPT2,GJA1,GLUD1,GNAI2,GOLGA4,HNRNPA1,HTRA3,IER2,JAK1,KLF1…		RAR Activation	9.91	0.331	6.881	ACTB,ACVR1,ADAM17,AKR1C3,AKT1,AKT2,ALDH1A1,ALDH1A3,APEX1,ARID1A,ATF2,ATF4,BMPR2,BRD7,CAMK2D,CCNH,CDC42,CDKN1A,CDKN1B,CITED2,COL10A1,COL1A1,COL1A2,COL3A1,CRABP2,CREB1,CREB3,CREB3L1,CREB3L2,CREB5,CREBBP,CSNK2A1,CSNK2A2,CSNK2B,DIRAS3,DUSP1,EP300,FNBP1,FOS,GATA6,GDE1,GNA11,GNAQ,GNB1,GTF2H5,GUCY1A1,GUCY1B1,HIF1A,HLTF,HOXA3,HOXA5,HOXB3,HOXB4,HOXB5,IGFBP3,IL33,IL6,JUN,KLF2,LAMB1,MAPK1,MAPK3,MEIS1,MEIS2,…								miR-124-3p (and other miRNAs w/seed AAGGCAC)	mature microRNA	Inhibited	-24.041	6.43e-38	ABHD5,ACAA2,ACADVL,ACP1,ACTN4,AFF1,AHR,AIDA,AK2,AK3,AKT1S1,AKT2,ALDH9A1,AMOTL1,ANGPT1,ANGPTL1,ANGPTL2,ANKIB1,ANO6,ANTXR2,ANXA11,ANXA4,ANXA5,ANXA7,ARHGAP28,ARHGDIA,ARID5B,ARL5B,ARL6IP4,ARMC1,ARPC1B,ATF7,ATF7IP,ATL3,ATMIN,ATOX1,ATP1A1,ATP2B4,ATP6V0E1,B4GALT1,BAX,BCHE,BCL10,BCL2L11,BCL6,BICC1,BICD2,BLOC1S6,BPNT2,BTBD7,BTG2,BTG3,C7orf50,CA3,CACNA2D1,CALCOCO1,CALU,CAPN1,CAPN2,CAPNS1,CARHSP1,CAV1,CAVIN…		VEGFA	growth factor	Activated	8.248	7.48e-19
Leukocyte Extravasation Signaling	6.15	0.161	3.9	ABL1,ACTA2,ACTB,ACTN1,CD44,CD99,CDC42,CTNNB1,CXCL12,CYBA,EDIL3,GNAI2,ICAM1,ITGB1,MMP11,MMP14,MMP19,MMP2,MMP23B,MYL6,PIK3R1,RAC1,RAP1B,RHOA,THY1,TIMP1,TIMP2,TIMP4,VCAM1,VCL,WASL								CSF2	cytokine	Activated	5.636	3.66e-19	ACTA2,ANXA1,BAX,BIRC3,BSG,C3,CCL2,CCND2,CD14,CD24,CD276,CD63,CD74,CDKN1A,CFH,COL8A1,CTSC,CXCL1,CXCL2,CXCL3,CXCL8,EFEMP2,EGR1,EGR2,EGR3,F2R,FOS,FOSL1,GADD45GIP1,HAS2,HGF,HIF1A,HMGB1,HMOX1,HSPD1,HSPH1,ICAM1,ID2,ID3,IER3,IFITM3,IGF1,IL1R1,IL32,INHBA,ITGB5,LAMP2,LDHA,MAT2A,MCL1,MMD,MMP14,MMP2,MYC,NFATC1,NFATC2,NFKBIA,NR4A1,NR4A2,NR4A3,OSMR,PIM1,PIM3,PLAU,PLAUR,PMP22,PRNP,QSOX1,RGCC,SF1,SGK1,SLC2A3,SN…		miR-2110 (and other miRNAs w/seed UGGGGAA)	mature microRNA	Inhibited	-11.668	1.43e-07	ABHD2,ADD3,AKIRIN1,AKR1C1/AKR1C2,AMD1,ANGPTL2,ANKRD10,ANXA1,ANXA2,AOC3,AP2M1,AP2S1,ARF6,ARHGAP21,ARID5B,ATOX1,ATP2B4,ATP5F1D,ATP5MC2,B4GALT1,BAX,BGN,BNC2,BPNT2,CAMTA1,CCDC186,CCL2,CD74,CDC42,CDKN1A,CERCAM,CFL1,COL1A1,COPZ2,COX5A,COX7C,CREB3L2,CRISPLD2,CRTAP,CRYAB,CSNK1A1,CTSC,CTSK,CXCL14,CYBRD1,DNAJC8,DYNLRB1,EGR1,EGR3,EIF5,EIF5A,EIF5B,EPAS1,EVA1B,FAM133B,FBN1,FGFR4,FIBIN,FKBP10,FMO2,FOSB,FOSL2,G…		Necroptosis Signaling Pathway	5.25	0.355	6.877	AXL,BIRC2,BIRC3,CAMK2D,CAPN1,CAPN2,CAPNS1,CFLAR,CHP1,CYLD,DNM1L,EIF2AK2,FAS,FKBP1A,GLUD1,GLUL,IFNAR1,IRF3,JAK1,PELI1,PLA2G12A,PLA2G2A,PLA2G5,PPID,PPIF,PPP3CA,PPP3CB,PPP3R1,PYCARD,RBCK1,SHARPIN,SLC25A3,SLC25A5,SLC25A6,STAT1,STAT2,TIMM10,TIMM13,TIMM17A,TIMM8B,TIMM9,TNFRSF10B,TNFRSF1A,TNIP1,TOMM20,TOMM22,TOMM40,TOMM7,TOMM70,TRADD,TSPO,UBC,VDAC1,VDAC2,VDAC3								miR-185-5p (and other miRNAs w/seed GGAGAGA)	mature microRNA	Inhibited	-24.034	0.000246	ABHD14A,ABHD14B,ACOX1,ACTN4,AGER,AGFG1,AGPAT1,AHCYL1,AHSA1,AKR1C1/AKR1C2,AKT1,AKT1S1,ALDH9A1,ANAPC13,ANAPC5,ANTKMT,ANTXR1,ANXA2,AP1S1,APCDD1,APH1A,APOL6,APP,AR,ARCN1,ARF3,ARFIP2,ARID1A,ARID5A,ARL1,ARL2BP,ARL6IP5,ARL8A,ARL8B,ARPC4,ATF6,ATF7,ATG101,ATOX1,ATP1B2,ATP5F1B,ATP6AP1,ATP6V0B,ATP6V0E1,ATP6V1F,ATXN1,B4GALT7,BACH1,BASP1,BAZ2A,BCAP31,BCHE,BCL2L11,BCL7C,BGN,BLOC1S6,BMERB1,BRK1,BTBD3,BTG2,C11or…		TFEB	transcription regulator	Activated	8.032	2.53e-13
CXCR4 Signaling	4.51	0.149	3.9	CDC42,CXCL12,EGR1,FOS,GNAI2,GNAS,GNB1,GNB2,GNG11,GNG12,GNG5,GUCY1A1,MYL12B,MYL6,MYL6B,MYL9,PAK2,PIK3R1,RAC1,RAP1B,RASD1,RHOA,RHOC,RHOQ,RND3								NFE2L2	transcription regulator	Activated	5.602	1.88e-29	AHR,AKR1C1/AKR1C2,AKR7A2,ALDOA,ARF1,ARID5B,ATF3,ATP1A1,CA3,CCL11,CCN2,CCT3,CDKN1A,CHORDC1,COL1A1,COL3A1,COL4A1,COL4A2,COX4I1,CTSK,CXCL2,CXCL3,CXCL8,DAD1,DNAJB11,DSTN,DYNLL1,EIF4G2,EPAS1,FN1,FTH1,FTL,GLS,GLUD1,GNAI2,GPX1,GPX3,GSPT1,GSTO1,GSTP1,HACD3,HM13,HMOX1,HSP90AA1,HSP90AB1,HSP90B1,HSPA9,ICAM1,IL6ST,INMT,ISG15,LAMP2,LMNA,LPL,LY6E,MAP1LC3B,MGST3,MLF2,MMP14,MT-CO2,MYH10,NFE2L2,NUCB2,OAT,PCBP1,PD…		miR-6748-5p (and other miRNAs w/seed GUGGGUG)	mature microRNA	Inhibited	-11.615	0.0231	ABHD2,AKAP13,ANGPTL2,APCDD1,APOD,ARF3,ARHGDIA,ARRDC3,ATP1A1,ATP2A2,ATP5F1D,BAZ1A,BBLN,BDKRB2,BHLHE40,BRD4,BSG,CALU,CAVIN1,CD151,CD276,CD47,CD81,CDH13,CDK4,CELF2,CHPF,CITED2,CLIC1,CLMP,CMTM3,COL4A2,COX7B,CREB3L2,CREB5,CRIP2,CSRNP1,CST3,CXCL12,CXCL3,CYBA,DCN,DDR2,DIO2,DPYSL2,DUSP1,EDNRA,EIF5B,ELL2,EMC10,ENG,F2R,FGFR1,FKBP1A,FOS,FOSB,FST,GALNT2,GAPDH,GAS7,GLG1,GNB1,GPM6B,HGF,HIF3A,HMGA1,HOOK3,HSPB6,…		Opioid Signaling Pathway	7.44	0.339	6.863	AKT1,AKT2,AP2A1,AP2A2,AP2B1,AP2M1,AP2S1,ATF2,ATF4,BAD,CACNA1C,CACNA1D,CACNA2D1,CALM1 (includes others),CAMK1,CAMK2D,CDC42,CDKN1B,CLTA,CLTB,CLTC,CREB1,CREB3,CREB3L1,CREB3L2,CREB5,CREBBP,CTNNB1,ELK1,EP300,FOS,FOSB,FYN,GNA11,GNA12,GNAI1,GNAI2,GNAI3,GNAQ,GNAS,GNB1,GNB2,GNB4,GNG11,GNG12,GNG2,GNG5,GRINA,GSK3B,GUCY1A1,GUCY1B1,HRAS,KRAS,MAP2K2,MAP2K3,MAPK1,MAPK3,MAPK6,MRAS,MYC,NFKB1,NFKB2,NFKBIA,PDE1A,PP…								miR-363-5p (and other miRNAs w/seed GGGUGGA)	mature microRNA	Inhibited	-23.937	0.0136	AAK1,ABHD12,ABHD14B,ACAA1,ACAP3,ACBD6,ACSL4,ACTR3,ADAM12,ADD1,ADISSP,ADRM1,AGER,AGPAT1,AHDC1,AK1,AKT1S1,ANAPC15,ANAPC16,ANKIB1,ANP32B,ANXA11,AP1M1,AP1S1,APOBEC3C,APOD,APPBP2,AQP3,AR,ARF3,ARFIP2,ARHGAP1,ARHGDIA,ARL16,ARL2,ARL4C,ARL6IP5,ARL8B,ARMC10,ARMCX6,ATF3,ATN1,ATOX1,ATP1B2,ATP5F1D,ATP5MJ,ATP6V0A1,ATP6V0B,ATXN2,ATXN2L,BACE1,BAD,BBLN,BCL3,BCL9L,BEND6,BIN1,BMERB1,BOC,BOK,BRD4,BSG,BTBD2,BUD23,C12…		TNFSF11	cytokine	Activated	8.025	1.91e-13
GP6 Signaling Pathway	3.61	0.15	3.9	CALM1 (includes others),COL10A1,COL12A1,COL15A1,COL18A1,COL1A1,COL1A2,COL3A1,COL4A1,COL4A2,COL5A1,COL5A2,COL6A1,COL6A2,COL6A3,COL8A1,PIK3R1,RAC1,RAP1B								CEBPB	transcription regulator	Activated	5.588	5.43e-22	ACTA2,ADM,AEBP1,ALDH1A1,ANTXR1,APCDD1,APP,C3,CCL2,CCND2,CD14,CD74,CDK4,CDKN1A,COL10A1,COL1A1,COL1A2,COL3A1,COL5A2,CTNNB1,CTSC,CXCL2,CXCL3,CXCL8,DAB2,DCN,DDX5,DEK,DYNLT1,EDIL3,FBLN1,FBXO32,FHL2,FN1,FOS,FTL,GADD45A,GLIPR2,GNAS,GSPT1,HAS2,HGF,HLA-A,HMGA1,HNRNPD,HSP90AA1,HSPA8,HSPD1,HSPE1,ICAM1,IER3,IFITM3,IGF1,IGFBP3,IGFBP4,IGKC,INMT,KLF10,KPNA2,LEPR,MAP1LC3B,MGP,MMP11,MYC,NASP,NFATC2,NOP56,NUPR1,PA…		miR-5129-5p (and other miRNAs w/seed UGUGGGG)	mature microRNA	Inhibited	-11.471	0.00187	ABCA6,ACTN1,ADH1B,AKR1C1/AKR1C2,ALDH6A1,AMD1,ANGPTL2,ANKRD10,ANTXR1,AOC3,APOD,ARF3,ARID5B,ARMCX3,ARPC3,ARRDC3,ATF3,ATP2B4,ATP5MC1,BDKRB1,BRD4,C19orf53,C1orf122,C1QTNF2,CAVIN1,CD151,CD276,CD44,CD55,CD74,CDKN1A,CFL1,CHN1,CLEC11A,CLTB,COL15A1,CREB3L2,CRISPLD2,CSRNP1,CST3,CXCL12,CYB5R3,CYGB,DDR2,DYNLRB1,EDNRA,EID1,EIF5B,EMC10,ENG,EVA1B,FGF7,FGFR4,FKBP10,FOSL1,G0S2,G3BP1,GALNT2,GAS7,GDF10,GFPT2,GLIPR2…		HMGB1 Signaling	5.17	0.347	6.861	AGER,AKT1,AKT2,CCL2,CDC42,DIRAS3,ELK1,FNBP1,FOS,HAT1,HMGB1,HRAS,ICAM1,IFNGR2,IL1R1,IL33,IL6,JUN,KAT6A,KAT6B,KRAS,MAP2K2,MAP2K3,MAPK1,MAPK3,MRAS,NFKB1,NFKB2,PIK3R1,PLAT,RAC1,RALA,RAP1A,RAP1B,RAP2A,RAP2B,RASD1,RBBP7,REL,RELA,RELB,RHOA,RHOB,RHOC,RHOD,RHOG,RHOJ,RHOQ,RHOU,RND3,RRAS,SERPINE1,TGFB1,TGFB3,TNFRSF1A,TNFSF12,TNFSF13B,VCAM1								miR-5129-5p (and other miRNAs w/seed UGUGGGG)	mature microRNA	Inhibited	-23.911	2.3e-06	ABHD5,ACBD3,ACTN1,ADAM17,ADD1,AFF1,AGER,AGPAT1,AKR1C1/AKR1C2,AKT1S1,AMD1,ANAPC13,ANGPTL2,ANKRD10,ANTXR1,AP3D1,APOBEC3C,APOD,APOL6,ARAP1,ARF3,ARF5,ARID5B,ARL4D,ARL5B,ARMCX3,ARMCX6,ARPC3,ARRDC3,ARSJ,ASAH1,ATF3,ATF7IP,ATG12,ATMIN,ATN1,ATP1B2,ATP2B4,ATP5MC1,ATXN2,AXIN2,B3GNT9,B4GALT7,BAZ1B,BBX,BCKDK,BCL7B,BMERB1,BOC,BRD4,BSDC1,BTF3L4,BTG2,BTN3A2,C16orf89,C19orf25,C19orf53,C1orf122,C1QTNF2,C1QTNF3,C5o…		CEBPB	transcription regulator	Activated	7.968	8.75e-12
CDC42 Signaling	0	0.0451	3.9	ACTR2,ACTR3,ARPC1B,ARPC2,ARPC3,ARPC5L,B2M,CDC42,CDC42SE1,CFL1,FOS,HLA-A,HLA-B,HLA-C,HLA-DRB1,IQGAP1,ITGA5,ITGAV,ITGB1,ITGB5,MYL12B,MYL6,MYL6B,MYL9,PAK2,WASL								PRL	cytokine	Activated	5.581	2.31e-39	A2M,ACTB,ACTR3,ANXA2,ANXA5,APP,ARF3,ATP2A2,ATP5PD,B2M,BAG1,BST2,CAMK2N1,CAPN2,CAV1,CCL2,CDK4,CDKN1A,CNN3,COL1A1,COL1A2,COL3A1,COL5A1,COX4I1,CST3,CTSB,CXCL2,CXCL3,DCN,ECM1,EGR1,ELOC,ENO1,FILIP1L,FN1,FOS,GPNMB,HIPK3,HSPD1,ICAM1,ID2,ID3,IER3,IFI6,IFITM1,IGF2,IGFBP3,IGFBP5,ISG15,LY6E,MAGED1,MFGE8,MGP,MICOS10-NBL1/NBL1,MMP14,MYC,NEDD9,NUPR1,P4HB,PCOLCE,PDLIM4,PDPN,PENK,PGRMC1,PHLDA2,PIM1,PIM3,PLAT,PLS…		miR-766-5p (and other miRNAs w/seed GGAGGAA)	mature microRNA	Inhibited	-11.451	0.00184	ABHD2,ACTN1,ADAM12,AKR1C1/AKR1C2,ANKH,AOC3,AP2M1,ARF3,ARHGDIA,ARPC2,ATOX1,ATP5F1C,ATP6V0C,ATP6V0E1,BANF1,BASP1,BAX,BHLHE40,BRD4,C11orf58,C1QBP,CALD1,CALM1 (includes others),CALU,CANX,CAPZA2,CCBE1,CCL11,CCND2,CD164,CD276,CD34,CD47,CD63,CDK4,CDKN1A,CHMP4B,CHN1,CLMP,CNN1,COL1A2,COL8A1,COX6B1,CRABP2,CREB3L2,DAD1,DIO2,DNAJC8,DPT,DYNLT1,EDIL3,EIF5,EMP2,EMP3,ENG,ENTPD1,EPAS1,FBLN5,FBP1,FGF2,FOSB,FOSL2,F…		Senescence Pathway	12.8	0.385	6.799	ACVR1,AKT1,AKT2,ANAPC11,ANAPC13,ANAPC5,ASXL1,ASXL2,ATF3,ATM,BHLHE40,BMPR2,CACNA1C,CACNA1D,CACNA2D1,CALM1 (includes others),CAPN1,CAPN2,CAPNS1,CAT,CCND1,CCND2,CDC26,CDC27,CDK4,CDK6,CDKN1A,CDKN1B,CEBPB,CGAS,CHP1,CREBBP,EIF4E,ELF1,ELF2,ELF3,ELK3,EP300,ETS1,ETS2,FOXO3,GADD45A,GADD45B,GADD45G,HBP1,HIPK2,HRAS,IL6,ING1,IRF3,JUN,KRAS,MAP2K2,MAP2K3,MAPK1,MAPK3,MAPK6,MAPKAPK2,MRAS,NBN,NF1,NFAT5,NFATC1,NFAT…								miR-3175 (miRNAs w/seed GGGGAGA)	mature microRNA	Inhibited	-23.899	3.6e-12	ABL1,ACTN4,ACVR1,ADISSP,AGGF1,AGPAT1,AK3,AKT2,ANAPC13,ANTKMT,AP2A1,AP2M1,APH1A,APOBEC3C,AQP3,ARF3,ARF6,ARHGAP1,ARHGDIA,ARID5B,ARL14EP,ARL4D,ARL8A,ATN1,ATP2B4,ATP5MC2,ATP6V0A1,ATP6V1F,ATXN2L,B4GALT1,B4GALT4,BANF1,BBLN,BFAR,BGN,BIRC2,BLOC1S1,BMERB1,BMP1,BOK,BRD2,BRK1,BSDC1,BTBD2,BTF3L4,BTG2,BUB3,C11orf68,C15orf40,C1orf122,C5orf24,C6orf89,CALM1 (includes others),CALR,CAMKK2,CAPN1,CAPNS1,CAVIN1,CBX5,…		NPM1	transcription regulator	Activated	7.967	8.77e-16
MSP-RON Signaling in Cancer Cells Pathway	7.08	0.193	3.8	ACTA2,CREB3L2,CREB5,CTNNB1,ELK3,FOS,HIF1A,ITGB1,MYC,NFKBIA,PGF,PIK3R1,PLAUR,RAP1B,RASD1,REL,STAT3,TCF4,VEGFA,VEGFD,VIM,YWHAB,YWHAE,YWHAG,YWHAH,YWHAQ,YWHAZ								IKBKB	kinase	Activated	5.56	3.67e-30	ACTA2,AEBP1,APP,ATF3,BAX,BIRC3,C3,CBLB,CCL11,CCL19,CCL2,CCN2,CD44,CDH13,CDKN1A,COL1A1,COL3A1,CTNNB1,CTSB,CTSK,CTSZ,CXCL1,CXCL12,CXCL2,CXCL3,CXCL8,CYBA,CYP1B1,DCN,EGR1,FOS,GADD45A,GRN,HAS1,HGF,HIF1A,HLA-A,HMOX1,ICAM1,IFI16,IGFBP2,IGFBP6,IGFBP7,ISG15,ITGB5,MAT2A,MGP,MMP2,MYC,NFKBIA,OGN,PCDH7,PLAU,PLD3,POSTN,PPP2CA,PTEN,PTX3,RBP1,RCAN1,REL,RGS16,S100A4,SEMA3C,SERPINE2,SGK1,SOCS3,SOD2,SOD3,STAT3,TERF…		miR-29b-3p (and other miRNAs w/seed AGCACCA)	mature microRNA	Inhibited	-11.448	2.49e-15	ADAM12,ADH1B,AHR,AKAP13,ANGPTL4,ANXA2,ANXA5,AOPEP,APCDD1,ARF3,ARMCX3,ARPC3,ARRDC3,ATP2B4,ATP5MC1,BDKRB2,CA3,CALM1 (includes others),CBX3,CCN2,CCND2,CD276,CDC42,CDC42SE1,CDKN1A,CELF2,CHSY1,CLIC4,COL15A1,COL1A1,COL1A2,COL3A1,COL4A1,COL4A2,COL5A1,COL5A2,COL6A2,COL6A3,COL8A1,COX7C,CREB5,CRTAP,CSGALNACT2,CTNNB1,CTSK,CTSO,CYBRD1,CYCS,DDX3Y,DIO2,DNAJB11,DPYSL2,DYNLT1,EIF3J,EMP1,EMP2,EVA1B,FAM3C,FBN1,FGF…		GNRH Signaling	7.49	0.372	6.755	ATF2,ATF4,CACNA1C,CACNA1D,CACNA2D1,CALM1 (includes others),CAMK2D,CDC42,CREB1,CREB3,CREB3L1,CREB3L2,CREB5,CREBBP,EGR1,ELK1,FOS,GNA11,GNAI1,GNAI2,GNAI3,GNAQ,GNAS,GNB1,GNB2,GNB4,GNG11,GNG12,GNG2,GNG5,GRB2,GUCY1A1,GUCY1B1,HBEGF,HRAS,JUN,KRAS,MAP2K2,MAP2K3,MAP3K13,MAP3K2,MAP3K8,MAPK1,MAPK3,MMP2,MRAS,NFKB1,NFKB2,PAK2,PLCB4,PRKACA,PRKAR1A,PRKAR2A,PRKCA,PRKCI,PRKD3,PTK2,RAC1,RAF1,RALA,RAP1A,RAP1B,RAP2A,…								miR-874-5p (miRNAs w/seed GGCCCCA)	mature microRNA	Inhibited	-23.795	3.88e-05	A4GALT,AAK1,ABHD17A,ACIN1,ACTN4,ACTR1A,ADAMTSL2,ADGRA2,AFAP1,AGER,AGPAT1,AGPAT2,AHCY,AHCYL1,AHSA1,AKT1S1,AKT2,ALKBH5,ANGPTL4,ANKRD65,ANTKMT,AP1M1,AP1S1,APOL2,AQP3,ARF1,ARF5,ARFGAP3,ARFRP1,ARHGAP1,ARHGDIA,ARHGEF2,ARHGEF25,ARL8A,ARMC1,ARPC4,ARSI,ASH1L,ATF3,ATP2B4,ATP6V0D1,ATP6V1A,ATXN7L3B,AXL,B4GALT7,BACE1,BBLN,BCAR1,BCAS3,BCL9L,BFAR,BLVRA,BMERB1,BMP1,BOD1,BOK,BPNT2,BRD2,BSG,BST2,C19orf25,C19orf53,…		tunicamycin	chemical - endogenous non-mammalian	Activated	7.957	8.44e-25
RAC Signaling	4.56	0.161	3.771	ACTR2,ACTR3,ARPC1B,ARPC2,ARPC3,ARPC5L,BRK1,CD44,CDC42,CFL1,IQGAP1,ITGA5,ITGAV,ITGB1,ITGB5,PAK2,PIK3R1,RAC1,RAP1B,RASD1,REL,RHOA								IL15	cytokine	Activated	5.544	4.24e-23	AHR,ALDOA,ANXA1,BRK1,CALM1 (includes others),CBLB,CCL11,CCL19,CCL2,CCN2,CCND2,CD44,CD55,CD59,CD74,CDK4,CDKN1A,COX6C,CXCL12,CXCL2,CXCL3,CXCL8,DDX18,EGR2,EIF4E,ELK3,ELOC,ENO1,FBP1,FKBP1A,GABARAPL2,GAPDH,GNAS,GPRC5A,HIF1A,HMCN1,HMOX1,HNRNPA2B1,HNRNPF,HSPA8,HSPE1,IFI6,IFITM1,IL1R1,IL32,ISG15,ITGB1,ITGB5,KLF2,LDHA,MCL1,MIF,MYC,NFKBIA,NME1,OAZ1,OGN,PA2G4,PCBP2,PDCD5,PDIA3,PFN1,PIK3R1,PIM1,PKM,PRDX4,PSA…		miR-214-3p (and other miRNAs w/seed CAGCAGG)	mature microRNA	Inhibited	-11.43	0.00089	ABL2,AEBP1,AK1,AKAP13,ANXA5,AOPEP,ARF3,ARPC5L,ATP2A2,ATP2B4,ATP5MC1,ATP5MJ,BAX,CALU,CBX3,CCL13,CD151,CD276,CD81,CDC42SE1,CHMP4B,CIB1,CISD1,CKB,CLIC4,CLMP,CMTM6,CNIH1,COL6A3,CRIP2,CST3,CTNNB1,CYBRD1,CYGB,DYNLT1,EDF1,EEF1A1,EEF1D,EIF4A3,EMP2,ERRFI1,F2R,FAM133B,FBLN5,FBP1,FBXO32,FGF2,FGFR1,FGFR4,FKBP10,GABARAP,GADD45GIP1,GAS7,GNAI2,GPRC5A,GPX1,HDLBP,HLA-A,HMGA1,HNRNPA3,HOPX,HSPB1,ICAM1,IER3,IL1R1,IN…		Breast Cancer Regulation by Stathmin1	0.482	0.209	6.749	ADGRA2,ADGRG6,ADRA2A,ARHGEF10,ARHGEF12,ARHGEF2,ATF2,ATF4,CAMK1,CAMK2D,CCND1,CCND2,CDK4,CDK6,CDKN1B,CREB1,CREB3,CREB3L1,CREB3L2,CREB5,CREBBP,EDNRA,F2R,FGF2,FZD1,FZD7,GNAQ,GNB1,GNB2,GNB4,GNG11,GNG12,GNG2,GNG5,GPR108,GPR137,GPR153,GPR161,GPRC5A,GRB2,HGF,HIF1A,HRAS,HTR2A,IGF1,JUN,KRAS,LPAR1,LPAR6,MAP2K2,MAPK1,MAPK3,MMP2,MRAS,NFKB1,NFKB2,PDGFC,PGF,PIK3R1,PLCB4,PPP1CA,PPP1CB,PPP1CC,PPP1R10,PPP1R11,PPP1…								miR-4476 (and other miRNAs w/seed AGGAAGG)	mature microRNA	Inhibited	-23.787	3.64e-14	AAK1,ABHD12,ABHD14A,ABHD14B,ABHD17A,ACAP3,ACTN4,ADAMTSL2,ADD1,ADRA2A,ADRM1,AEBP2,AFAP1,AGPAT1,AGTRAP,AIDA,ANAPC11,ANAPC15,ANKRD65,ANO6,ANP32B,ANXA2,ANXA5,AP1S1,AP2S1,ARF3,ARF5,ARHGDIB,ARHGEF10,ARIH2,ARL6IP1,ARL8B,ARPC2,ARRDC3,ATF7,ATF7IP,ATOX1,ATP1B2,ATP2B4,ATP5IF1,ATP5MJ,ATP5PB,ATP6AP1,ATP6V0B,ATP6V0E1,ATP6V1D,ATP6V1F,ATXN7L3B,B3GAT3,B3GNT9,B4GALT1,B4GALT7,BACE1,BAG6,BAZ2A,BBLN,BCL7C,BDH2,BEND6,…		SMARCA4	transcription regulator	Activated	7.819	3.44e-14
Unfolded protein response	7.82	0.244	3.742	CALR,CANX,DNAJA1,DNAJB1,DNAJB11,DNAJB4,DNAJC1,DNAJC15,DNAJC8,HSP90B1,HSPA1A/HSPA1B,HSPA4,HSPA5,HSPA6,HSPA8,HSPA9,HSPH1,NFE2L2,P4HB,PDIA6,UBXN4,XBP1								cisplatin	chemical drug	Activated	5.535	2.65e-28	A2M,ABL1,ACTA2,ACTB,AKR1C1/AKR1C2,ALDH1A1,ALDH1A3,ANXA1,ANXA2,ANXA5,ATF3,ATP6V0C,BAX,BHLHE41,BIRC3,C11orf96,C3,CAPN2,CAV1,CCL2,CCN2,CD14,CD44,CD47,CDKN1A,COL1A1,CREB5,CTNNB1,CTSB,CXCL14,CXCL3,CXCL8,CYCS,DESI2,DUSP1,ECM1,EFEMP2,EGR1,EMP3,ERCC1,ESYT2,FN1,FNDC3B,FOS,FOSL1,G0S2,GADD45A,GPNMB,GSTP1,HIF1A,HMGB1,HMOX1,HNRNPA1,HSPA5,HSPA9,ICAM1,ID2,IER3,IFI6,IFITM1,IGFBP3,IL6ST,INHBA,INMT,ITGB1,JAK1,JUND…		miR-6732-5p (and other miRNAs w/seed AGGGGGU)	mature microRNA	Inhibited	-11.393	1.23e-07	ABHD2,AOC3,ARF3,ARHGDIA,ATF3,ATP13A3,ATP1A1,ATP5IF1,ATP6V0C,ATP6V0D1,B4GALT1,BBLN,BMP5,BUD31,C19orf53,CALR,CCBE1,CCL11,CCND2,CD276,CD34,CD44,CD74,CDC42SE1,CDKN1A,CFL1,CHMP4B,CHN1,CLIC1,CNN1,COL1A1,CRABP2,CREB3L2,CRISPLD2,CXCL12,CYGB,DAZAP2,DESI2,DPYSL2,EGR3,EIF5,EIF5A,EMC10,EMP2,ETF1,EVA1B,FBLN1,FGFR4,FKBP14,FMO2,FOSB,FOSL1,FUNDC2,G3BP1,GADD45B,GALNT15,GALNT2,GAS7,GLRX,GNAI2,GNAS,GOLGB1,GOLM2,GPR…		RAC Signaling	7.69	0.409	6.708	ABI2,ACTR2,ACTR3,ARFIP2,ARPC1A,ARPC1B,ARPC2,ARPC3,ARPC4,ARPC5,ARPC5L,BRK1,CD44,CDC42,CFL1,CYFIP1,ELK1,HRAS,IQGAP1,ITGA1,ITGA5,ITGA8,ITGA9,ITGAE,ITGAV,ITGB1,ITGB5,ITGB8,JUN,KRAS,MAP2K2,MAPK1,MAPK3,MRAS,NCKAP1,NFKB1,NFKB2,PAK2,PIK3R1,PIP5K1A,PRKCI,PTK2,RAC1,RAF1,RALA,RAP1A,RAP1B,RAP2A,RAP2B,RASD1,REL,RELA,RELB,RHOA,RRAS,SH3RF1								miR-3473b (and other miRNAs w/seed GGCUGGA)	mature microRNA	Inhibited	-23.761	4.84e-07	AAK1,AAMP,ABCF1,ABHD14A,ACBD3,ACIN1,ADAR,ADIPOR1,AGER,AGO3,AGTRAP,AHCYL1,AHSA1,AKR1B1,AKT1S1,AKT2,AMOTL2,ANKRD65,AP1M1,AP1S1,AP2M1,APCDD1,APOBEC3C,APOE,APOL2,ARHGAP1,ARHGDIA,ARIH1,ARL2,ARL2BP,ARMC1,ARMCX6,ASB8,ATF2,ATOX1,ATP2B4,ATP5F1D,ATP5IF1,ATP6V0B,ATP6V1F,ATXN7L3B,B4GALT7,BANF1,BBC3,BCAS3,BCL6,BGN,BHLHE40,BLOC1S6,BMERB1,BMP1,BRD4,BSDC1,BTG2,C11orf68,C15orf40,C19orf25,C19orf53,C7,C9orf78,CABIN…		SORL1	transporter	Activated	7.787	9.97e-12
ERK5 Signaling	5.11	0.216	3.742	CREB3L2,CREB5,FOS,FOSL1,IL6ST,MAP3K2,MYC,RAP1B,RASD1,SGK1,YWHAB,YWHAE,YWHAG,YWHAH,YWHAQ,YWHAZ								TEAD1	transcription regulator	Activated	5.53	1.55e-28	ACTA2,ADM,ARID5B,ATP5F1A,ATP5F1B,ATP5F1C,ATP5F1D,ATP5MC1,ATP5MC2,ATP5MC3,ATP5MF,ATP5MG,ATP5PD,ATP5PF,CALD1,CCN1,CCN2,CDKN1A,COL3A1,COL5A2,COX4I1,COX5A,COX7B,CYCS,EDNRA,FIBIN,FILIP1L,IGFBP5,KAZN,LIMCH1,LOXL1,NDUFA1,NDUFA11,NDUFA12,NDUFA13,NDUFA3,NDUFA6,NDUFAB1,NDUFB2,NDUFB4,NDUFB8,NDUFC1,NDUFC2,NDUFS6,NDUFS8,NDUFV2,PDGFRL,POSTN,RUNX1T1,SDC2,SULF1,TAGLN,THBS1,UQCR11,UQCRB,UQCRQ		miR-5624-3p (and other miRNAs w/seed UAAGGCA)	mature microRNA	Inhibited	-11.366	8.06e-11	ABHD2,ACTB,AHCYL1,AHR,AKIRIN1,AKR7A2,ALDH6A1,ANGPT1,ANXA5,ARHGDIA,ATP5MJ,ATP6V0B,ATP6V0E1,ATP6V1G1,ATRX,B4GALT1,BICC1,BLOC1S6,BPNT2,C1QBP,CAPN2,CAV1,CCL2,CCND2,CCT2,CCT5,CD164,CD276,CDH11,CDK4,CDKN1A,CDV3,CHD1,CHSY1,CLMP,CMTM6,CNN3,COL4A1,COL6A3,COL8A1,COPZ2,COTL1,COX6A1,CREB3L2,CSGALNACT2,DAB2,DDX5,DESI2,DIO2,DNAJC1,EGR1,EGR2,EIF3J,ELK3,ELL2,ELOC,ELOVL5,EMP1,EMP2,ETF1,FAM107B,FSTL1,G3BP1,GOLM2,G…		fMLP Signaling in Neutrophils	11.1	0.466	6.656	ACTR2,ACTR3,ARPC1A,ARPC1B,ARPC2,ARPC3,ARPC4,ARPC5,ARPC5L,CALM1 (includes others),CDC42,CHP1,ELK1,GNA11,GNA12,GNAI1,GNAI2,GNAI3,GNAQ,GNAS,GNB1,GNB2,GNB4,GNG11,GNG12,GNG2,GNG5,HRAS,KRAS,MAP2K2,MAPK1,MAPK3,MRAS,NFAT5,NFATC1,NFATC2,NFATC4,NFKB1,NFKB2,NFKBIA,NFKBIE,PIK3R1,PLCB4,PPP3CA,PPP3CB,PPP3R1,PRKCA,PRKCI,PRKD3,RAC1,RAF1,RALA,RAP1A,RAP1B,RAP2A,RAP2B,RASD1,REL,RELA,RELB,RRAS								miR-6721-5p (miRNAs w/seed GGGCAGG)	mature microRNA	Inhibited	-23.729	2.98e-08	AAK1,ABHD12,ABHD14B,ABL1,ACP5,ADAMTS4,ADISSP,ADRA2A,AGER,AGPAT1,AHCYL1,AHDC1,AIP,AK1,AKR7A2,AKT2,ALDOA,ANAPC15,ANP32A,APH1A,APOBEC3C,APOL1,ARF3,ARFRP1,ARHGAP1,ARHGEF2,ARL4C,ATN1,ATOX1,ATP2B4,ATP6V0A1,ATP6V0D1,ATP6V1D,ATXN7L3B,B4GALT4,BACE1,BAX,BAZ2A,BBLN,BCAS3,BCKDK,BCL7B,BCL9L,BGN,BMP2,BRD2,BRD4,C11orf68,C14orf132,C1orf35,C6orf89,CABIN1,CALCOCO1,CALM1 (includes others),CALU,CAP1,CAPG,CBX6,CCDC10…		CSF2	cytokine	Activated	7.732	1.93e-06
fMLP Signaling in Neutrophils	6.51	0.191	3.71	ACTR2,ACTR3,ARPC1B,ARPC2,ARPC3,ARPC5L,CALM1 (includes others),CDC42,GNAI2,GNAS,GNB1,GNB2,GNG11,GNG12,GNG5,NFATC1,NFATC2,NFATC4,NFKBIA,PIK3R1,PPP3CA,RAC1,RAP1B,RASD1,REL								Tgf beta	group	Activated	5.526	3.21e-38	ACTA2,ADAM12,AHR,ALDH1A1,ALDOA,ANGPTL4,ANKH,AOC3,ARID4B,AXL,BASP1,BGN,BHLHE40,BHLHE41,CCL11,CCL2,CCN1,CCN2,CCND2,CDH11,CDKN1A,CHID1,COL10A1,COL12A1,COL1A1,COL1A2,COL3A1,COL4A1,COL4A2,COL5A1,COL6A2,CTNNB1,CTSK,CXCL2,CXCL3,CXCL8,DAB2,DCN,EGR2,EID1,ENG,ENTPD1,EPAS1,FBLN2,FGF2,FN1,FOS,FST,FSTL1,GADD45B,HIF1A,HIF3A,HMOX1,HNRNPAB,HSP90AA1,HSPG2,ID2,ID3,IGF1,IGFBP3,IGFBP4,IGFBP5,IL32,ITGA5,ITGAV,ITGB1,J…		miR-669c-3p (and other miRNAs w/seed ACACACA)	mature microRNA	Inhibited	-11.328	2.15e-06	AASS,ABCA6,ADAMTS4,ADM,AKIRIN1,ANGPTL4,AP2S1,ARF3,ARL5A,ARMCX3,ATP1B3,ATP2A2,ATP6AP2,ATP6V0B,ATP6V0D1,ATP6V1G1,B4GALT1,BGN,BHLHE40,BLOC1S6,BMP5,BPNT2,BTG3,CBX3,CCDC186,CCN2,CDC42,CDKN1A,CDV3,CFL1,CHMP3,CHORDC1,CMTM6,COL8A1,COX4I1,CREB5,CRIM1,CSNK1A1,CXCL2,CYP1B1,CYP4B1,DCLK1,DDX5,DESI2,DHX36,DNAJB1,DNAJB11,DNAJB4,DYNLT1,EDNRA,EEF1D,EGR3,EIF5,ELOVL5,FAM3C,FBXO32,FIBIN,FKBP1A,FNDC3A,FOSL2,G3BP1,GLI…		NGF Signaling	8.72	0.442	6.633	AKT1,AKT2,ATF2,ATF4,BAX,CDC42,CREB1,CREB3,CREB3L1,CREB3L2,CREB5,CREBBP,CRK,ELK1,GRB2,HRAS,KRAS,MAP2K2,MAP3K13,MAP3K2,MAP3K8,MAPK1,MAPK3,MRAS,NFKB1,NFKB2,PIK3R1,PLCG2,PTPN11,RAC1,RAF1,RALA,RAP1A,RAP1B,RAP2A,RAP2B,RASD1,REL,RELA,RELB,RHOA,RHOG,ROCK1,ROCK2,RPS6KA3,RPS6KB2,RRAS,SHC1,SHC3,SMPD1,SOS1,SOS2,TRAF4								miR-214-3p (and other miRNAs w/seed CAGCAGG)	mature microRNA	Inhibited	-23.672	7.24e-11	ABL2,ACAA2,ACTR1A,ADI1,ADSS2,AEBP1,AFDN,AGPAT2,AK1,AKAP13,ANXA5,AOPEP,AP3B1,APH1A,ARF3,ARGLU1,ARHGAP18,ARHGEF10,ARL2,ARL6IP1,ARL8B,ARPC5L,ASAP1,ATF2,ATF4,ATG12,ATP2A2,ATP2B4,ATP5MC1,ATP5MJ,ATP6V0A1,ATP6V1E1,B4GALT4,B4GALT7,BACE2,BAX,BAZ2A,BCKDK,BCL2L11,BCL9L,BFAR,C19orf12,C9orf78,CACNA2D1,CALU,CAPG,CAPNS1,CAPZA1,CARD19,CBLN4,CBX3,CBX4,CBX6,CCL13,CCZ1/CCZ1B,CD151,CD276,CD81,CDC26,CDC42SE1,CDIPT,CD…		ATF4	transcription regulator	Activated	7.715	7.52e-13
IL-17 Signaling	2.3	0.112	3.71	CCL11,CCL2,CXCL1,CXCL3,CXCL8,FOS,HSP90AA1,HSP90AB1,HSP90B1,JAK1,MAP2K3,MMP2,PGF,PIK3R1,RAP1B,RASD1,RGS16,TGFB3,TNFSF13B,VEGFA,VEGFD								ANGPT2	growth factor	Activated	5.472	7.39e-23	ACTA2,ADAM12,ARL4C,BAG1,CALR,CDKN1A,COL18A1,COL1A1,COL1A2,COL3A1,CRYAB,CTNNB1,CYBA,DNAJB4,EEF1B2,EIF1,FGF7,FKBP10,FN1,HIF1A,HMOX1,HSP90AA1,HSPA1A/HSPA1B,HSPA4,HSPA5,HSPD1,ICAM1,KDM6B,KPNA2,LEPR,MAP4K5,MFGE8,MIF,MMP2,NME1,P4HB,PDIA3,PDIA6,PHLDA1,PLAU,POSTN,PROS1,PTGES,RCAN1,SERPINE1,SERPING1,SOD1,SOD2,SOD3,STK17A,TGFBR2,THBS1,THBS2,TNFRSF12A,TOP1,TXNIP,VCAM1,VIM		miR-6782-5p (and other miRNAs w/seed AGGGGUG)	mature microRNA	Inhibited	-11.318	0.00484	ABHD2,ACTR3,AP2M1,APRT,ARF3,ARHGDIA,ARID4B,ATOX1,ATP1A1,ATP5F1B,ATP5IF1,ATP6V0C,BDKRB2,BGN,BMPR2,BRD2,CALR,CAMK2N1,CCDC186,CCND2,CD34,CD47,CD74,CELF2,CFL1,CHD3,CKB,COL5A1,COL6A1,COPZ2,COTL1,CREB5,CRISPLD2,CSGALNACT2,CYBRD1,CYGB,DDAH2,EEA1,EGR3,EIF4A1,ELOVL5,EMP2,ENTPD1,EPAS1,F2R,FAM107B,FILIP1L,FKBP1A,FN1,FOSB,GALNT2,GJA1,GNAI2,GNG12,GNG5,GOLIM4,GOLM2,GPRC5A,GPX3,GSPT1,HIF3A,HLA-A,HMGA1,HNRNPK,HS…		G Beta Gamma Signaling	4.93	0.364	6.633	AKT1,AKT2,CACNA1C,CACNA1D,CACNA2D1,CAV1,CAV2,CDC42,GNA11,GNA12,GNAI1,GNAI2,GNAI3,GNAQ,GNAS,GNB1,GNB2,GNB4,GNG11,GNG12,GNG2,GNG5,GRB2,HBEGF,HRAS,KRAS,MAPK1,MAPK3,MRAS,PLCG2,PRKACA,PRKAR1A,PRKAR2A,PRKCA,PRKCI,PRKD3,RAF1,RALA,RAP1A,RAP1B,RAP2A,RAP2B,RASD1,RRAS,SHC1,SOS1,SOS2								miR-3104-5p (and other miRNAs w/seed AGGGGGC)	mature microRNA	Inhibited	-23.586	1.4e-07	AAK1,ABHD14B,ABHD17A,ABHD2,ABL1,ACTN4,ADAMTS4,ADD1,ADIRF,ADRA2A,AGPAT1,AGTRAP,AHDC1,AKT2,ALDOA,AMOTL2,ANGPTL2,ANGPTL4,ANO6,ANP32A,ANTKMT,ANXA11,ANXA4,ANXA6,AOPEP,AP1S1,APEX1,APOL6,AQP3,AR,ARF5,ARFIP2,ARHGAP1,ARHGDIA,ARHGEF2,ARIH2,ARL6IP4,ARL8A,ARPC3,ASAH1,ATN1,ATP1B2,ATP2B4,ATP5MC1,ATP6V0A1,ATP6V0D1,ATXN2L,B4GALT2,BACE1,BAD,BANF1,BAZ1B,BAZ2A,BCAS3,BCL9L,BGN,BHLHE40,BHLHE41,BICD2,BIRC2,BMP5,BRD2,B…		tretinoin	chemical drug	Activated	7.656	7.21e-40
HOTAIR Regulatory Pathway	7.31	0.184	3.657	BRD4,CD44,CDKN1A,COL1A1,COL1A2,COL3A1,CTNNB1,H3-3A/H3-3B,ICAM1,LAMTOR5,MMP11,MMP14,MMP19,MMP2,MMP23B,MYC,NFKBIA,PIK3R1,PTEN,REL,RHOC,SNAI2,STAT3,TCF4,TWIST1,TWIST2,VIM,WNT2B,WNT5A,YY1								Z-LLL-CHO	chemical - protease inhibitor	Activated	5.457	3.8e-30	ABL1,ACTB,AHR,AKR1C1/AKR1C2,APP,ATF3,ATP1A1,BAX,BIRC3,BST2,CCL2,CCN2,CCND2,CCT2,CDK4,CDKN1A,CFL1,CHD1,CLIC1,CRYAB,CSNK1A1,CTNNB1,CTSB,CXCL2,CXCL8,DCN,DDR2,DUSP1,EIF4E,EIF5A,ENO1,EPAS1,FGF2,FOS,G0S2,GSTP1,HAS2,HIF1A,HMOX1,HNRNPA2B1,HSP90AA1,HSP90B1,HSPA4,HSPA5,HSPA8,HSPA9,HSPB1,HSPD1,ICAM1,IER3,ITGB1,LMAN1,MAT2A,MCL1,MMP11,MMP14,MMP2,MYC,NEDD8,NFE2L2,NFKBIA,PAK2,PCBP2,PFN1,PLK3,PPIA,PSMB3,PSMD1,PT…		miR-4476 (and other miRNAs w/seed AGGAAGG)	mature microRNA	Inhibited	-11.299	0.000182	ADH1B,ANAPC11,ANXA2,ANXA5,AP2S1,ARF3,ARPC2,ARRDC3,ATOX1,ATP2B4,ATP5IF1,ATP5MJ,ATP6V0B,ATP6V0E1,ATP6V1F,B4GALT1,BBLN,BHLHE40,BLOC1S6,BMPR2,BRK1,BTG3,C4orf3,C7,CAP1,CAVIN3,CCBE1,CD34,CD44,CELF2,CKB,CLEC11A,CLIC4,CLTA,CLTB,CMTM3,CMTM6,CNN3,COX5A,CREB3L2,CREB5,CRISPLD2,CSTB,CTSK,CYBRD1,DDX21,DNAJC8,DPYSL2,DYNLT1,EGR3,EIF3J,EIF4A3,EIF5B,EMP2,ENAH,FBLN5,FHL2,FOSB,FOSL2,FUNDC2,GABARAP,GABARAPL2,GALNT15,…		Gαq Signaling	7.06	0.376	6.581	AKT1,AKT2,ARHGEF25,CALM1 (includes others),CDC42,CHP1,DIRAS3,ELK1,FNBP1,GNA11,GNA12,GNAI1,GNAI2,GNAI3,GNAQ,GNAS,GNB1,GNB2,GNB4,GNG11,GNG12,GNG2,GNG5,GSK3B,HTR2A,MAP2K2,MAPK1,MAPK3,MRAS,NFATC1,NFATC2,NFATC4,NFKB1,NFKB2,NFKBIA,NFKBIE,PIK3R1,PLCB4,PLCG2,PLD3,PPP3CA,PPP3CB,PPP3R1,PRKCA,PRKCI,PRKD3,RAC1,RAF1,REL,RELA,RELB,RGS16,RGS2,RHOA,RHOB,RHOC,RHOD,RHOG,RHOJ,RHOQ,RHOU,RND3,ROCK1,ROCK2								miR-138-5p (miRNAs w/seed GCUGGUG)	mature microRNA	Inhibited	-23.584	5.44e-09	AAK1,ABHD17A,ADGRA2,ADI1,ADRA2A,AEBP2,AFAP1,AFF1,AGFG1,AHDC1,AKAP11,AKT1,ALDH1A1,AMOTL2,ANGPTL2,ANKRD10,ANXA6,AP2M1,APH1A,APOL2,APOL6,APPBP2,ARF1,ARGLU1,ARHGAP28,ARHGEF12,ARHGEF2,ARL2,ARL2BP,ARL4C,ARL5B,ARL6IP5,ARMC10,ARMCX2,ARRDC3,ARSJ,ATF1,ATMIN,ATP5ME,ATXN2,BAG1,BAZ1B,BAZ2B,BCAP29,BCL2L11,BCL7C,BHLHE40,BHLHE41,BLVRA,BMI1,BNIP3L,BPNT2,BRIX1,BSDC1,BTBD3,BTG1,C15orf40,C19orf12,C22orf39,C7orf50,CA…		3,5-dihydroxyphenylglycine	chemical reagent	Activated	7.649	1.67e-30
Role of JAK family kinases in IL-6-type Cytokine Signaling	5.36	0.215	3.638	FOS,HSP90AA1,HSP90AB1,HSP90B1,IL6ST,JAK1,MCL1,MYC,OSMR,PGF,SOCS3,STAT1,STAT3,TGFB3,TIMP1,VEGFA,VEGFD								CpG ODN 2006	chemical reagent	Activated	5.456	1.41e-12	ACTB,ACTR2,ACTR3,ARPC1B,ARPC2,BIRC3,BST2,C1QBP,CCL2,CCND2,CD55,CXCL8,FOS,HSP90AA1,HSP90AB1,HSPD1,ICAM1,IFI27,IFI6,ITGB1,KHDRBS1,LGALS1,LGALS3,MVP,PDE4D,PIM1,PSMA1,PSMA2,PSMA4,PSMB1,PSMB3,PSMB5,PSMB6,PSMD1,PSMD8,PSME2,RGCC,RUNX1,SFPQ,STAT1,TNFAIP3,TNFAIP6,TNFSF13B,VCAM1,XBP1,XRCC5,ZFP36L1,ZFP36L2		miR-30c-1-3p (and other miRNAs w/seed UGGGAGA)	mature microRNA	Inhibited	-11.277	8.68e-05	ACTB,AHCYL1,AKIRIN1,ANKH,ANKRD12,ARID5B,ARPC2,ARPC5L,ATF3,ATOX1,ATP13A3,ATP5IF1,ATP5MC1,ATP5MJ,ATP6V0C,BBLN,BGN,BHLHE40,BNC2,BSG,C19orf53,C7,CBLB,CCDC80,CD164,CD276,CD34,CD59,CDH13,CDKN1A,CERCAM,CHPF,COL4A2,COL6A2,COX4I1,COX6A1,COX6B1,COX7B,CREM,CST3,CXCL12,CXCL2,CYBRD1,DAB2,DDX24,DDX3Y,DIO2,DNAJB4,EDNRA,EGR3,EIF1AX,EIF1B,EIF4A1,FGFR1,FKBP10,FKBP11,FOSB,FOSL1,FOSL2,FUNDC2,GNAI2,GOLM2,GPRC5A,GPX3,…		MicroRNA Biogenesis Signaling Pathway	12.4	0.433	6.556	ABL1,ADAR,AGO3,AKT1,AKT2,ATM,BMP4,CSDE1,DDX1,DDX17,DDX5,DICER1,DIS3,DNAJA2,DNAJB1,EWSR1,EXOSC1,FGF2,FUS,HGF,HNRNPA1,HNRNPA2B1,HNRNPD,HOPX,HRAS,HSP90AA1,HSP90AB1,HSP90B1,HSPA8,IGF1,ILF2,ILF3,KHSRP,KRAS,MAPK1,MAPK3,MRAS,MYC,NUP54,PIK3R1,POLR2A,POLR2B,POLR2C,POLR2E,POLR2F,POLR2G,POLR2H,POLR2I,POLR2J,POLR2J2/POLR2J3,POLR2K,POLR2L,PRKRA,PTGES3,QKI,RALA,RAN,RAP1A,RAP1B,RAP2A,RAP2B,RASD1,RRAS,SEC13,SF3A…								miR-2110 (and other miRNAs w/seed UGGGGAA)	mature microRNA	Inhibited	-23.409	1.41e-05	AAK1,ABHD2,ABI2,ACIN1,ADAMTS2,ADAMTS8,ADD3,ADGRA2,ADI1,ADRA2A,ADRM1,AGFG1,AK2,AKIRIN1,AKR1B1,AKR1C1/AKR1C2,ALDH18A1,ALDH9A1,AMD1,ANAPC13,ANGPTL1,ANGPTL2,ANKRD10,ANXA1,ANXA2,AP2A1,AP2M1,AP2S1,APH1A,AR,ARF6,ARGLU1,ARHGAP15,ARHGAP21,ARHGDIB,ARHGEF25,ARID1A,ARID4A,ARID5B,ARL13B,ARL8A,ARSI,ASH1L,ATF7,ATN1,ATOX1,ATP2B4,ATP5F1D,ATP5MC2,ATXN2L,B3GNT9,B4GALT1,B4GALT2,BACE1,BAX,BCAP31,BCAS3,BCL2L11,BEND6,B…		MYD88	other	Activated	7.595	8.63e-06
T Cell Exhaustion Signaling Pathway	0	0.0353	3.606	BMPR2,FOS,FOXP1,HLA-A,HLA-B,HLA-C,HLA-DRB1,JAK1,NFATC1,NFATC2,NFATC4,PIK3R1,PPP2CA,PPP2CB,RAP1B,RASD1,STAT1,STAT3,TGFBR2,VEGFA								PI3K (complex)	complex	Activated	5.453	6.23e-18	ADAM12,ATF3,BIRC3,CCL2,CCN2,CCND2,CCT6A,CD44,CD55,CDK4,CDKN1A,COL1A1,CXCL8,DUSP1,FBLN5,FBXO32,FN1,FOS,FOSL1,GJA1,GSTP1,HAS1,HIF1A,HMOX1,ICAM1,IGF1,IGF2,IGFBP2,ITGB1,KLF2,LTBP2,MCL1,MMP14,MMP2,MT-CO1,MT2A,MYC,NCL,NFATC1,NFE2L2,NFKBIA,NME1,NR4A2,PIM1,POSTN,PRDX2,RND3,SERPINE1,SGK1,SKIL,SOCS3,TAGLN,TGM2,THBS1,TNFAIP3,TXNIP,TYMP,UGCG,VCAM1,VEGFA,XBP1		miR-185-5p (and other miRNAs w/seed GGAGAGA)	mature microRNA	Inhibited	-11.224	0.0123	AHCYL1,AKR1C1/AKR1C2,ANTXR1,ANXA2,AOC3,APCDD1,APP,ARF3,ARL1,ATOX1,ATP5F1B,ATP6V0B,ATP6V0C,ATP6V0E1,ATP6V1F,BASP1,BGN,BLOC1S6,BRK1,C19orf53,C1orf122,CALM1 (includes others),CAPZB,CCBE1,CCND2,CD276,CD34,CD47,CDC42,CDV3,CELF2,CERCAM,CHD3,CKAP4,COL1A1,CRABP2,CREB3L2,CRTAP,CTSK,CXCL12,CXCL8,CYBRD1,CYGB,DAB2,DDR2,DNAJB4,DNAJC1,DNAJC8,EDNRA,EIF1,EIF5A,ELOC,EMC10,ENAH,ENC1,ENTPD1,EPAS1,FKBP1A,FOSB,FOSL1,…		Ribonucleotide Reductase Signaling Pathway	7.46	0.382	6.5	ACTB,AKT1,AKT1S1,AKT2,ARID1A,ATF2,ATF4,ATM,BAD,BRD7,CCND1,CDC34,CDK4,CDK6,CDKN1A,CREB1,CREB3,CREB3L1,CREB3L2,CREB5,CREBBP,CTNNB1,EIF4E,FOS,FOXO3,H3-3A/H3-3B,HGF,HIF1A,HLTF,IL6,JUN,KRAS,MAPK1,MAPK3,MLST8,MMP2,MYC,NFKB1,NFKB2,NFYB,PARP1,PARP14,PARP9,PBRM1,PIK3R1,SETD2,SKP1,SMARCA2,SMARCA4,SMARCB1,SMARCC1,SMARCC2,SMARCD1,SMARCD2,SMARCD3,SMARCE1,SNAI1,SNAI2,STAT3,THBS1,TIPARP,TNKS2,VEGFA,WEE1,YBX1								miR-669c-3p (and other miRNAs w/seed ACACACA)	mature microRNA	Inhibited	-23.236	7.33e-17	AAK1,ACVR1,ADAMTS4,AGGF1,AKAP11,AKIRIN1,AKT2,ALKBH5,ALYREF,ANGPTL4,AP1M1,AP2S1,APOL2,AQP3,ARF3,ARFRP1,ARHGDIB,ARID4A,ARL5A,ARL5B,ARL6IP1,ARL8A,ARL8B,ARMC10,ARMCX2,ARMCX3,ARMCX6,ARNT,ARSI,ASH1L,ATAD1,ATF1,ATF2,ATF4,ATF7IP,ATM,ATP1B3,ATP2A2,ATP6AP2,ATP6V0A1,ATP6V0B,ATP6V0D1,ATP6V1D,ATP6V1G1,ATXN1,ATXN3,ATXN7,AUTS2,B3GNT2,B4GALT1,BACE1,BACH1,BAZ2A,BCL2L11,BCLAF1,BEX4,BGN,BHLHE40,BICD1,BLCAP,BLOC1S6,…		pirinixic acid	chemical toxicant	Activated	7.554	1.17e-14
T Cell Receptor Signaling	0	0.0357	3.578	B2M,CALM1 (includes others),CTNNB1,FOS,HLA-A,HLA-B,HLA-C,HLA-DRB1,ICAM1,ITGB1,MAP2K3,NFATC1,NFATC2,NFATC4,NFKBIA,PIK3R1,PPP3CA,RAC1,RAP1B,RASD1,REL,TCF4								thioacetamide	chemical toxicant	Activated	5.396	4.83e-28	ACTA2,ADD3,AKAP12,ANXA1,ANXA2,BGN,BHLHE40,BIRC3,CCN2,CD14,CD44,CD55,CKB,COL1A1,COL1A2,COL3A1,CPQ,CXCL2,CYGB,EMP1,EMP3,F2R,FBLN5,FBN1,FOS,FSTL1,GNG11,GPNMB,GPX3,HGF,HIF1A,HSPA4,IER3,IFITM2,IGF1,IGFBP3,LGALS1,LGALS3,LGALS3BP,LTBP1,LXN,MMP14,MMP2,MYC,NFE2L2,PCOLCE,PKM,PLPP3,PMP22,PRELP,PRMT1,PSMB8,PTGFRN,RCN1,RGCC,S100A10,S100A11,SCPEP1,SELENOW,SPARC,SPARCL1,TAGLN,TCF4,TGFB3,TGM2,TIMP1,TIMP2,TMSB10/…		miR-361-3p (miRNAs w/seed CCCCCAG)	mature microRNA	Inhibited	-11.159	3.69e-07	ABHD2,ADARB1,AOPEP,APP,ARF3,ARF6,ARL4C,ARPC5L,ATP6AP2,ATP6V0D1,B2M,BAG1,BAX,BDKRB2,BRD2,BRK1,C1orf122,C1QBP,C1QTNF2,CAV1,CAVIN1,CBX3,CCDC85B,CCN2,CCN5,CCND2,CCPG1,CD248,CD276,CD63,CDC42,CDC42SE1,CDKN1A,CHPF,CLIC4,CMTM3,COX4I1,CRABP2,CRIM1,CSDE1,CTSZ,CXCL12,CYGB,DDAH2,DDX5,DPYSL2,DRAP1,EDNRA,EGR1,EGR3,EIF4A3,EMP1,ERH,EXT1,FAM107B,FBLN5,FOSB,FOSL2,FSTL1,GABARAP,GADD45A,GAPDH,GGCT,GJA1,GNB2,GNG12,GP…		Adrenomedullin signaling pathway	4.42	0.322	6.49	AKT1,AKT2,ARNT,BAD,BAX,C3,CALM1 (includes others),CEBPB,CFH,ELK1,FOS,GNA11,GNAQ,GNAS,GRB2,GSK3A,GSK3B,GUCY1A1,GUCY1A2,GUCY1B1,HIF1A,HRAS,IL33,KRAS,MAP2K2,MAP2K3,MAPK1,MAPK3,MAPK6,MAX,MMP2,MRAS,MYLK,NFKB1,NFKB2,NOTUM,NT5C,PDIA3,PIK3R1,PLCB4,PLCG2,PRKACA,PRKAR1A,PRKAR2A,PRKG1,PTK2,RAF1,RALA,RAP1A,RAP1B,RAP2A,RAP2B,RASD1,REL,RELA,RELB,RRAS,RXRA,SHC1,SHC3,SLC39A7,SMARCC2,SOS1,SOS2								miR-6810-5p (and other miRNAs w/seed UGGGGAC)	mature microRNA	Inhibited	-22.975	6.54e-08	ABHD2,ACAP3,ACTR2,ADAMTS8,ADAR,ADD1,ADD3,ADI1,ADISSP,ADRM1,AFAP1,AGPAT1,AGTRAP,AK2,AKR1B1,AKR1C1/AKR1C2,AKT2,AMD1,ANXA1,AP1M1,AP2M1,AP2S1,ARCN1,ARF1,ARF3,ARFGAP3,ARHGAP28,ARHGDIA,ARID5B,ARIH2,ARL16,ARL8A,ARSI,ASMTL,ATF7,ATG3,ATMIN,ATP2A2,ATP5MC2,ATP6V1E1,ATXN2L,B4GALT2,BAZ2A,BBC3,BBLN,BCAP31,BCL2L11,BCL7B,BFAR,BGN,BMI1,BRD4,BRK1,BTBD2,C11orf68,C19orf53,C1orf43,C2,C5orf15,C7orf50,CALCOCO1,CALU,CAP…		RRAS2	enzyme	Activated	7.554	2.05e-11
ILK Signaling	10.6	0.199	3.55	ACTA2,ACTB,ACTN1,CDC42,CFL1,CREB3L2,CREB5,CTNNB1,FN1,FOS,HIF1A,ITGB1,ITGB5,LIMS1,MYC,MYH10,MYH9,MYL6,MYL6B,MYL9,PGF,PIK3R1,PPP1R14B,PPP2CA,PPP2CB,PTEN,RAC1,REL,RHOA,RHOC,RHOQ,RND3,SNAI2,TGFB1I1,TMSB10/TMSB4X,TNFRSF1A,VCL,VEGFA,VEGFD,VIM								VEGFA	growth factor	Activated	5.387	4.72e-27	ACTA2,ANGPT1,ATP5MC2,ATP5MC3,ATP5MF,BAX,CAV1,CCL2,CCN1,CCN2,CD34,CD55,CDKN1A,CITED2,CLIC4,COL1A1,COX5B,COX6B1,COX8A,CST3,CSTB,CTNNB1,CTSB,CXCL12,CXCL2,CXCL8,EGR1,FGF2,FGFR1,FN1,FOS,FOSB,GJA1,HIF1A,HMOX1,HSPA5,ICAM1,ID3,IGFBP4,IGFBP5,ITGAV,ITGB1,LMNA,MCL1,MVP,NDUFA1,NFATC1,NFATC2,NME1,NME2,NR4A1,NR4A2,PIM1,PLAT,PLAU,PLPP3,PPA1,RCAN1,RGS5,RUNX1,SERPINE1,SET,SFTPC,SLC25A5,SNAI2,SOD2,SPARC,THBS1,TIMM…		miR-6810-5p (and other miRNAs w/seed UGGGGAC)	mature microRNA	Inhibited	-11.11	0.000894	ABHD2,ACTR2,ADD3,AKR1C1/AKR1C2,AMD1,ANXA1,AOC3,AP2M1,AP2S1,ARF1,ARF3,ARFGAP3,ARHGDIA,ARID5B,ATP2A2,ATP5MC2,BBLN,BGN,BRD4,BRK1,C19orf53,CALU,CBLB,CD55,CD74,CDK4,CKAP4,CLIC4,CNN1,COL1A1,COL4A2,COL6A1,COL8A1,COPZ2,COX5A,CREB3L2,CRIP1,CRISPLD2,CSGALNACT2,CSNK1A1,CYBRD1,EDNRA,EGR3,EIF5A,EIF5B,ELK3,EMC10,EMILIN1,EVA1B,F2R,FAM107B,FBLN2,FGFR4,FKBP10,FKBP14,FOSB,FOSL2,G3BP1,GLIPR2,GLUL,GPRC5A,GPX3,GPX8,G…		Orexin Signaling Pathway	1.09	0.239	6.49	AKT1,AKT1S1,AKT2,ATP6AP1,ATP6AP2,ATP6V0A1,ATP6V0B,ATP6V0D1,ATP6V0E1,ATP6V1A,ATP6V1B2,ATP6V1D,ATP6V1E1,ATP6V1F,ATP6V1G1,CACNA1C,CACNA1D,CACNA2D1,CALM1 (includes others),FOXO1,GNAQ,GNAS,GNB1,GNB2,GNB4,GNG11,GNG12,GNG2,GNG5,GUCY1A1,GUCY1B1,HIF1A,IL6,MAPK1,MAPK3,MLST8,NFKB1,NFKB2,NOTUM,PDIA3,PIK3R1,PIP5K1A,PLA2G12A,PLA2G2A,PLA2G5,PLCB4,PLCG2,PRKACA,PRKAR1A,PRKAR2A,PRKCA,PRKCI,PRKD3,PTPN11,SLC8A1,SMAD…								miR-6782-5p (and other miRNAs w/seed AGGGGUG)	mature microRNA	Inhibited	-22.931	5.66e-06	AAK1,ABHD2,ACAP3,ACTR3,ADISSP,ADRA2A,ADSS2,AFAP1,AGPAT1,ALDH9A1,ANAPC15,ANKRD65,ANO6,ANXA11,AP2A2,AP2M1,APEX1,APPBP2,APRT,ARAP1,ARCN1,ARF3,ARHGAP24,ARHGDIA,ARHGDIB,ARID4B,ARIH1,ARL8A,ARNT,ARSI,ASH1L,ASXL2,ATF2,ATF7,ATOX1,ATP1A1,ATP5F1B,ATP5IF1,ATP6V0A1,ATXN2L,ATXN7,AUTS2,AZIN1,BCAS3,BEND6,BGN,BICD1,BMPR2,BRD2,BTG2,BZW2,C11orf68,C22orf39,CABIN1,CALCOCO1,CALR,CAMK1,CAMK2N1,CAPG,CAPZA1,CBX5,CCDC102A…		PIWIL4	other	Activated	7.483	6.35e-09
TEC Kinase Signaling	0	0.0467	3.5	ACTA2,ACTB,CDC42,FOS,GNAI2,GNAS,GNB1,GNB2,GNG11,GNG12,GNG5,GTF2I,ITGA5,ITGAV,ITGB1,ITGB5,JAK1,PAK2,PIK3R1,RAC1,REL,RHOA,RHOC,RHOQ,RND3,STAT1,STAT3								tunicamycin	chemical - endogenous non-mammalian	Activated	5.373	1.97e-19	ACTA2,ARF4,ARFGAP3,ATF3,ATP2A2,AXL,BAX,BIRC3,CALR,CANX,CDKN1A,COL6A1,COX5B,CREB3L2,CXCL2,CXCL3,DNAJB11,EGR1,ERLEC1,FKBP11,FN1,GADD45A,GADD45B,GOLGA4,GRN,HDLBP,HMOX1,HSP90B1,HSPA5,HSPA9,ICAM1,KDELR2,KLF4,LMAN1,MANF,MCL1,MTDH,MYC,NFATC1,NFKBIA,P4HB,PDIA3,PDIA6,PHLDA1,PRNP,S100A4,SDF2L1,SEC24D,SEC61G,SLC20A1,SOCS3,SPCS2,SSR3,SURF4,TMED3,TMED9,TXNIP,UBXN4,UFM1,VCAM1,VEGFA,XBP1		miR-6976-5p (and other miRNAs w/seed AGGGAAG)	mature microRNA	Inhibited	-11.108	4.62e-06	ABHD2,ACTR2,ALDOA,ANAPC11,ANKH,AP2S1,ARF3,ARF4,ARHGDIA,ARPC2,ATP5IF1,ATP6V1F,BPNT2,BRK1,BSG,C11orf58,C1S,CALM1 (includes others),CAMK2N1,CAPZB,CAVIN1,CBLB,CCBE1,CCDC186,CCN5,CD302,CD34,CD74,CDC42SE1,CDK4,CDV3,CERCAM,CNN3,COL6A2,COTL1,COX5A,CREB3L2,CST3,CTSK,CTSO,CXCL12,CYBRD1,DAB2,DPT,DPYSL2,EDIL3,EIF4E,EMC10,EMP2,ENY2,FAM3C,FBXO32,FGF2,FOS,FOSL2,GASK1B,GLIPR2,GLUL,GNAS,GOLIM4,GOLM1,GRN,GSPT1,GUC…		Apelin Endothelial Signaling Pathway	7.18	0.397	6.403	AKT1,AKT2,ANGPT1,ARNT,CALM1 (includes others),CCL2,FOS,GNA11,GNA12,GNAI1,GNAI2,GNAI3,GNAQ,GNAS,GNB1,GNB2,GNB4,GNG11,GNG12,GNG2,GNG5,GUCY1A1,GUCY1B1,HIF1A,HRAS,ICAM1,JUN,KLF2,KRAS,MAP2K2,MAPK1,MAPK3,MEF2A,MEF2D,MRAS,NFKB1,NFKB2,PIK3R1,PLCB4,PRKCA,PRKCI,PRKD3,RAF1,RALA,RAP1A,RAP1B,RAP2A,RAP2B,RASD1,REL,RELA,RELB,RPS6KB2,RRAS,SMAD3,VCAM1								miR-5113 (and other miRNAs w/seed CAGAGGA)	mature microRNA	Inhibited	-22.883	8.89e-06	AAK1,ABCA1,ABCF1,ABHD2,ABL1,ACIN1,ACP1,AEBP2,AFAP1,AFDN,AFF4,AHDC1,AKT1S1,AMOTL2,ANAPC13,ANXA6,AP1S1,AP3S1,APOBEC3C,APP,ARHGDIA,ARID4A,ARL3,ARL4D,ARL5B,ARL8B,ARNT,ATF1,ATF3,ATF6,ATOX1,ATP1B2,ATP1B3,ATP6V0B,ATP6V0D1,ATP6V0E1,ATP6V1D,ATP6V1F,ATRX,ATXN7L3B,BAMBI,BAX,BCAP29,BCKDK,BCL7C,BDP1,BEND6,BFAR,BLOC1S2,BLVRA,BMP5,BTF3L4,C1orf43,C1QTNF3,C2,C6orf89,CAMK1,CAMK2N1,CAPN1,CAV2,CAVIN1,CAVIN3,CBR1,CCD…		Salmonella enterica serotype abortus equi lipopolysaccharide	chemical toxicant	Activated	7.478	6.4e-06
Neutrophil Extracellular Trap Signaling Pathway	14.5	0.173	3.491	ATP5F1A,ATP5F1B,ATP5F1C,ATP5F1D,ATP5F1E,ATP5MC1,CD14,COL10A1,COL12A1,COL15A1,COL18A1,COL1A1,COL1A2,COL3A1,COL4A1,COL4A2,COL5A1,COL5A2,COL6A1,COL6A2,COL6A3,COL8A1,CXCL8,HIF1A,HMGB1,IGHA1,IGKC,IGLC2,ITGB1,MAP2K3,MCL1,MMP2,MT-ATP6,MT-CYB,MT-ND1,MT-ND2,MT-ND3,MT-ND4,MT-ND4L,MT-ND5,MT-ND6,NDUFA11,NDUFA12,NDUFA13,NDUFA3,NDUFA6,NDUFAB1,NDUFB1,NDUFB11,NDUFB2,NDUFB4,NDUFB8,NDUFS5,NDUFS6,NDUFS8,NDUFV2,PDIA…								kainic acid	chemical toxicant	Activated	5.356	1.22e-11	APOE,APP,ATF3,BAX,CCN5,CD44,CDK4,CLTC,CREM,CSRNP1,DAB2,DUSP1,EGR1,EGR2,EGR3,ERRFI1,FGF2,FN1,FOS,FOSB,FOSL1,FOSL2,GADD45B,GJA1,IGF1,JUND,MMP2,NR4A1,NR4A2,PENK,PIM3,PLAT,PLAU,PLAUR,PTGES,TIMP1,TIPARP,VEGFA		miR-709 (and other miRNAs w/seed GAGGCAG)	mature microRNA	Inhibited	-11.103	0.00446	ADAMTS4,AHI1,AKAP13,ANKH,ANTXR1,AOC3,ARF3,ATOX1,ATP1B3,ATP5MC1,ATP5MJ,ATP6V0E1,ATP6V1F,BAX,BBLN,BDKRB2,BLOC1S6,C19orf53,C1QTNF2,C7,CA3,CALM1 (includes others),CAP1,CCL11,CD34,CD59,CD81,CELF2,CERCAM,CNN3,COX4I1,COX7B,CREB3L2,CREB5,CRIP2,CST3,CTHRC1,CTSZ,CYCS,DAB2,DAD1,DYNLL1,EDIL3,EDNRA,EFEMP2,EID1,EIF1B,ELK3,EMP2,EVA1B,FAM114A1,FCGRT,FKBP10,FSTL1,GABARAPL2,GOLM2,GPRC5A,GPX3,GPX8,HAS2,HIF3A,HM13,H…		PKCθ Signaling in T Lymphocytes	0	0.0842	6.403	BCL10,CACNA1C,CACNA1D,CACNA2D1,CAMK2D,CD4,CHP1,FOS,FYN,GRB2,HLA-A,HLA-B,HRAS,JUN,KRAS,MAP3K13,MAP3K2,MAP3K8,MAPK1,MAPK3,MRAS,NFAT5,NFATC1,NFATC2,NFATC4,NFKB1,NFKB2,NFKBIA,NFKBIE,PIK3R1,PLCG2,PPP3CA,PPP3CB,PPP3R1,RAC1,RALA,RAP1A,RAP1B,RAP2A,RAP2B,RASD1,REL,RELA,RELB,RRAS,SOS1,SOS2								miR-221-5p (and other miRNAs w/seed CCUGGCA)	mature microRNA	Inhibited	-22.827	0.000283	AASDHPPT,ABHD14A,ABHD14B,ACTN4,ACTR1A,AFAP1,AGO3,AHR,ALKBH5,AMOTL1,ANAPC15,ANGPT1,ANGPTL2,ANGPTL4,ANKH,ANXA11,AOPEP,AP1S1,APOBEC3C,APOL1,APOL2,ARFRP1,ARHGAP1,ARHGDIA,ARHGEF40,ARIH2,ARL5B,ARL6IP1,ATG12,ATP1B1,ATP5F1D,ATP5MJ,ATXN7L3B,B4GALT1,B4GALT7,BAG1,BBC3,BCL2L11,BDP1,BEX3,BGN,BHLHE22,BOK,BTG2,BUD23,C11orf68,C12orf57,C14orf132,C19orf25,C1orf43,C1QTNF2,C1RL,C5orf24,C6orf89,C9orf78,CALCOCO1,CAPN1…		P38 MAPK	group	Activated	7.441	1.26e-12
Factors Promoting Cardiogenesis in Vertebrates	1.08	0.0915	3.464	BMP5,BMPR2,CREB3L2,CREB5,CTNNB1,LRP1,MYC,PDIA3,RHOA,TCF4,TGFB3,TGFBR2,WNT2B,WNT5A								EIF4E	translation regulator	Activated	5.349	1.09e-08	ATOX1,B2M,CAPZB,CDK4,CDKN1A,CTSZ,CYBA,FGF2,FN1,FOSL1,GPX3,HIF1A,HLA-A,HMOX1,IFI16,IGFBP4,ILF2,LGALS3BP,LSM7,MAPKAPK2,MCL1,MYC,NEDD8,NFKBIA,NOP10,PA2G4,PGF,PIM1,PLAUR,PRDX5,SERTAD1,SF3B1,SPHK1,SVIL,TAPBP,TGFBI,TNC		miR-3473b (and other miRNAs w/seed GGCUGGA)	mature microRNA	Inhibited	-10.984	0.000343	ADM,AHCYL1,ALDH6A1,AOC3,AP2M1,APCDD1,APOE,ARHGDIA,ATOX1,ATP2B4,ATP5F1D,ATP5IF1,ATP6V0B,ATP6V0C,ATP6V1F,BANF1,BGN,BHLHE40,BLOC1S6,BRD4,C19orf53,C7,CCDC186,CCL19,CCN2,CCT6A,CD59,CD74,CDC42SE1,CDH11,CLMP,CLTB,CMTM3,CNN1,COL4A2,COPZ2,CREB3L2,CRISPLD2,CST3,CXCL1,CYB5R3,CYCS,DAD1,DESI2,DIO2,DNAJC8,DRAP1,DSTN,ECHDC3,EGR3,EMC10,EMP2,ENG,ENY2,ERGIC3,FBLN2,FGFR4,FHL2,FKBP14,FOSL1,FSTL1,FTL,FUNDC2,GABARAP,G…		Role of NFAT in Regulation of the Immune Response	0	0.0782	6.379	AKT1,AKT2,ATF2,CABIN1,CALM1 (includes others),CD4,CHP1,CSNK1A1,CSNK1D,CSNK1E,CSNK1G2,CSNK1G3,FOS,FYN,GNA11,GNA12,GNAI1,GNAI2,GNAI3,GNAQ,GNAS,GNB1,GNB2,GNB4,GNG11,GNG12,GNG2,GNG5,GRB2,GSK3A,GSK3B,HLA-A,HLA-B,HRAS,IGHA1,IGKC,IGLC2,JUN,KPNA2,KPNA3,KPNA4,KPNA6,KPNB1,KRAS,MAP2K2,MAPK1,MAPK3,MEF2A,MEF2D,MRAS,NFAT5,NFATC1,NFATC2,NFATC4,NFKB1,NFKB2,NFKBIA,NFKBIE,PIK3R1,PLCB4,PLCG2,PPP3CA,PPP3CB,PPP3R1,RA…								miR-709 (and other miRNAs w/seed GAGGCAG)	mature microRNA	Inhibited	-22.756	7.99e-05	ABCD4,ABCF1,ABHD14B,ACADVL,ACTN4,ADAMTS4,ADISSP,ADRA2A,ADSL,AHI1,AKAP13,AKR1B1,AKT2,ANKH,ANTXR1,ANXA4,AP1S1,APOBEC3C,APOL6,AR,ARF3,ARHGAP1,ARHGAP15,ARMC1,ARMC10,ARPC5,ARPP19,ARSI,ATG101,ATG12,ATG3,ATL3,ATOX1,ATP1B3,ATP5MC1,ATP5MJ,ATP6V0E1,ATP6V1F,ATXN1,ATXN10,ATXN2L,B3GAT3,B4GALT2,B4GALT7,BAX,BAZ1B,BBLN,BCL10,BCL7B,BCL7C,BEND6,BLCAP,BLMH,BLOC1S6,BMERB1,BTG2,C19orf12,C19orf53,C1orf52,C1QTNF2,C1QTN…		CD40LG	cytokine	Activated	7.406	8.89e-18
HMGB1 Signaling	3.68	0.138	3.441	CCL2,CDC42,CXCL8,FOS,HMGB1,ICAM1,IL1R1,MAP2K3,PIK3R1,PLAT,RAC1,RAP1B,RASD1,REL,RHOA,RHOC,RHOQ,RND3,SERPINE1,TGFB3,TNFRSF1A,TNFSF13B,VCAM1								IL1	group	Activated	5.314	2.63e-18	ABL1,ADAMTS4,AHR,AKR1C1/AKR1C2,APOE,APP,BAX,BHLHE40,C3,CCL2,CD34,CD55,CD59,CDKN1A,COL1A1,CTSB,CTSC,CTSL,CXCL1,CXCL2,CXCL3,CXCL8,DCN,DUSP1,EGR1,FGF7,FN1,FOS,FST,FTH1,GJA1,GLS,HGF,HIF1A,HMGB1,HMOX1,ICAM1,IGF1,IL1R1,INHBA,KLF6,LRP1,MAP2K3,MMP2,MYC,NFATC2,PLA2G2A,SAA1,SERPINE1,SFTPC,SLC2A3,SOCS3,SOD2,SPARC,SPHK1,TGFB3,TGM2,THY1,TIMP1,TNC,TNFAIP3,TNFAIP6,TYMP,UGCG,VCAM1,VCAN,VEGFA,WNT5A		miR-3202 (miRNAs w/seed GGAAGGG)	mature microRNA	Inhibited	-10.976	0.000367	ABHD2,ADIRF,ANGPT1,AP2S1,ARF3,ARID5B,ATP2B4,ATP5IF1,ATP6V1F,BBLN,BDKRB2,BUD31,C19orf53,C4orf3,CAMK2N1,CAPZB,CCL13,CCND2,CD164,CD34,CD44,CDC42SE1,CFL1,CKAP4,CLEC11A,CMTM3,COL1A2,CREB3L2,DAD1,DESI2,DNAJC8,EGR1,EGR3,EIF4A3,EIF5A,EIF5B,EMP3,FGF7,FKBP1A,FOSB,FOSL1,FUS,GABARAP,GLIPR2,GNAI2,GNAS,HDLBP,HLA-A,HMCN1,HMGA1,HOOK3,HSPB6,ID3,IFITM2,IGF2,IL6ST,ISLR,ITGB5,KDELR1,KLF6,LBH,LGALS3BP,LMO4,LOXL1,LPP,…		ILK Signaling	17.4	0.473	6.333	ACTA2,ACTB,ACTG1,ACTN1,ACTN4,AKT1,AKT2,ATF2,ATF4,BMP2,CCND1,CDC42,CFL1,CREB1,CREB3,CREB3L1,CREB3L2,CREB5,CREBBP,CTNNB1,DIRAS3,DOCK1,FBLIM1,FERMT2,FLNA,FN1,FNBP1,FOS,GSK3A,GSK3B,HIF1A,ILK,IRS1,ITGB1,ITGB5,ITGB8,JUN,KRT18,LIMS1,MAPK1,MAPK3,MUC1,MYC,MYH10,MYH11,MYH9,MYL6,MYL6B,MYL9,NACA,NCK2,NFKB1,NFKB2,PARVA,PDGFC,PGF,PIK3R1,PPP1R12A,PPP1R14B,PPP2CA,PPP2CB,PPP2R1A,PPP2R2A,PPP2R2D,PPP2R5A,PPP2R5C,PP…								miR-7056-5p (and other miRNAs w/seed GUGGAGG)	mature microRNA	Inhibited	-22.716	0.0009	A2M,AAK1,AAMDC,ABHD14A,ABHD14B,ABHD2,ABL1,ACOT9,ACTN1,ACTN4,ADGRA2,ADH5,ADRA2A,AFF4,AHDC1,AHR,AK1,AKT1S1,AMD1,ANAPC11,ANGPTL2,ANKH,ANKRD10,ANTXR2,ANXA6,AOPEP,AP1S1,AP2M1,APMAP,AR,ARF3,ARHGDIA,ARIH1,ARL2,ARL5B,ARL8A,ARPC4,ATAD1,ATF2,ATF7,ATMIN,ATOX1,ATP6V0A1,ATP6V0B,ATP6V0E1,ATP6V1F,ATP6V1G1,ATXN2,ATXN7L3B,AXIN2,B3GNT2,B3GNT9,BASP1,BAX,BCL3,BCL9L,BGN,BHLHE41,BMP1,BRD4,BSG,BTBD2,BTG2,C15orf40,C19or…		MRTFB	transcription regulator	Activated	7.393	6.77e-15
Necroptosis Signaling Pathway	2.54	0.123	3.441	AXL,BIRC3,CAPN2,FKBP1A,GLUD1,GLUL,JAK1,PLA2G2A,PPP3CA,SLC25A3,SLC25A5,STAT1,TIMM13,TIMM8B,TNFRSF1A,TOMM5,TSPO,UBC,VDAC1								PDGF BB	complex	Activated	5.307	2.21e-58	ACTA2,ADARB1,ADD3,ADM,AHR,AKAP12,AKR7A2,ATF3,ATP2A2,BDKRB1,BDKRB2,BHLHE40,C3,CALD1,CALM1 (includes others),CCL2,CCN1,CCN2,CD44,CDK4,CDKN1A,CNN1,COL12A1,COL18A1,COL1A1,COL1A2,COL3A1,COL5A1,CRYAB,CXCL2,CXCL8,CYCS,DAB2,DCN,DUSP1,EGR1,EGR2,EGR3,EIF4G1,FBLN5,FGF2,FGF7,FGFR1,FHL2,FN1,FOS,FOSB,FOSL1,GADD45A,GEM,GFPT2,GJA1,GLUL,HMOX1,ID3,IER2,IER3,IGF1,IGF2,IGFBP4,INHBA,ITGA5,ITGB1,KLF10,KLF6,LGALS3,LMNA…		miR-130a-3p (and other miRNAs w/seed AGUGCAA)	mature microRNA	Inhibited	-10.946	7.02e-09	ACSL4,ADAM12,ANKRD12,APCDD1,ARHGAP21,ARID4B,ARID5B,ARRDC3,ATOX1,ATP6V0E1,B2M,BAZ1A,BEX3,BHLHE40,BHLHE41,BMP5,BMPR2,BRK1,C1S,C7,CALM1 (includes others),CAV1,CCT6A,CD151,CD302,CDKN1A,CDV3,CERCAM,CHMP3,CHMP4B,CLTC,CNIH1,COL10A1,CREB3L2,CREB5,CSGALNACT2,CTSK,CXCL12,CXCL2,CXCL3,DAD1,DPYSL2,EGR3,ELK3,EMC10,ENAH,ESYT2,ETHE1,FAM107B,FGFR1,FIBIN,FOSL1,FOSL2,FRMD6,G0S2,GADD45A,GADD45B,GJA1,GLRX5,GNG12,GUCY…		3-phosphoinositide Degradation	3.33	0.304	6.332	ACP1,ACP5,ATP1A1,CA3,DUSP1,DUSP10,DUSP14,DUSP23,DUSP5,DUSP6,G6PC3,IGBP1,MTMR6,NT5C,NUDT1,NUDT14,NUDT3,NUDT4,NUDT9,PAWR,PIP4P1,PIP4P2,PLPPR4,PPFIA1,PPFIA2,PPP1CA,PPP1CB,PPP1CC,PPP1R10,PPP1R11,PPP1R12A,PPP1R14B,PPP1R7,PPP2CA,PPP2CB,PPP2R1A,PPP2R2A,PPP2R5A,PPP2R5C,PPP2R5E,PPP3CA,PPP3CB,PPP3R1,PPP4C,PPP4R1,PPTC7,PTEN,PTPA,PTPMT1,PTPN1,PTPN11,PTPN12,PTPN2,SET,SOCS3,SYNJ2,UBLCP1,WBP11								miR-6748-5p (and other miRNAs w/seed GUGGGUG)	mature microRNA	Inhibited	-22.707	0.0233	ABHD12,ABHD14B,ABHD2,ACOX1,ADAM17,ADAMTSL2,ADIPOR1,ADRM1,AFAP1,AKAP13,ALAS1,AMOTL2,ANGPTL2,ANP32B,AP1M1,AP3B1,APBB2,APCDD1,APOD,APOL6,ARF3,ARFIP2,ARHGDIA,ARHGDIB,ARHGEF40,ARIH1,ARL14EP,ARL6IP5,ARL8B,ARMC10,ARMCX6,ARRDC3,ASAH1,ATF7,ATN1,ATP1A1,ATP1B2,ATP2A2,ATP5F1D,ATXN1,ATXN2,BACE1,BAZ1A,BAZ2A,BBLN,BCL3,BCL7C,BCL9L,BCLAF1,BDP1,BHLHE40,BMP4,BOK,BRD4,BROX,BSDC1,BSG,BUD23,C1orf56,CACNA1D,CALU,CAPNS1…		IKBKB	kinase	Activated	7.391	4.72e-18
Multiple Sclerosis Signaling Pathway	1.07	0.0856	3.441	BAX,C3,C7,CAPN2,CXCL1,CXCL8,DUSP1,HLA-A,HLA-B,HLA-C,HLA-DRB1,NFATC2,PLAU,STAT1,TGFB3,TIPARP,TNFRSF1A,TNFSF13B,YY1								CAB39L	kinase	Activated	5.286	5.98e-27	ATP5F1E,ATP5MC2,ATP5MC3,ATP5ME,ATP5MF,ATP5MG,ATP6V0E1,CDKN1A,COX4I1,COX5B,COX6C,COX7C,COX8A,NDUFA1,NDUFA12,NDUFA13,NDUFA3,NDUFB11,NDUFB2,NDUFB8,NDUFC1,NDUFS5,NDUFS6,NDUFV2,UQCR10,UQCR11,UQCRB,UQCRQ		miR-7515 (miRNAs w/seed GAAGGGA)	mature microRNA	Inhibited	-10.839	2.71e-08	AHCYL1,ALDH1A3,ANGPTL2,ANKH,ARF3,ATOX1,ATP2B4,ATP5IF1,C1orf122,C1QTNF2,CAMK2N1,CAMTA1,CAP1,CAPZB,CBX3,CCL11,CCL13,CD151,CD74,CD99,CDC42,CDK4,CDKN1A,CFL1,CKAP4,CLEC11A,CNIH1,CREB3L2,CRIP2,CSTB,CTSK,CYBRD1,DAB2,DNAJC8,EEF1G,EGR1,EIF1,EIF4A3,EIF5A,EIF5B,EMP2,FMO2,FOSB,GABARAP,GALNT2,GNAS,HMGN1,HSPB6,ID3,IGF2,KRT10,LITAF,LPAR1,LTBP2,MAN1A1,MAPKAPK2,MICOS10,MIDN,MLEC,MLLT11,MMP2,MOB1A,MSRB2,MT-ATP6,MT…		D-myo-inositol-5-phosphate Metabolism	3.27	0.301	6.332	ACP1,ACP5,ATP1A1,CA3,DUSP1,DUSP10,DUSP14,DUSP23,DUSP5,DUSP6,G6PC3,IGBP1,MTMR6,NT5C,NUDT1,NUDT14,NUDT3,NUDT4,NUDT9,PAWR,PIP4P1,PIP4P2,PLCB4,PLCG2,PLPPR4,PPFIA1,PPFIA2,PPP1CA,PPP1CB,PPP1CC,PPP1R10,PPP1R11,PPP1R12A,PPP1R14B,PPP1R7,PPP2CA,PPP2CB,PPP2R1A,PPP2R2A,PPP2R5A,PPP2R5C,PPP2R5E,PPP3CA,PPP3CB,PPP3R1,PPP4C,PPP4R1,PPTC7,PTEN,PTPA,PTPN1,PTPN11,PTPN12,PTPN2,SET,SOCS3,SYNJ2,UBLCP1,WBP11								miR-6732-5p (and other miRNAs w/seed AGGGGGU)	mature microRNA	Inhibited	-22.642	1.16e-09	ABCF1,ABHD14B,ABHD17A,ABHD2,ACAP2,ACIN1,ACTN4,ACVR1,ADISSP,ADRA2A,AFAP1,AGPAT1,AHDC1,AKT1S1,AKT2,AMOTL2,ANKRD65,AP1S1,AP2A1,APH1A,ARCN1,ARF3,ARHGDIA,ARHGEF2,ARHGEF40,ARL5B,ARL8A,ARMC10,ARNT,ARPC4,ASAH1,ATF3,ATP13A3,ATP1A1,ATP5IF1,ATP6V0A1,ATP6V0D1,ATXN2L,AUTS2,B3GNT9,B4GALT1,B4GALT2,BACE1,BAD,BBLN,BCL3,BCL9L,BDP1,BHLHE22,BIN1,BIRC2,BLCAP,BMP1,BMP5,BOD1,BOK,BSDC1,BTF3L4,BUD31,C19orf53,C1QTNF7,C6or…		BHLHE40	transcription regulator	Activated	7.361	9.23e-10
Neuroinflammation Signaling Pathway	4.27	0.12	3.43	APP,B2M,BIRC3,BMPR2,CCL2,CREB3L2,CREB5,CTNNB1,CXCL12,CXCL8,FOS,GLS,GLUL,HLA-A,HLA-B,HLA-C,HLA-DRB1,HMGB1,HMOX1,ICAM1,IL1R1,JAK1,MFGE8,NFATC1,NFATC2,NFATC4,NFE2L2,PIK3R1,PLA2G2A,PPP3CA,RAC1,REL,SOD2,STAT1,TGFB3,TGFBR2,TNFRSF1A,VCAM1								NRG1	growth factor	Activated	5.236	8.04e-25	ACTN1,ANGPT1,AXL,CAV1,CAVIN1,CCN1,CCN2,CCND2,CDKN1A,COL1A1,COL6A3,CRIM1,CXCL8,DAB2,DAD1,DUSP1,EEF1A1,EGR1,EGR2,EGR3,EMP2,ERRFI1,FGF2,FN1,FOS,FOSB,FOSL1,FSTL1,G3BP1,GLG1,GLS,GPX3,HIF1A,HMGA1,HMOX1,HNRNPK,IER2,IER3,IGF2,ITGAV,ITGB5,JUND,LHFPL6,LMO4,MARCKS,MCL1,MYC,NR4A1,NR4A3,PLAU,PLAUR,PMP22,PTEN,RUNX1,SERPINE1,SGK1,SLC2A3,SLC4A7,SLIT2,SOX4,TGM2,THBS1,TSPAN3,VCL,VEGFA,VIM,ZFP36,ZFP36L2		miR-7113-5p (and other miRNAs w/seed CCAGGGA)	mature microRNA	Inhibited	-10.828	0.000953	ABHD2,AKIRIN1,ANGPTL2,ANTXR1,AOC3,AOPEP,APOD,APRT,ARF3,ARHGDIA,ATOX1,ATP5IF1,ATP5MG,BANF1,BAX,BBLN,BUD31,BZW1,CAP1,CCL11,CD276,CD302,CD34,CD44,CD81,CDC42SE1,CDV3,CFL1,CIAO2B,CLTA,CNN1,COL10A1,COL14A1,COL1A1,COL4A2,COL5A1,COX8A,CRIP2,CST3,CYB5R3,CYBRD1,CYGB,DAB2,DAD1,DPT,DPYSL3,EFEMP2,EGFL6,EIF5A,ENO1,ERGIC3,FOSL2,FTH1,GAS7,GLIPR2,GLT8D2,GRN,GUK1,HMGA1,HSPB8,HTRA3,IL32,INMT,JTB,KCNE4,LBH,LGALS3BP,…		3-phosphoinositide Biosynthesis	2.7	0.286	6.332	ACP1,ACP5,ATP1A1,CA3,CDIPT,DUSP1,DUSP10,DUSP14,DUSP23,DUSP5,DUSP6,G6PC3,IGBP1,MTMR6,NT5C,NUDT1,NUDT14,NUDT3,NUDT4,NUDT9,PAWR,PI4KB,PIK3R1,PIP5K1A,PLPPR4,PPFIA1,PPFIA2,PPP1CA,PPP1CB,PPP1CC,PPP1R10,PPP1R11,PPP1R12A,PPP1R14B,PPP1R7,PPP2CA,PPP2CB,PPP2R1A,PPP2R2A,PPP2R5A,PPP2R5C,PPP2R5E,PPP3CA,PPP3CB,PPP3R1,PPP4C,PPP4R1,PPTC7,PTEN,PTPA,PTPN1,PTPN11,PTPN12,PTPN2,SET,SOCS3,SYNJ2,UBLCP1,WBP11								miR-6901-5p (miRNAs w/seed GCAGGAA)	mature microRNA	Inhibited	-22.642	5.75e-07	AAK1,ABHD14B,ABHD2,ABL2,ACIN1,ACTA2,ACTR1B,ADAMTS12,ADAR,ADH5,ADI1,AGO3,AKR7A2,ALDH18A1,ANXA11,APCDD1,APOBEC3C,APOE,APOL6,APPBP2,ARAP1,ARF3,ARFGEF1,ARHGAP1,ARHGAP28,ARL2BP,ARL4C,ARPC4,ARSJ,ASPH,ATOX1,ATP5F1E,ATP6V1D,ATXN7,B4GALT4,B4GALT7,BACE1,BCL2L11,BLTP1,BMP1,BSDC1,BTF3L4,BTG2,C5orf24,C6orf226,CACNA2D1,CACYBP,CALR,CALU,CAMK2D,CAMLG,CAMSAP2,CAPG,CAV1,CAVIN3,CBLN4,CBX5,CCDC80,CCDC91,CCNY,CCPG1,C…		SLC15A4	transporter	Activated	7.353	7.3e-09
Glutaminergic Receptor Signaling Pathway (Enhanced)	0.475	0.0677	3.411	CALM1 (includes others),CREB3L2,CREB5,DGKI,EIF4E,GLS,GLUD1,GLUL,GNAI2,GNAS,GUCY1A1,HMOX1,PDIA3,PIK3R1,PLA2G2A,PLAAT4,PLD3,PNPLA8,PPP3CA,PRKAR1A,SCN7A,TGFB3								IL2	cytokine	Activated	5.217	9.76e-22	AHR,ALDOA,ANXA1,ARHGDIA,BAG1,BAX,BHLHE40,BIRC3,C3,CAMK2N1,CBLB,CCL11,CCL2,CCND2,CD44,CD47,CD59,CD74,CD9,CDK4,CDKN1A,CRABP2,CSRNP1,CTSC,CTSL,CXCL12,CXCL3,CXCL8,CYCS,DDX21,DUSP1,ECM1,EIF2S2,ELOVL5,EMP1,ENO1,ENTPD1,EPAS1,FGF2,FGF7,FGFR1,FOS,FOSB,FOSL2,GADD45B,GAPDH,GEM,GNL3,GRN,HLA-DRB1,HOPX,HSP90B1,HSPA1A/HSPA1B,HSPA5,HSPD1,ICAM1,IER3,IFI16,IFI6,IGFBP4,IL1R1,ISG15,ITGB1,ITM2B,JAK1,JUND,KLF6,LDHA,LT…		miR-138-5p (miRNAs w/seed GCUGGUG)	mature microRNA	Inhibited	-10.816	0.0121	ALDH1A1,ALDH6A1,ANGPTL2,ANKRD10,AP2M1,ARF1,ARL4C,ARRDC3,ATP5ME,ATP6V0C,BAG1,BHLHE40,BHLHE41,BPNT2,CA3,CAMK2N1,CCDC186,CCN2,CCT3,CD34,CD44,CKB,CLMP,CMTM3,COL14A1,COL1A1,COL4A2,COPZ2,COTL1,CREB3L2,CREB5,CRISPLD2,CSGALNACT2,CTSO,DDX5,DEK,DESI2,DIO2,DNAJB11,DYNLT1,EDF1,EID1,EIF1,EIF3J,EIF4A3,EMC10,ENG,EPAS1,ETHE1,F2R,FAM107B,FBLN5,FGFR4,FHL2,FMO2,FOSL1,FOSL2,GALNT15,GLRX,GNAI2,GNG12,GNG5,GPX3,GUCY1A1…		Factors Promoting Cardiogenesis in Vertebrates	4.09	0.333	6.272	ACVR1,APC,ATF2,ATF4,BMP1,BMP2,BMP4,BMP5,BMPR2,CAMK2D,CCND1,CREB1,CREB3,CREB3L1,CREB3L2,CREB5,CREBBP,CTNNB1,FZD1,FZD7,GJA5,GSK3B,LRP1,LRP6,MYC,NOTUM,PDIA3,PLCB4,PLCG2,PRKCA,PRKCI,PRKD3,RHOA,ROCK1,ROCK2,SMAD2,SMAD4,SMAD5,SMO,TBX5,TCF4,TCF7L1,TCF7L2,TGFB1,TGFB3,TGFBR1,TGFBR2,WNT11,WNT2,WNT2B,WNT5A								miR-5627-5p (and other miRNAs w/seed GAGGGUG)	mature microRNA	Inhibited	-22.556	5.33e-06	AAK1,ABHD14A,ACADM,ACTB,ACTN4,ACTR1A,ADRA2A,ADRM1,AHCY,AIG1,AKT1,AP1M1,AP1S1,AP2A1,AP2B1,AP2M1,APCDD1,APH1A,APMAP,APOL6,APP,AQP3,AR,ARF3,ARF4,ARFGAP3,ARID1A,ARIH2,ARL2BP,ARL6IP5,ARL8A,ARMCX6,ARPC2,ASAP1,ATF2,ATP1B2,ATP6AP1,ATP6V0B,ATP6V1B2,ATP6V1E1,ATP6V1G1,ATRAID,ATXN1,ATXN2,AZI2,B4GALT4,BABAM1,BANF1,BAZ1A,BBLN,BCL2L11,BEND6,BEX4,BFAR,BGN,BHLHE41,BLOC1S1,BLOC1S6,BMERB1,BTG2,BUD23,C11orf68,C1RL,C…		Insulin	group	Activated	7.345	1.02e-23
ABRA Signaling Pathway	12.3	0.304	3.402	ACTA2,ACTB,ACTN1,ACTR3,CALD1,CCN2,CFL1,EGR1,FOS,FOSB,GSN,IGF1,ITGB1,JUND,MYH9,MYL9,PGF,PPP1R14A,PPP3CA,RHOA,SVIL,TAGLN,TPM2,TPM3,TPM4,VCL,VEGFA,VEGFD								ADAM17	peptidase	Activated	5.202	3.92e-16	ADAM12,AHNAK,ANXA2,CAVIN1,CLIC1,COL3A1,CXCL2,CXCL3,CXCL8,DAZAP2,DNAJA1,ERRFI1,FN1,HMGA1,HSPB1,HSPH1,IL6ST,ITGB1,LPP,MICOS10-NBL1/NBL1,MMP2,MYH9,NFATC1,PEA15,PGF,PLAT,PLIN3,PRNP,RTN4,SAA1,SOCS3,SQSTM1,TAX1BP3,WNT5A,YPEL5,YWHAG,ZFHX3,ZYX		miR-7056-5p (and other miRNAs w/seed GUGGAGG)	mature microRNA	Inhibited	-10.812	0.0112	A2M,ABHD2,ABL1,ACTN1,AFF4,AHR,AK1,ALDH6A1,AMD1,ANAPC11,ANGPTL2,ANKH,ANKRD10,AOPEP,AP2M1,ARF3,ARHGDIA,ATOX1,ATP6V0B,ATP6V0C,ATP6V0E1,ATP6V1F,ATP6V1G1,BASP1,BAX,BGN,BHLHE41,BRD4,BSG,C19orf53,CALR,CAP1,CCN2,CD151,CD47,CDV3,CELF2,CERCAM,CFI,CHD3,CHID1,CHMP1B,CHN1,CLIC1,COL1A1,COL4A2,COL8A1,CRABP2,CREB3L2,CSRNP1,CTSZ,CXCL14,CXCL8,CYP4B1,DAD1,DAZAP2,DDR2,DESI2,DNAJC8,ECHDC3,EIF1AX,EMC10,EMILIN1,ENC1,EN…		Role of NFAT in Cardiac Hypertrophy	6.43	0.344	6.25	AKT1,AKT2,CABIN1,CACNA1C,CACNA1D,CACNA2D1,CALM1 (includes others),CAMK1,CAMK2D,CHP1,CSNK1A1,EP300,GNAI1,GNAI2,GNAI3,GNAQ,GNAS,GNB1,GNB2,GNB4,GNG11,GNG12,GNG2,GNG5,GRB2,GSK3B,GUCY1A1,GUCY1B1,HDAC2,HDAC3,HDAC7,HRAS,IGF1,IL6,IL6ST,KRAS,MAP2K2,MAP2K3,MAPK1,MAPK3,MEF2A,MEF2D,MRAS,NFATC4,NOTUM,PDIA3,PIK3R1,PLCB4,PLCG2,PPP3CA,PPP3CB,PPP3R1,PRKACA,PRKAR1A,PRKAR2A,PRKCA,PRKCI,PRKD3,RAF1,RALA,RAP1A,RAP1B,R…								miR-361-3p (miRNAs w/seed CCCCCAG)	mature microRNA	Inhibited	-22.546	1.76e-07	A4GALT,AAMP,ABHD14A,ABHD2,ACOX1,ACP5,ADD1,ADGRA2,AGPAT1,AKT1S1,AKT2,ANP32A,AOPEP,AP1S1,AP2A1,APH1A,APP,APPL1,ARF3,ARF6,ARFGEF1,ARFIP2,ARFRP1,ARHGEF2,ARL2BP,ARL4C,ARNT,ARPC5L,ARSI,ATG12,ATP1B1,ATP6AP2,ATP6V0D1,ATXN2L,AUP1,AUTS2,AXIN2,B2M,BACE1,BAG1,BAX,BBC3,BCL6,BCL9L,BICD2,BIN1,BRD2,BRK1,BSDC1,BTBD3,BTG1,BTG2,C15orf40,C19orf25,C1orf122,C1QBP,C1QTNF2,C1RL,C6orf89,CALCOCO1,CAPN1,CARHSP1,CAV1,CAVIN1…		FGF2	growth factor	Activated	7.311	3.73e-16
CREB Signaling in Neurons	0	0.056	3.4	BDKRB1,BDKRB2,BMPR2,CALM1 (includes others),CREB3L2,CREB5,EDNRA,F2R,FGF2,FGFR1,FGFR4,GNAI2,GNAS,GNB1,GNB2,GNG11,GNG12,GNG5,GPRC5A,GUCY1A1,HGF,IGF1,LPAR1,PDIA3,PIK3R1,POLR2F,POLR2L,PRKAR1A,PTGIR,RAP1B,RASD1,SHC1,TGFBR2,VEGFA								SP1	transcription regulator	Activated	5.145	6.97e-32	ABHD2,ACTA2,ADD3,AEBP1,AKAP12,ANKH,APOE,ATF3,ATP2A2,ATP5F1B,ATP6V0C,BAX,BSG,C1QBP,CAV1,CCL2,CCN2,CCND2,CD55,CD59,CD99,CDK4,CDKN1A,CES1,CITED2,CKB,COL1A1,COL1A2,COL8A1,CRABP2,CREM,CRYAB,CSTB,CXCL12,CXCL3,CXCL8,CYBRD1,CYP1B1,EGR1,ENG,F2R,FDX1,FGF2,FGFR1,FGFR4,FN1,FOS,FOSL1,GJA1,GNAI2,GNAS,HAS1,HAS2,HGF,HIF1A,HMGA1,HMOX1,HSPA5,ICAM1,IFITM3,IGF1,IGF2,IGFBP3,IGFBP4,ITGAV,ITGB5,KLF4,KLF6,LPL,LTBP3,MAOA…		miR-3584-5p (and other miRNAs w/seed GGAGGAG)	mature microRNA	Inhibited	-10.798	5.9e-06	ABHD2,ADAM12,ANTXR1,AOC3,AOPEP,AP2M1,ATP5F1C,ATP5F1D,ATP5IF1,ATP6V0C,BASP1,BAX,BGN,BRD4,BRK1,C1QBP,CALM1 (includes others),CALR,CALU,CANX,CBLB,CCL11,CD34,CD63,CDC42SE1,CDK4,CDKN1A,CELF2,CLEC11A,CLTB,COL14A1,COL1A1,COL6A2,COL8A1,COLEC12,COX6B1,CRABP2,CREB3L2,CREB5,CXCL12,CYGB,DAD1,DEPP1,DNAJB1,DPT,EID1,EIF5,EIF5A,EMP3,FOSB,FOSL1,FOSL2,FUNDC2,GABARAP,GALNT2,GLG1,GLRX,GPC3,GPX1,HIF3A,HM13,HMGA1,HOPX…		B Cell Receptor Signaling	0	0.113	6.25	ABL1,AKT1,AKT2,ATF2,ATF4,BAD,BCL10,BCL6,CALM1 (includes others),CAMK2D,CDC42,CFL1,CREB1,CREB3,CREB3L1,CREB3L2,CREB5,CREBBP,EGR1,ELK1,ETS1,FOXO1,GRB2,GSK3A,GSK3B,HRAS,IGHA1,IGKC,IGLC2,JUN,KRAS,MAP2K2,MAP2K3,MAP3K13,MAP3K2,MAP3K8,MAPK1,MAPK3,MRAS,NFAT5,NFATC1,NFATC2,NFATC4,NFKB1,NFKB2,NFKBIA,NFKBIE,PIK3R1,PLCG2,PPP3CA,PPP3CB,PPP3R1,PTEN,PTK2,PTPN11,RAC1,RAF1,RALA,RAP1A,RAP1B,RAP2A,RAP2B,RASD1,REL,R…								miR-6815-5p (and other miRNAs w/seed AGGUGGC)	mature microRNA	Inhibited	-22.432	2.81e-07	ABCF1,ACIN1,ACTN4,ACTR1B,ADD1,ADISSP,AFF4,AGFG1,AGGF1,AK2,ANKRD10,AP1M1,AP1S1,AP2B1,APBB2,APMAP,APOL2,APPL1,ARF3,ARF6,ARHGAP1,ARHGAP20,ARHGDIB,ARL4D,ARL6IP5,ARSJ,ASAP1,ATMIN,ATP1B3,ATP2B1,ATP5F1D,B4GALT1,B4GALT2,BAZ2A,BBX,BCAS3,BCL10,BCL7B,BFAR,BMP4,BOC,BOLA3,BSDC1,BTBD2,BTBD6,BZW1,C11orf68,C12orf75,C19orf25,C1QTNF3,C2,C7,CAMKK2,CAMTA1,CAPN2,CAPNS1,CCDC115,CCDC186,CCDC25,CCDC47,CCDC50,CCDC6,CCDC9…		RELA	transcription regulator	Activated	7.28	4.24e-13
Fcγ Receptor-mediated Phagocytosis in Macrophages and Monocytes	3.27	0.16	3.357	ACTA2,ACTB,ACTR2,ACTR3,ARF6,ARPC1B,ARPC2,ARPC3,ARPC5L,CDC42,HMOX1,PIK3R1,PLD3,PTEN,RAC1								TWIST1	transcription regulator	Activated	5.132	8.69e-27	ACTA2,ALDH1A1,AOPEP,APOD,AXL,BAX,BST2,C3,CCL2,CD44,CDKN1A,COL1A1,COL4A1,COL6A1,CTNNB1,CXCL12,CXCL8,DCN,DDR2,DPYSL3,EGFL6,EMILIN1,EMP3,FIBIN,FN1,FOS,FOSL1,GSN,ICAM1,IFI27,IFI6,IFITM1,IGFBP4,IGFBP5,ISG15,ITGB5,KLF4,LGALS3,LMNA,MFGE8,MGST3,MMP2,MRC2,MXRA8,OLFML3,PAM,PCOLCE,RHOA,RHOC,S100A4,SNAI2,SPHK1,TGFBI,TGFBR2,THBS2,VCAN,VEGFA,VIM,YBX1,ZEB1,ZEB2,ZYX		miR-5627-5p (and other miRNAs w/seed GAGGGUG)	mature microRNA	Inhibited	-10.795	0.0116	ACTB,AP2M1,APCDD1,APP,ARF3,ARF4,ARFGAP3,ARPC2,ATP6V0B,ATP6V1G1,BANF1,BAZ1A,BBLN,BGN,BHLHE41,BLOC1S6,CAPZB,CD14,CD276,CD47,CDC42SE1,CDH11,CDH13,CELF2,CERCAM,CITED2,CLEC11A,CMTM6,COL1A1,COMP,COTL1,CREB5,CRIP1,CRIP2,CSRNP1,CYGB,DESI2,ECM1,EDNRA,EGR3,EMC10,EMP2,ENTPD1,ERGIC3,ESYT2,ETF1,F2R,FBLN1,FKBP10,FKBP1A,FOSB,FOSL1,GADD45B,GALNT2,GJA1,GNAS,GNG12,GOLM2,GPM6B,GPX3,GUCY1A1,HCFC1R1,HDLBP,HIF3A,HLA-A…		HGF Signaling	8.87	0.432	6.172	AKT1,AKT2,ATF2,CCND1,CDC42,CDKN1A,DOCK1,ELF1,ELF2,ELF3,ELK1,ELK3,ETS1,ETS2,FOS,GRB2,HGF,HRAS,IL6,ITGA1,ITGA5,ITGA8,ITGA9,ITGAE,ITGAV,ITGB1,ITGB5,ITGB8,JUN,KRAS,MAP2K2,MAP3K13,MAP3K2,MAP3K8,MAPK1,MAPK3,MRAS,PIK3R1,PLCG2,PRKCA,PRKCI,PRKD3,PTGS2,PTK2,PTPN11,RAC1,RAF1,RALA,RAP1A,RAP1B,RAP2A,RAP2B,RASD1,RRAS,SOS1,SOS2,STAT3								miR-5624-3p (and other miRNAs w/seed UAAGGCA)	mature microRNA	Inhibited	-22.369	4.05e-28	AAK1,ABHD14B,ABHD2,ACAA2,ACADM,ACADVL,ACTB,ADAM17,ADGRA2,ADI1,ADISSP,AGFG1,AGO3,AGPS,AHCYL1,AHR,AIDA,AK2,AK3,AKIRIN1,AKR7A2,AKT1S1,AKT2,ALCAM,AMOTL1,ANGPT1,ANGPTL1,ANP32E,ANTXR2,ANXA11,ANXA4,ANXA5,ANXA7,APBB2,ARHGAP1,ARHGAP18,ARHGAP28,ARHGDIA,ARL5B,ARPP19,ASNSD1,ATF7,ATL3,ATMIN,ATP5MJ,ATP6V0B,ATP6V0E1,ATP6V1G1,ATRX,B4GALT1,BAZ2B,BCL2L11,BICC1,BLOC1S6,BOD1,BPNT2,BTF3L4,C14orf119,C1QBP,C1QTNF7,C5or…		CD28	transmembrane receptor	Activated	7.256	2.57e-18
CD28 Signaling in T Helper Cells	0	0.0387	3.357	ACTR2,ACTR3,ARPC1B,ARPC2,ARPC3,ARPC5L,CALM1 (includes others),CDC42,FOS,HLA-A,HLA-B,HLA-DRB1,NFATC1,NFATC2,NFATC4,NFKBIA,PIK3R1,PPP3CA,RAC1,REL								CSF1	cytokine	Activated	5.124	7.93e-21	APOE,APP,AXL,BAX,BHLHE40,BST2,CAPN2,CCL2,CCND2,CD74,CD9,CDK4,CDKN1A,CTNNB1,CTSK,CXCL2,CXCL3,DUSP1,EGR1,EGR2,EGR3,ENO1,F2R,FCGRT,FHL2,FN1,FOS,GAS7,GLS,GPNMB,HIF1A,HLA-A,HSP90B1,HSPA5,ID2,IFI16,IFI6,IFITM1,IGF1,IL6ST,ISG15,ITGA5,ITGAV,ITGB1,ITGB5,KLF2,LAP3,LDHA,LGALS3BP,LPL,LY6E,MYC,NFATC1,PKM,PLAU,PLSCR1,RHOA,RUNX1,SELENOW,SERPINE2,SPARC,STAT1,TDO2,THBS1,TNFAIP3,TNFRSF1A,TPI1,TPT1,TYMP,UBE2L6,VCAM…		miR-4481 (and other miRNAs w/seed GAGUGGG)	mature microRNA	Inhibited	-10.788	0.000236	ABL2,ACTB,ADH1B,ALDOA,AP2M1,APOD,ARF3,ARHGDIA,ARL4C,ATF3,ATP5MC1,ATP5MF,ATP6V0C,ATP6V1F,AXL,B4GALT1,BASP1,BBLN,BDKRB2,BEX3,BHLHE41,BLOC1S6,BPNT2,BRD4,C3,CCN5,CD34,CD44,CD81,CDC42SE1,CDKN1A,CERCAM,CHMP4B,CLIC1,CLTB,CMTM3,COL6A1,CREB3L2,CREB5,CRISPLD2,CXCL12,CYCS,CYGB,CYP1B1,DAB2,DAZAP2,DDR2,DDX24,DESI2,DPT,DYNLRB1,EEF1A1,EGR3,EIF1B,EIF4E,EIF5A,EMP2,ENC1,EVA1B,EXT1,FGF7,FGFR1,FIBIN,FKBP11,FOSB,FOSL…		Renin-Angiotensin Signaling	5.4	0.38	6.164	ATF2,CCL2,ELK1,FOS,GNAQ,GRB2,GUCY1A1,GUCY1B1,HRAS,JUN,KRAS,MAP2K2,MAPK1,MAPK3,MRAS,NFKB1,NFKB2,PAK2,PIK3R1,PLCG2,PRKACA,PRKAR1A,PRKAR2A,PRKCA,PRKCI,PRKD3,PTGER2,PTK2,RAC1,RAF1,RALA,RAP1A,RAP1B,RAP2A,RAP2B,RASD1,REL,RELA,RELB,RRAS,SHC1,SHC3,SOS1,SOS2,STAT1,STAT3								miR-664-1-5p (and other miRNAs w/seed UGGCUGG)	mature microRNA	Inhibited	-22.336	0.00225	AAK1,ABCC9,ABCF1,ABHD14A,ABHD14B,ABHD17A,ACIN1,ACP5,ADAM12,ADAM17,ADAR,ADIPOR1,AFAP1,AGER,AGO3,AMOTL2,ANAPC16,ANKRD17,ANO6,ANP32A,AP1M1,AP1S1,AP2M1,APOE,APOL2,APOL6,ARFIP2,ARID5B,ARIH1,ARL2,ARMC1,ARNT,ATF2,ATF7,ATOX1,ATP2A2,ATRAID,BANF1,BBC3,BCAS3,BCL7B,BCL9L,BMP1,BMP5,BRD4,BRK1,BTBD2,BTF3L4,BTG1,BTG2,C19orf25,C1orf122,C6orf89,C7,C9orf78,CAPN1,CAPN2,CARHSP1,CBR1,CCDC102A,CCDC115,CCDC124,CCDC50,CC…		IL1A	cytokine	Activated	7.256	1.13e-06
G Beta Gamma Signaling	1.29	0.101	3.317	CAV1,CDC42,GNAI2,GNAS,GNB1,GNB2,GNG11,GNG12,GNG5,PRKAR1A,RAP1B,RASD1,SHC1								EDN1	cytokine	Activated	5.122	1.73e-30	ACTA2,ACTB,ADAM12,ANXA1,ANXA5,ARF6,ATP2A2,CCL2,CCN1,CCN2,CDC42,COL1A2,COL4A1,COL5A1,COMP,CST3,CTNNB1,CXCL8,EDNRA,EGR1,EIF3J,ENAH,ERRFI1,FGF2,FN1,FOS,FOSB,FOSL1,FST,GJA1,GRN,HIF1A,HSPA5,HSPA8,ICAM1,INHBA,ITGA5,ITGAV,ITGB1,LEPR,MARCKSL1,MMP2,MYC,MYL6,NPM1,PDIA6,PLAU,PLAUR,SERPINE1,SOCS3,SOD1,TGM2,THBS1,TIMP1,TNC,TPM2,TPM3,TPM4,TPT1,VCAM1,VCAN,VCL,VEGFA,VIM,YWHAE,ZEB1		miR-6901-5p (miRNAs w/seed GCAGGAA)	mature microRNA	Inhibited	-10.766	0.00126	ABHD2,ABL2,ACTA2,ADM,AKR7A2,AOC3,APCDD1,APOE,ARF3,ARL4C,ATOX1,ATP5F1E,ATP6V0C,CALR,CALU,CAV1,CAVIN3,CCDC80,CCPG1,CD276,CD59,CD81,CD9,CDC42SE1,CHMP1B,CHSY1,CLMP,CNN1,CNN3,COLEC12,COTL1,CUTA,CXCL12,CXCL3,CYCS,DDX3Y,DNAJC8,EDF1,EDNRA,ENTPD1,ERRFI1,FBLN5,FGF2,FMO2,FOSL1,FOSL2,G3BP1,GABARAPL2,GLG1,GLIPR2,GLRX,GOLM2,HCFC1R1,HGF,HIF3A,HLA-A,HLA-DRB1,HMGN1,HMOX1,HOOK3,HSPA1A/HSPA1B,HSPA6,HTRA1,IFITM2,ITG…		Fcγ Receptor-mediated Phagocytosis in Macrophages and Monocytes	5.31	0.404	6.164	ACTA2,ACTB,ACTG1,ACTR2,ACTR3,AKT1,AKT2,ARF6,ARPC1A,ARPC1B,ARPC2,ARPC3,ARPC4,ARPC5,ARPC5L,CDC42,CRK,DOCK1,FYN,MAPK1,MAPK3,NCK1,NCK2,PIK3R1,PIP5K1A,PLD3,PRKCA,PRKCI,PRKD3,PTEN,RAB11A,RAB11B,RAC1,RPS6KB2,TLN1,VAMP3,VASP,YES1								miR-5580-5p (and other miRNAs w/seed GCUGGCU)	mature microRNA	Inhibited	-22.302	1.24e-05	A4GALT,AAK1,ACSL4,ACTR1B,ADAM12,ADD1,AEBP1,AGO3,AKAP12,AKAP13,AKT1,AKT2,ALKBH5,ANO6,ANTXR2,AP1M1,AP1S1,APOL2,APOL6,ARCN1,ARHGDIA,ARMC1,ARMC10,ARPC1A,ATF2,ATF7,ATOX1,ATP2A2,ATP5F1D,ATP6V1G1,ATXN1,ATXN3,ATXN7,B4GALT7,BACH1,BBC3,BCL2L11,BCL3,BCL7C,BDP1,BHLHE40,BMERB1,BOK,BSDC1,BTG1,C14orf119,C19orf12,C1orf56,C1QTNF7,C6orf89,CAMKK2,CAMLG,CAMTA1,CAV1,CAVIN1,CCDC115,CCND1,CCND2,CD14,CD200,CD276,CD302,C…		CpG ODN 2006	chemical reagent	Activated	7.236	3.45e-11
Reelin Signaling in Neurons	3.14	0.138	3.3	ACTR2,ACTR3,APOE,APP,ARPC1B,ARPC2,ARPC3,ARPC5L,CDC42,CFL1,ITGA5,ITGB1,MAP1B,MAP2K3,PIK3R1,RAC1,RAP1B,RHOA,WASL								ASPSCR1-TFE3	fusion gene/product	Activated	5.112	2.97e-14	ABHD2,ANGPTL2,APOE,ATP6V0C,ATP6V0E1,BHLHE40,BHLHE41,CD59,CELF2,CIB1,CRYAB,ELOC,EPAS1,G0S2,GPNMB,GRN,HMOX1,MYOF,NPC2,P4HA2,PMP22,RAB7A,SCPEP1,SLC19A2,SOD2,STOM,TACC1,TMEM70,VAT1,WIPI1		miR-6734-5p (and other miRNAs w/seed UGAGGGG)	mature microRNA	Inhibited	-10.743	0.00454	ABHD2,ACTN1,ADAMTS4,ADIRF,AHNAK,ANGPTL2,ARF1,ARF3,ARRDC3,ATF3,ATP5F1B,ATP5F1D,ATP5IF1,ATP6V0B,BANF1,BGN,C11orf96,C1S,CALM1 (includes others),CANX,CAVIN1,CCN2,CD74,CDC42SE1,CDKN1A,CERCAM,CLIC1,CLMP,CLTB,CLTC,CNN3,COL1A1,CRISPLD2,CST3,CTSO,CXCL3,CYGB,DAD1,EDF1,EGR3,EIF4A1,EIF5A,EMC10,EMP1,EMP2,ENC1,FAM20C,FAM3C,FAP,FGFR1,FOSB,GADD45A,GADD45B,GAS7,GLIPR2,GLRX,GNAI2,GNB1,GNG12,GOLGB1,GOLM2,GPX1,GPX3,…		TEC Kinase Signaling	0	0.109	6.164	ACTA2,ACTB,ACTG1,CDC42,DIRAS3,FAS,FNBP1,FOS,FYN,GNA11,GNA12,GNAI1,GNAI2,GNAI3,GNAQ,GNAS,GNB1,GNB2,GNB4,GNG11,GNG12,GNG2,GNG5,GTF2I,ITGA1,ITGA5,ITGA8,ITGA9,ITGAE,ITGAV,ITGB1,ITGB5,ITGB8,JAK1,MRAS,NFKB1,NFKB2,PAK2,PIK3R1,PLCG2,PRKCA,PRKCI,PRKD3,PTK2,RAC1,REL,RELA,RELB,RHOA,RHOB,RHOC,RHOD,RHOG,RHOJ,RHOQ,RHOU,RND3,STAT1,STAT2,STAT3,TNFRSF10B,TNFSF12,YES1								miR-4731-5p (miRNAs w/seed GCUGGGG)	mature microRNA	Inhibited	-22.277	9.27e-05	AAK1,ABHD14B,ACAP3,ACTA2,ACTG1,ACTR1B,ADAMTSL2,ADISSP,AEBP1,AFAP1,AGER,AGPAT2,AGTRAP,AK1,AKT1,AMOTL2,ANKRD65,ANO6,AP2M1,AP2S1,APOBEC3C,APOE,APOL1,AR,ARFRP1,ARHGAP1,ARHGDIA,ARL16,ARL2,ARL2BP,ARL6IP4,ARL8A,ARPC4,ATF3,ATOX1,ATP5F1D,ATXN2,ATXN2L,B4GALT1,BANF1,BAZ2A,BBC3,BCAR1,BCKDK,BCL2L11,BCL3,BCL7B,BCL9L,BGN,BICD2,BLOC1S4,BMERB1,BMP2,BRD4,BRK1,BSG,BTF3L4,C11orf68,C14orf132,C16orf89,C19orf53,C6orf89…		ARNT2	transcription regulator	Activated	7.23	0.000488
B Cell Receptor Signaling	0	0.0378	3.3	ABL1,CALM1 (includes others),CDC42,CFL1,CREB3L2,CREB5,EGR1,IGHA1,IGKC,IGLC2,MAP2K3,MAP3K2,NFATC1,NFATC2,NFATC4,NFKBIA,PIK3R1,PPP3CA,PTEN,RAC1,RAP1B,RASD1,REL,SHC1								bleomycin	biologic drug	Activated	5.105	4.97e-27	ACTA2,ANGPT1,APOE,ARRDC3,ATF3,BASP1,BAX,BHLHE40,BMPR2,C3,CCL2,CCN2,CCND2,CDH11,CDKN1A,COL1A1,COL1A2,COL3A1,CTNNB1,CTSK,CXCL1,CXCL12,CXCL2,CXCL3,DCN,F2R,FAP,FGFR1,FN1,FOSL1,GADD45A,HIF1A,HSBP1,HSP90AA1,ICAM1,IGF1,ITGB1,JAK1,KLF4,LGALS3,LTBP1,LTBP2,MAP1LC3B,MAP4,MAPKAPK2,MIF,MMP14,MMP2,MYC,NDN,NFATC2,NR4A1,PLAT,PTEN,PTX3,RASD1,RGCC,S100A4,SERPINE1,SFRP2,SOCS3,SPHK1,SQSTM1,STAT3,STOM,TGFBR2,THBS1,TI…		miR-6795-5p (and other miRNAs w/seed GGGGGGA)	mature microRNA	Inhibited	-10.731	3.59e-06	ABHD2,ACTR3,AKAP13,ANGPTL2,ANTXR1,APOD,ARF3,ARF6,ARHGDIA,ARL4C,ATP2B4,ATP5F1D,ATP5MF,ATP6V0B,B4GALT1,BGN,BHLHE41,BRD4,BST2,C11orf96,CALM1 (includes others),CALR,CAPZB,CAVIN1,CD276,CDK4,CDKN1A,CFL1,CITED2,CKAP4,CNN1,COL1A1,COL4A1,COPZ2,CREB3L2,CSRNP1,CXCL14,CYB5R3,CYBRD1,CYGB,DPYSL3,DYNLRB1,EEF1A1,EGR3,ELK3,ELL2,EMC10,FOSB,GADD45B,GAS7,GLIPR2,GLRX5,GNAI2,GPX3,HES4,HIF3A,HM13,HMGA1,HNRNPK,HNRNPU,HS…		Glioblastoma Multiforme Signaling	6.57	0.368	6.147	AKT1,AKT2,APC,CCND1,CCND2,CDC42,CDK4,CDK6,CDKN1A,CDKN1B,CTNNB1,DIRAS3,FNBP1,FOXO1,FZD1,FZD7,GRB2,GSK3B,HRAS,IGF1,KRAS,MAP2K2,MAPK1,MAPK3,MRAS,MYC,NF1,NOTUM,PDGFC,PDGFRA,PDGFRB,PDIA3,PIK3R1,PLCB4,PLCG2,PTEN,RAC1,RAF1,RALA,RAP1A,RAP1B,RAP2A,RAP2B,RASD1,RHOA,RHOB,RHOC,RHOD,RHOG,RHOJ,RHOQ,RHOU,RND3,RRAS,SHC1,SHC3,SMO,SOS1,SOS2,WNT11,WNT2,WNT2B,WNT5A								miR-485-5p (and other miRNAs w/seed GAGGCUG)	mature microRNA	Inhibited	-22.255	0.0115	A4GALT,AAK1,AAMP,ABHD14A,ABHD2,ABL2,ACAP3,ACP1,ACSL3,ACTG1,ACTR3,ADAMTS4,ADD1,ADH5,AFAP1,AGPS,AGTRAP,AK2,AK3,AKT2,ALDH18A1,AMOTL1,AMOTL2,ANXA11,AP1M1,APMAP,APOBEC3C,ARHGDIA,ARL2BP,ARPC2,ASAP1,ATG101,ATP1B2,B3GAT3,BAX,BAZ2A,BCAS3,BCL10,BCL7C,BDP1,BLCAP,BPNT2,BRK1,BSG,BTG2,C19orf53,C1S,CALCOCO1,CAPZA1,CAV2,CAVIN1,CAVIN2,CBX5,CBX6,CBY1,CCDC167,CCDC8,CCZ1/CCZ1B,CD200,CD276,CD2AP,CD4,CD44,CD63,CD74,CD…		RAF1	kinase	Activated	7.224	1.35e-10
MicroRNA Biogenesis Signaling Pathway	5.97	0.16	3.286	ABL1,CSDE1,DDX5,DNAJB1,FGF2,FUS,HGF,HMOX1,HNRNPA1,HNRNPA2B1,HNRNPD,HOPX,HSP90AA1,HSP90AB1,HSP90B1,HSPA8,IGF1,ILF2,MYC,PIK3R1,POLR2F,POLR2L,RAN,RAP1B,RASD1,SEC13,SRSF3,TGFB3,TUT4,VEGFA								Insulin	group	Activated	5.098	9.02e-35	ACTB,ADAM12,AEBP1,ALDOA,ANGPTL4,AP2M1,APOE,APP,ARF1,ARRDC3,ATF3,ATP1A1,ATP5F1D,ATP5MC1,ATP5MC2,BMPR2,CA3,CANX,CCL2,CCN2,CCT2,CCT5,CCT6A,CD34,CD44,CDKN1A,CNN1,COL18A1,COL1A1,COL1A2,COL3A1,COL4A1,COL5A1,COL6A1,COX4I1,COX7A2,CRABP2,CRYAB,CTNNB1,CXCL1,CYCS,DNAJB4,DUSP1,DYNLL1,EGR1,EGR2,EPAS1,ERCC1,ERRFI1,FBN1,FBXO32,FGF2,FGFR4,FN1,FOS,FOSB,FTL,GAPDH,GFPT2,GSTP1,HIF1A,HIF3A,HMOX1,HNRNPK,HSP90AA1,HSP90…		miR-148a-3p (and other miRNAs w/seed CAGUGCA)	mature microRNA	Inhibited	-10.717	0.00333	ABHD2,ABL2,ACSL4,ACTA2,AHI1,AHR,ARF3,ARHGAP21,ARRDC3,ATP2A2,ATP2B4,ATP5MJ,ATP6AP2,ATP6V0D1,ATP6V0E1,BHLHE41,BICC1,BRK1,C19orf53,CALR,CANX,CBLB,CBX3,CCT3,CCT6A,CDKN1A,CHD1,CHMP4B,CLMP,CMTM3,CMTM6,COL10A1,COL1A1,COL4A1,COL6A3,COLEC12,CREB3L2,CSGALNACT2,CYBRD1,DDX18,DNAJB4,DUSP1,EDNRA,EGR2,EGR3,EIF3A,EIF4E,ELOVL5,EMP1,EPAS1,ERRFI1,FBN1,GABARAPL2,GADD45A,GLRX5,GNG5,GPRC5A,HLA-A,HLA-B,HLA-C,HMOX1,HSP9…		Dendritic Cell Maturation	0	0.0807	6.112	AKT1,AKT2,ATF2,ATF4,B2M,COL10A1,COL18A1,COL1A1,COL1A2,COL3A1,COL5A3,CREB1,CREB3,CREB3L1,CREB3L2,CREB5,CREBBP,DDR2,FSCN1,HLA-A,HLA-B,HLA-C,HLA-E,ICAM1,IFNAR1,IGKC,IGLC2,IL32,IL33,IL6,LTBR,MAPK1,MAPK3,NFKB1,NFKB2,NFKBIA,NFKBIE,NOTUM,PDIA3,PIK3R1,PLCB4,PLCG2,REL,RELA,RELB,STAT1,STAT2,TNFRSF1A								miR-6795-5p (and other miRNAs w/seed GGGGGGA)	mature microRNA	Inhibited	-22.204	1.47e-13	ABCF1,ABHD2,ACAP3,ACIN1,ACTR3,ADAMTSL2,ADISSP,ADRA2A,AGER,AGPAT1,AKAP11,AKAP13,AKAP17A,AKT1,AKT1S1,ALKBH5,ANGPTL2,ANP32A,ANTXR1,AP2A1,APOD,APOL2,APPBP2,ARF3,ARF6,ARHGDIA,ARHGEF25,ARID1A,ARL4C,ARL8A,ARMC10,ARPC4,ATN1,ATP2B4,ATP5F1D,ATP5MF,ATP6V0B,ATXN1,ATXN2L,B4GALT1,B4GALT2,BAG6,BAZ1B,BAZ2A,BBC3,BCHE,BCL3,BCL9L,BCLAF1,BGN,BHLHE41,BMERB1,BMP1,BRD4,BST2,BTBD3,BTF3L4,C11orf68,C11orf96,C15orf40,C16or…		resiquimod	chemical drug	Activated	7.197	9.35e-20
Role of Tissue Factor in Cancer	5.05	0.145	3.286	BMPR2,CCN1,CCN2,CFL1,CXCL1,CXCL8,EGR1,EIF4E,F2R,FOS,HGF,ITGAV,ITGB1,MAP2K3,MMP2,P4HB,PDIA6,PIK3R1,PLAUR,PPP2CA,PPP2CB,PTEN,RAC1,RAP1B,RASD1,TGFB3,TGFBR2,TNFRSF1A,VEGFA,ZEB1								HMG20A	transcription regulator	Activated	5.096	1.64e-18	ADM,ATF3,ATP2A2,AXL,CCN1,CCN2,CD44,CD9,DCN,ECM1,ERRFI1,FGF2,GADD45A,IGFBP3,IGFBP4,INHBA,ITGA5,LY6E,MGP,MMP14,MYC,NNMT,OSMR,PLAUR,POSTN,RGS16,SERPINE1,SGCD,SPHK1,TAGLN,TGM2,THY1,TIMP1,TNFRSF12A,VCAM1,VCAN,VEGFA		miR-3199 (and other miRNAs w/seed GGGACUG)	mature microRNA	Inhibited	-10.69	0.0421	ABCA6,AHCYL1,AHI1,ANXA2,AP2M1,APOL1,ARHGDIA,ARID5B,ATP2A2,ATP5IF1,ATP5MK,BAX,BBLN,BGN,BIRC3,BNC2,C7,CAP1,CCDC186,CCN5,CCT3,CD151,CD164,CD44,CD74,CHPF,CLIC4,CLMP,COPZ2,COX7C,CRABP2,CST3,CTHRC1,CTSO,CYBRD1,DNAJB1,DNAJC8,DPYSL3,DYNLL1,EGR1,EIF4E,EIF5,EMP2,FAM107B,FBXO32,FHL2,FILIP1L,FKBP14,FOSB,G3BP1,GABARAP,GAPDH,GAS7,GLIPR2,GNAI2,GNB1,HIF1A,HLA-DRB1,HMGA1,HNRNPC,HSPB6,IGF2,IL32,IL6ST,IPO7,KCNE4,KD…		NRF2-mediated Oxidative Stress Response	13.7	0.418	6.102	ACTA2,ACTB,ACTG1,AKR1A1,AKR7A2,AKT1,ATF4,BACH1,CAT,CBR1,CCT7,CDC34,CLPP,CREBBP,CUL3,DNAJA1,DNAJA2,DNAJB1,DNAJB11,DNAJB12,DNAJB14,DNAJB2,DNAJB4,DNAJB6,DNAJB9,DNAJC1,DNAJC10,DNAJC15,DNAJC19,DNAJC21,DNAJC3,DNAJC4,DNAJC7,DNAJC8,ENC1,EP300,EPHX1,ERP29,FKBP5,FOS,FTH1,FTL,GSK3B,GSTA4,GSTK1,GSTM3,GSTM5,GSTO1,GSTP1,HACD3,HERPUD1,HRAS,HSP90AA1,HSP90AB1,HSP90B1,HSPB8,JUN,JUNB,JUND,KEAP1,KRAS,MAF,MAFF,MAFG,M…								miR-6734-5p (and other miRNAs w/seed UGAGGGG)	mature microRNA	Inhibited	-22.196	2.26e-07	AASDHPPT,ABCF1,ABHD12,ABHD2,ACADVL,ACAP3,ACIN1,ACTN1,ADAMTS4,ADAR,ADIPOR1,ADIRF,ADISSP,AFDN,AGPAT1,AGTRAP,AHNAK,AKT1,AKT2,ANGPTL2,ANO6,ANP32A,APEX1,APH1A,APPBP2,ARF1,ARF3,ARFIP2,ARHGEF2,ARID1A,ARL2,ARPC4,ARPC5,ARRDC3,ARSI,ASB8,ATF3,ATM,ATMIN,ATP5F1B,ATP5F1D,ATP5IF1,ATP6AP1,ATP6V0B,ATXN2L,BACE1,BANF1,BCL2L11,BCL9L,BDP1,BFAR,BGN,BHLHE22,C11orf68,C11orf96,C1S,C22orf39,CABIN1,CALM1 (includes others),…		MKNK1	kinase	Activated	7.167	7.09e-08
NOD1/2 Signaling Pathway	2.24	0.111	3.273	BIRC3,CCL2,CXCL8,FOS,HSP90AA1,HSP90AB1,HSP90B1,HSPA1A/HSPA1B,HSPA4,HSPA5,HSPA6,HSPA8,HSPA9,MAP2K3,MAP4K4,MAPKAPK2,NFKBIA,RAC1,TGFB3,TNFAIP3,TNFSF13B								CD40LG	cytokine	Activated	5.082	2.46e-22	AHR,AKAP13,APRT,ARID4B,ATF3,AXL,B2M,BAX,BIRC3,BTG3,CBX3,CCL19,CCL2,CCN2,CD44,CD63,CDKN1A,CELF2,CTSC,CXCL1,CXCL2,CXCL8,CYP1B1,DUSP1,EGR1,FOS,FOSB,FOSL2,G0S2,GADD45A,HIF1A,HSP90AA1,HSPA1A/HSPA1B,ICAM1,ID2,ID3,IFI6,IFITM1,INHBA,ISG15,JUND,KDM6B,MAP2K3,MARCKS,MARCKSL1,MCL1,MIF,MMP11,MMP14,MT1E,MT2A,MYC,NAMPT,NFKBIA,NINJ1,NR4A3,PIM1,PLAU,PLAUR,PSMA2,PSMB8,PSME1,PSME2,REL,SERPINE1,SOD2,STAT1,STAT3,TGM2…		miR-3064-5p (and other miRNAs w/seed CUGGCUG)	mature microRNA	Inhibited	-10.667	0.0141	ABL1,AKR7A2,ALDH1A3,AMD1,ANTXR1,APOE,ARFGAP3,ARHGAP21,ATP5F1C,ATP6V1G1,BDKRB2,BGN,BORCS7,CA3,CBX3,CCDC186,CCDC80,CCL11,CCN2,CCND2,CD34,CDH11,CDV3,CELF2,CLMP,CMTM3,CNN3,COX4I1,CRIM1,CST3,CSTB,CXCL12,DAB2,DDX3Y,DESI2,DNAJC8,DPYSL2,DYNLT1,EIF4A3,EIF5,ERGIC3,F2R,FAM107B,FBLN1,FBLN2,FOSL1,FUNDC2,GLIPR2,GOLM1,HMOX1,HNRNPA2B1,HOOK3,HSPA9,HSPB6,IGFBP4,IGFBP5,IGFBP7,IL1R1,ITIH5,ITPRIPL2,KCNE4,KCTD20,KLF4,…		Actin Nucleation by ARP-WASP Complex	14.3	0.57	6.091	ACTR2,ACTR3,ARPC1A,ARPC1B,ARPC2,ARPC3,ARPC4,ARPC5,ARPC5L,CDC42,DIRAS3,FNBP1,GNA12,GRB2,HRAS,ITGA1,ITGA5,ITGA8,ITGA9,ITGAE,ITGAV,ITGB1,ITGB5,ITGB8,KRAS,MRAS,NCK1,NCK2,PPP1R12A,RAC1,RALA,RAP1A,RAP1B,RAP2A,RAP2B,RASD1,RHOA,RHOB,RHOC,RHOD,RHOG,RHOJ,RHOQ,RHOU,RND3,ROCK1,ROCK2,RRAS,SOS1,SOS2,VASP,WASL,WIPF1								miR-4481 (and other miRNAs w/seed GAGUGGG)	mature microRNA	Inhibited	-22.171	7.92e-09	ABCF1,ABHD12,ABHD14A,ABHD14B,ABL2,ACTB,ACTR1B,ADAR,ADD1,AGPAT1,AIDA,AK2,AKAP11,ALDOA,ANO6,ANTKMT,ANXA6,AP2M1,APEX1,APH1A,APOD,APOL6,AQP3,ARF3,ARF5,ARHGAP20,ARHGAP24,ARHGDIA,ARHGEF25,ARL13B,ARL4C,ARL6IP5,ARL8A,ARMC10,ARSI,ATF3,ATF7,ATP5MC1,ATP5MF,ATP6V1E1,ATP6V1F,ATXN7L3B,AXL,B4GALT1,B4GALT2,BABAM1,BASP1,BBLN,BBX,BCKDK,BCL10,BCL9L,BEX3,BHLHE41,BLOC1S6,BMP4,BPNT2,BRD4,C11orf68,C12orf75,C1D,C1orf35,…		ceruletide	biologic drug	Activated	7.161	3.18e-18
Transcriptional Regulatory Network in Embryonic Stem Cells	4.23	0.146	3.266	BMPR2,CTNNB1,FGF2,FGFR1,FGFR4,IGF1,IGF2,IL6ST,INHBA,JAK1,KLF4,MYC,PIK3R1,RAP1B,RASD1,SET,SKIL,STAT3,TBX3,TGFB3,TGFBR2,WNT2B,WNT5A,ZFHX3								BRD4	kinase	Activated	5.048	1.58e-16	ACTA2,BHLHE40,CCND2,CDKN1A,COL1A1,COL1A2,COL4A1,COL5A1,CXCL2,CXCL3,CXCL8,FBN1,FKBP11,FN1,FOS,FOSL2,GADD45A,GTF3C6,HMOX1,ICAM1,ID2,ITGA5,ITGB1,ITGB5,LOXL1,MAL,MCL1,MLF2,MYC,NME1,PIM1,PLAT,PLAU,RAC1,RAI14,SERTAD1,SRM,THBS1,THBS2,TIMP1,TOP1,TUBB,WNT5A,XBP1		miR-6132 (and other miRNAs w/seed GCAGGGC)	mature microRNA	Inhibited	-10.64	0.001	ABL1,ACTN1,ADAMTS4,AHCYL1,AK1,ALDOA,ANXA2,ARFGAP3,ATOX1,ATP5F1D,ATP6V0D1,BDKRB2,BGN,BRD4,CANX,CAVIN1,CD276,CD34,CD74,CDC42,CHPF,CKB,COL4A2,COL6A1,COPE,CRABP2,CREB3L2,CRIP2,CST3,CXCL1,CXCL12,CXCL2,DNAJC15,DSTN,EEF1D,EGR1,EIF1B,ELL2,GALNT2,GAS7,GNAI2,GPX1,GSN,H2AZ2,HES4,HM13,HMGA1,HMOX1,HNRNPA1,HSPA6,HSPB6,ID3,IFITM1,IFITM2,IFITM3,IGFBP4,ITM2B,KCNE4,LITAF,LOXL1,LTBR,LY6E,MAL,MAP1A,MAP4,MARCKSL1,MCR…		IL-17A Signaling in Fibroblasts	9.66	0.506	6.03	ACTA2,AGER,ARID5A,CCL2,CEBPB,CEBPD,COL10A1,COL18A1,COL1A1,COL1A2,COL3A1,COL5A3,CXCL1,CXCL12,ELAVL1,ELF3,FN1,FOS,GSK3B,HIF1A,IL6,JUN,LOX,MAPK1,MAPK3,NFKB1,NFKB2,NFKBIA,NFKBIE,NFKBIZ,P4HA1,P4HA2,P4HA3,P4HB,PRKCA,REL,RELA,RELB,SERPINH1,STAT3,TGFB1,THY1,VCAM1,ZC3H12A								miR-204-3p (and other miRNAs w/seed CUGGGAA)	mature microRNA	Inhibited	-22.167	3.68e-05	A4GALT,AAK1,ABHD2,ABI2,ACADVL,ACOX1,ADAMTSL2,ADGRA2,AFAP1,AFF4,AGTRAP,AK6,AKR1C1/AKR1C2,AKT1S1,ALDH9A1,ANGPT1,ANGPTL2,ANKRD10,ANP32E,ANTXR1,AOPEP,AP1M1,APOL1,APPBP2,APPL1,ARCN1,ARFIP2,ARHGAP18,ARL2BP,ARL4C,ARNT,ARPC5L,ASB8,ATF3,ATF6,ATP1B2,ATP5F1D,ATP5MC1,ATXN7L3B,AXL,B3GNT9,BAMBI,BCL2L11,BGN,BICC1,BLOC1S1,BMP5,BNC2,BOC,BPTF,BTF3L4,BTG1,BTG2,C11orf96,C19orf12,C19orf53,C1orf54,C2,C5orf15,C6orf62,C…		HMG20A	transcription regulator	Activated	7.136	1.76e-12
Myelination Signaling Pathway	3.06	0.107	3.212	ARF6,BMP5,BMPR2,CALM1 (includes others),CDC42,CREB3L2,CREB5,CTNNB1,EGR2,EIF4E,FGF2,FGFR1,FGFR4,FKBP1A,FOS,ID2,IGF1,ITGB1,ITGB5,NFATC1,NFATC2,NFATC4,PIK3R1,PPP3CA,PRKAR1A,PTEN,RAC1,RAP1B,RASD1,RHOA,TCF4,WNT2B,WNT5A,YY1,ZEB2								ATF4	transcription regulator	Activated	5.038	2.53e-11	APOE,ATF3,CALR,CANX,CCL2,CD55,CDKN1A,COL4A2,CTNNB1,CXCL1,CXCL2,CXCL8,DDR2,EIF2S2,FAM3C,FN1,GABARAPL2,GADD45A,HSP90B1,HSPA5,IGFBP2,IGFBP5,IGFBP7,KLF4,KLF9,LGALS3,MAP1LC3B,MCL1,MT2A,NUPR1,OSMR,PENK,PMP22,PTX3,SERPINF1,SNAI2,SOD2,STAT3,TNFRSF12A,VEGFA		miR-7064-3p (and other miRNAs w/seed AGGGCCC)	mature microRNA	Inhibited	-10.638	9.77e-05	ABL1,ABL2,ADAMTS4,AKR1C1/AKR1C2,ANGPTL4,ANKRD11,AP2S1,ARF3,ATP1B3,ATP2A2,ATP6V0B,BBLN,BRD2,C19orf53,CCND2,CCS,CD34,CD44,CDKN1A,CHD3,CHPF,COL14A1,COL6A1,COPZ2,CREB3L2,CSDE1,CSRNP1,CTSK,CXCL12,CYB5R3,DAZAP2,DPYSL2,DYNLT1,EGR1,EGR2,EIF5A,ELOVL5,EMP2,FGF7,FKBP14,FMO2,FOSB,GAPDH,GLT8D2,GLUD1,GNAI2,GNB2,GOLM2,GPX1,GPX3,HES4,HIF3A,HLA-A,HMGA1,IGFBP3,KCNE4,KLF9,LGALS3BP,LITAF,LUZP1,MAN1A2,MAP1LC3B,MAP4,M…		D-myo-inositol (1,4,5,6)-Tetrakisphosphate Biosynthesis	3.26	0.306	6.008	ACP1,ACP5,ATP1A1,CA3,DUSP1,DUSP10,DUSP14,DUSP23,DUSP5,DUSP6,G6PC3,IGBP1,MTMR6,NT5C,NUDT1,NUDT14,NUDT3,NUDT4,NUDT9,PAWR,PLPPR4,PPFIA1,PPFIA2,PPP1CA,PPP1CB,PPP1CC,PPP1R10,PPP1R11,PPP1R12A,PPP1R14B,PPP1R7,PPP2CA,PPP2CB,PPP2R1A,PPP2R2A,PPP2R5A,PPP2R5C,PPP2R5E,PPP3CA,PPP3CB,PPP3R1,PPP4C,PPP4R1,PPTC7,PTEN,PTPA,PTPN1,PTPN11,PTPN12,PTPN2,SET,SOCS3,SYNJ2,UBLCP1,WBP11								miR-6976-5p (and other miRNAs w/seed AGGGAAG)	mature microRNA	Inhibited	-22.008	5.16e-09	ABHD2,ACADVL,ACTR2,ADI1,AEBP2,AHSA2P,AKR1A1,ALDOA,ANAPC11,ANKH,ANO6,ANP32E,AP1S1,AP2S1,AP3B1,APLP2,ARF3,ARF4,ARFRP1,ARHGAP15,ARHGAP18,ARHGDIA,ARIH1,ARL6IP1,ARMC10,ARNT,ARPC2,ATF1,ATF7,ATP1B2,ATP5IF1,ATP6V0A1,ATP6V1F,ATXN1,ATXN7L3B,B3GNT2,BABAM1,BAD,BCAP31,BCAS3,BCL2L11,BEND6,BMERB1,BMP4,BNIP3L,BOLA3,BPNT2,BRK1,BSG,BTBD6,BTF3L4,C11orf58,C12orf75,C19orf12,C1S,C22orf39,CALCOCO1,CALM1 (includes other…		OSM	cytokine	Activated	7.117	2.19e-31
Role of MAPK Signaling in Promoting the Pathogenesis of Influenza	2.41	0.132	3.207	ATP6AP2,ATP6V0B,ATP6V0C,ATP6V0D1,ATP6V0E1,ATP6V1F,ATP6V1G1,BAX,MAP2K3,NFKBIA,PLA2G2A,PLAAT4,PNPLA8,RAP1B,RASD1								TP53	transcription regulator	Activated	5.019	1.19e-87	A2M,ACTA2,ACTB,ACTN1,ADAM12,ADD3,AK1,AKAP12,AKAP13,ALDH1A1,ALDH1A3,ALDOA,ANGPT1,ANKH,ANTXR1,ANXA1,ANXA2,APOE,APOL1,APP,ARPC1B,ARPC2,ATF3,ATP1A1,ATP5F1A,ATP5F1C,ATP5MC1,ATP5MC3,BAG1,BAG3,BAX,BDKRB2,BHLHE40,BHLHE41,BIRC3,CALU,CAMK2N1,CAP1,CAV1,CCDC80,CCL2,CCN1,CCN2,CCN5,CCND2,CCS,CD276,CD44,CD47,CD59,CD81,CDK4,CDKN1A,CHD3,CISD1,CITED2,CKB,CLIC4,CLTA,CLTC,CNN1,CNN3,COL14A1,COL18A1,COL1A1,COL1A2,COL3…		let-7a-5p (and other miRNAs w/seed GAGGUAG)	mature microRNA	Inhibited	-10.631	0.00262	ABL2,ACTA2,ALDH6A1,ANGPTL2,APP,ARL5A,ATP13A3,ATP2A2,ATP2B4,ATP5MJ,ATP6V1F,ATP6V1G1,BLOC1S6,BMP5,BSG,BZW1,C19orf53,CALM1 (includes others),CALU,CAP1,CCND2,CD164,CD276,CDC42SE1,CDKN1A,CDV3,CERCAM,CHMP2A,COL14A1,COL15A1,COL1A1,COL1A2,COL3A1,COL4A1,COL4A2,COL5A1,COL5A2,COL8A1,CRTAP,CSDE1,CTHRC1,CTSB,CXCL8,DAD1,DNAJC1,DPYSL3,DUSP1,EEA1,EGR3,EIF3J,EIF4G2,ETHE1,FBXO32,FMO2,FN1,FNDC3A,FNDC3B,G3BP1,GALNT1…		D-myo-inositol (3,4,5,6)-tetrakisphosphate Biosynthesis	3.26	0.306	6.008	ACP1,ACP5,ATP1A1,CA3,DUSP1,DUSP10,DUSP14,DUSP23,DUSP5,DUSP6,G6PC3,IGBP1,MTMR6,NT5C,NUDT1,NUDT14,NUDT3,NUDT4,NUDT9,PAWR,PLPPR4,PPFIA1,PPFIA2,PPP1CA,PPP1CB,PPP1CC,PPP1R10,PPP1R11,PPP1R12A,PPP1R14B,PPP1R7,PPP2CA,PPP2CB,PPP2R1A,PPP2R2A,PPP2R5A,PPP2R5C,PPP2R5E,PPP3CA,PPP3CB,PPP3R1,PPP4C,PPP4R1,PPTC7,PTEN,PTPA,PTPN1,PTPN11,PTPN12,PTPN2,SET,SOCS3,SYNJ2,UBLCP1,WBP11								miR-760-3p (and other miRNAs w/seed GGCUCUG)	mature microRNA	Inhibited	-21.942	0.00808	A2M,ABCA1,ABCD4,ABL1,ACTR1B,ADAMTS8,ADAMTSL2,AGER,AHI1,AK1,AKAP12,ALDH1A3,AMOTL1,ANGPTL2,ANKRD11,ANO6,ANP32B,APBB2,APEX1,APOL6,ARFIP2,ARHGAP28,ARIH2,ARL5B,ARMCX3,ARMCX6,ARPC3,ATF3,ATG101,ATP5F1D,ATP5MG,ATP6V0D1,ATP6V0E1,ATXN1,ATXN7,BACE1,BASP1,BAZ2A,BBX,BEND6,BGN,BSDC1,BSG,BST2,BTBD2,BTN3A2,C14orf132,C16orf89,C19orf12,C19orf53,C1orf35,C1QTNF7,C6orf89,C7orf50,C8orf33,CA3,CAMKK2,CARHSP1,CBR1,CBY1,C…		ESRRA	transcription regulator	Activated	7.101	2.4e-05
p38 MAPK Signaling	2.2	0.125	3.207	CREB3L2,CREB5,DUSP1,H3-3A/H3-3B,HMGN1,HSPB1,IL1R1,MAP2K3,MAPKAPK2,MYC,PLA2G2A,STAT1,TGFB3,TGFBR2,TNFRSF1A								carbon tetrachloride	chemical toxicant	Activated	5.019	4.57e-15	ACTA2,APOE,ATF3,BAX,BIRC3,CA3,CCN2,CCND2,CDKN1A,COL1A1,COL1A2,COL3A1,DCLK1,DUSP1,FGFR4,FKBP1A,FN1,FOS,GADD45A,GADD45B,GLUD1,GSTP1,HGF,HMOX1,HSP90AA1,HSPB1,HSPD1,ICAM1,IGF1,IGFBP5,IGFBP6,ITGB1,JUND,MMP2,MYC,NDRG2,NR4A1,PRNP,PTP4A1,RAB13,RBP1,S100A6,SKIL,SOD2,SPHK1,TGFBR2,TIMP1,TIMP2,TNFRSF12A,VCAM1,VIM		miR-93-3p (miRNAs w/seed CUGCUGA)	mature microRNA	Inhibited	-10.614	0.000459	ABL2,AKAP13,ARF4,ARFGAP3,ATF3,ATP2A2,ATP5F1E,ATP6V0E1,BEX3,CCN2,CCT3,CD74,CRABP2,CTSC,CTSO,CTSZ,CXCL14,CYCS,CYGB,CYP1B1,CYP4B1,DESI2,EDNRA,EIF1AX,ERRFI1,EXT1,FAM107B,FAM20C,FBXO32,FOSL1,FOXP1,FST,GALNT15,GFPT2,GGCT,GLIPR2,GNG5,GOLM1,GOLM2,GPX1,GTF2I,GUCY1A1,H2AZ2,HIF1A,HIPK3,HLA-A,HMGA1,HNRNPK,HTRA3,IGF2,IGFBP3,IL1R1,IL6ST,INMT,JMJD1C,KANK3,KCTD12,LAMTOR5,LBH,LMCD1,LPP,LRRC59,LRRN4CL,LY6E,MAP1LC3…		Tumor Microenvironment Pathway	8.46	0.391	5.986	AKT1,AKT2,BAD,CCL2,CCND1,CD44,CFLAR,COL1A1,COL1A2,COL3A1,CXCL12,FAS,FGF18,FGF2,FGF7,FN1,FOS,FOXO1,FOXO3,HGF,HIF1A,HLA-A,HLA-B,HLA-C,HLA-E,HRAS,ICAM1,IGF1,IL6,ITGA5,JUN,KRAS,MAP2K2,MAPK1,MAPK3,MMP14,MMP19,MMP2,MMP23B,MRAS,MYC,NFKB1,NFKB2,PDGFC,PGF,PIK3R1,PLAU,PTGS2,RAC1,RAF1,RALA,RAP1A,RAP1B,RAP2A,RAP2B,RASD1,REL,RELA,RELB,RRAS,SLC16A1,SLC2A3,STAT3,TGFB1,TGFB3,TNC,TNFRSF1A,VEGFA,VEGFB,VEGFD								miR-19b-3p (and other miRNAs w/seed GUGCAAA)	mature microRNA	Inhibited	-21.919	1.6e-28	ABCA1,ABHD5,ABI2,ACADM,ACBD3,ACSL4,ACTN1,ACVR1,ADAM12,ADD3,ADNP,ADRM1,ADSS2,AEBP2,AFF1,AGFG1,ANKIB1,ANKRD10,ANKRD12,ANXA7,APOL6,APPL1,AR,ARFGEF1,ARGLU1,ARHGAP1,ARID4B,ARID5B,ARL6IP1,ARL8A,ARL8B,ARMCX1,ARPP19,ARRDC3,ASXL2,ATF2,ATP6V0E1,ATP6V1B2,ATXN1,ATXN7,B4GALT2,BAMBI,BCL2L11,BCL3,BEX3,BFAR,BICD1,BMPR2,BNC2,BNIP2,BPTF,BRK1,BTBD7,BTF3L4,BTG1,C11orf96,C5orf24,CACNA1C,CAMSAP2,CAMTA1,CAST,CBFB,CBX1,…		SIM1	transcription regulator	Activated	7.087	0.00414
Oxytocin in Brain Signaling Pathway	0.633	0.0754	3.207	CALM1 (includes others),CREB3L2,CREB5,GNAI2,GNB1,GNB2,GNG11,GNG12,GNG5,PIK3R1,PLA2G2A,PLAAT4,PNPLA8,RAP1B,RASD1								CREB1	transcription regulator	Activated	5.005	3.57e-26	ADM,AKAP13,ANGPTL2,APOE,ARPC3,ATF3,ATP1A1,ATP2B4,ATP5ME,ATP6V0B,ATP6V0D1,BAG3,BHLHE40,CCN1,CD9,CDH11,CDH13,CDKN1A,CLMP,CNN1,COX8A,CREM,CRIM1,CSRNP1,CXCL2,CXCL8,DIO2,DUSP1,ECM1,EDIL3,EGR1,EGR2,ENTPD1,ERRFI1,FN1,FOS,FOSB,FRMD6,GABARAP,GADD45A,GADD45B,GEM,GLS,GPNMB,HAS2,HLA-A,HMOX1,HSPA4,HSPA5,IER2,IER3,IGSF10,INHBA,ITGBL1,KDELR3,KLF4,KPNA2,LITAF,LPL,MARCKSL1,MAT2A,MCL1,MEST,MIDN,MYC,MYH10,NPC2,NR4A…		miR-6751-5p (and other miRNAs w/seed UGGGGGU)	mature microRNA	Inhibited	-10.614	0.000622	ACTB,ADAM12,ALDH1A1,ALDOA,ANTXR1,ANXA2,AP2M1,ARHGDIA,ARL4C,ARPC1B,ATP5IF1,BANF1,BDKRB2,BGN,BHLHE41,BRD4,CCDC186,CD276,CD34,CD99,CDC42SE1,CDKN1A,CHPF,CITED2,CKAP4,CLEC11A,CNN1,COL1A1,COL1A2,COL4A1,COL5A1,COL6A3,COPE,CREB3L2,CTSB,CUTA,CYB5R3,DCXR,DDR2,DESI2,DPYSL3,DYNLRB1,EEA1,EGR3,ELL2,ELOB,ERCC1,FAM114A1,FBLN5,FILIP1L,FKBP14,FOSB,FOSL1,FUNDC2,GADD45B,GALNT15,GAS7,GLRX5,GNAI2,GNAS,GNB1,HCFC1R1,HIF…		IL-17 Signaling	1.27	0.251	5.98	AKT1,AKT2,ATF2,CCL11,CCL2,CEBPB,CXCL1,CXCL3,ELK1,FOS,GSK3B,HRAS,HSP90AA1,HSP90AB1,HSP90B1,IL33,IL6,JAK1,JUN,KRAS,MAP2K3,MAPK1,MAPK3,MMP2,MRAS,NFKB1,PDGFC,PGF,PIK3R1,PTGS2,RALA,RAP1A,RAP1B,RAP2A,RAP2B,RASD1,RELA,RGS16,RRAS,SRSF1,TGFB1,TGFB3,TNFSF12,TNFSF13B,VEGFA,VEGFB,VEGFD								miR-342-5p (and other miRNAs w/seed GGGGUGC)	mature microRNA	Inhibited	-21.916	0.00513	A4GALT,ABHD12,ABHD17A,ACAP3,ACSL4,ACTN4,ACTR1A,ADAM12,AFAP1,AHDC1,AIG1,AK2,AKAP12,AKT1,AKT1S1,AKT2,AMOTL2,ANAPC11,ANKH,ANP32B,AP1S1,AP2S1,APBB2,APH1A,APOL6,APPBP2,ARAP1,ARF1,ARF3,ARL6IP4,ATN1,ATOX1,ATP1B2,ATP5MF,ATP6V0A1,ATXN2,AUTS2,B4GALT1,B4GALT2,BACE1,BAD,BCL7B,BGN,BHLHE40,BMP1,BMPR2,BRD4,BTBD2,BTG2,C19orf53,C1QTNF2,C1RL,C6orf89,CABIN1,CACYBP,CALU,CAMKK2,CAVIN1,CBY1,CCDC106,CCDC124,CCDC6,CCND1…		REL	transcription regulator	Activated	7.081	4.52e-07
Calcium Signaling	1.81	0.1	3.162	ACTA2,ATP2A2,ATP2B4,CALM1 (includes others),CALR,CREB3L2,CREB5,MYH10,MYH9,MYL6,MYL6B,MYL9,NFATC1,NFATC2,NFATC4,PPP3CA,PRKAR1A,RAP1B,RCAN1,TPM2,TPM3,TPM4								TNFSF11	cytokine	Activated	4.97	9.01e-17	AHR,AKAP13,BSG,CAPN2,CAV1,CCL2,CD14,CD44,CDKN1A,CKB,CLEC11A,CTNNB1,CTSK,CXCL3,CXCL8,DAB2,DUSP1,EGR2,FHL2,FOS,FOSL1,GADD45B,GLRX,GRN,HMOX1,ICAM1,IER3,IGF1,ITGA5,ITGAV,MARCKSL1,MAT2A,MT-CO1,MT-CO3,MT-CYB,MT-ND4,MYC,NFATC1,NFATC2,NFKBIA,PA2G4,PCDH7,PHLDA3,PIM1,PLAUR,PRMT1,RCAN1,RGS16,SAA1,SELENOW,SERPINE1,SH3PXD2A,SLC20A1,SOCS3,SOD2,STAT1,VCAM1,YWHAZ		miR-19b-3p (and other miRNAs w/seed GUGCAAA)	mature microRNA	Inhibited	-10.597	1.82e-06	ACSL4,ACTN1,ADAM12,ADD3,ANKRD10,ANKRD12,ARID4B,ARID5B,ARRDC3,ATP6V0E1,BEX3,BMPR2,BNC2,BRK1,C11orf96,CAMTA1,CCL11,CCN2,CCND2,CERCAM,CHMP4B,CHSY1,CLIC4,CLTC,CMTM6,CREB3L2,CTSK,CXCL2,CYSTM1,DAD1,DDX3Y,DESI2,DNAJB1,EEA1,EIF4G2,ELK3,ELL2,ELOVL5,EMC7,ENC1,FAM114A1,FIBIN,FOSL1,FOXP1,G0S2,GJA1,GLS,GPX1,HGF,HIF1A,HIPK3,HNRNPF,ID2,IGF1,IGFBP3,IL1R1,INHBA,ITPRIPL2,JTB,KCNE4,KDELR3,KIAA1217,KLF10,KLF6,LAPTM4…		Gα12/13 Signaling	3.54	0.331	5.925	AKT1,AKT2,CDC42,CDH11,CTNNB1,ELK1,F2R,GNA12,HRAS,JUN,KRAS,LPAR1,LPAR6,MAP2K2,MAPK1,MAPK3,MEF2A,MEF2D,MRAS,MYL12A,MYL12B,MYL6,MYL6B,MYL9,NFKB1,NFKB2,NFKBIA,NFKBIE,PIK3R1,PTK2,RAF1,RALA,RAP1A,RAP1B,RAP2A,RAP2B,RASD1,REL,RELA,RELB,RHOA,ROCK1,ROCK2,RRAS								miR-148a-3p (and other miRNAs w/seed CAGUGCA)	mature microRNA	Inhibited	-21.822	1.34e-16	ABCA1,ABHD12,ABHD2,ABI2,ABL2,ACSL4,ACTA2,ACVR1,ADAM17,ADI1,ADRA2A,AFDN,AGFG1,AHDC1,AHI1,AHR,AIDA,AK2,AK3,ALCAM,ANKRD26,ANXA4,ARF3,ARFGEF1,ARHGAP21,ARHGEF12,ARL6IP1,ARL8B,ARMCX6,ARPP19,ARRDC3,ASPH,ATF6,ATG12,ATL3,ATP2A2,ATP2B4,ATP5MJ,ATP6AP2,ATP6V0D1,ATP6V0E1,ATXN1,B4GALT4,BAZ2B,BBC3,BBX,BCAP29,BCL2L11,BCL7B,BHLHE41,BICC1,BLCAP,BLOC1S1,BLOC1S4,BRK1,BTBD2,BTBD3,C19orf53,C1D,C1orf43,C1orf54,C5orf24,…		CD38	enzyme	Activated	7.065	1.63e-14
G Protein Signaling Mediated by Tubby	0	0.0214	3.162	ABL1,GNAI2,GNAS,GNB1,GNB2,GNG11,GNG12,GNG5,MYC,NAMPT								IGF1R	transmembrane receptor	Activated	4.965	1.08e-28	ACTA2,ALDOA,APP,ATP5F1A,ATP5F1B,ATP5F1D,ATP5MC1,ATP5MC3,ATP5MF,ATP5MG,ATP5PD,ATP5PF,BAX,CALU,CAVIN3,CDC42,CDKN1A,COL18A1,COL1A1,COL3A1,COL4A1,COL4A2,COX4I1,CTNNB1,CYCS,EGR1,EMP1,FHL2,FOS,FTH1,GABARAP,GJA1,HIF1A,HSPA5,HTRA1,ID2,IGF1,IGF2,IGFBP2,IGFBP3,IGFBP4,IGFBP5,INHBA,LPL,MT-ATP6,MT-CO1,MT-ND3,MT-ND4,MYC,NDN,NDUFA1,NDUFA3,NDUFB4,NDUFV2,NME1,NR4A1,PDLIM5,PHLDA2,PKM,PLAT,PLAU,PRKAR1A,RAB1A,RAC1,R…		miR-3911 (and other miRNAs w/seed GUGUGGA)	mature microRNA	Inhibited	-10.585	0.0407	ACTB,AHCYL1,ALDH1A1,ANAPC11,ANGPTL2,ANK2,AOPEP,AP2M1,APCDD1,APP,APRT,ARF3,ATOX1,ATP1A1,ATP2A2,ATP5F1B,BDKRB2,BHLHE41,CA3,CALM1 (includes others),CCDC80,CD14,CD151,CD34,CDH13,CDK4,CDV3,CHD3,CHN1,CKAP4,CLTB,COL8A1,COTL1,CREB3L2,CREB5,CRISPLD2,CXCL14,DCLK1,DNAJB11,DYNLL1,ECHDC3,EIF1AX,ENO1,FAP,FBXO32,FNDC3A,FOSL2,G0S2,G3BP1,GABARAPL2,GAS7,GFPT2,GLRX,GLUL,GNG11,GPRC5A,HDLBP,HIF3A,HLA-A,HMGA1,HSPA8,HS…		Melanocyte Development and Pigmentation Signaling	5.68	0.408	5.916	ATF2,ATF4,CREB1,CREB3,CREB3L1,CREB3L2,CREB5,CREBBP,CRK,EP300,GNAS,GRB2,GUCY1A1,GUCY1B1,HRAS,KITLG,KRAS,MAP2K2,MAPK1,MAPK3,MRAS,PIK3R1,PLCG2,PRKACA,PRKAR1A,PRKAR2A,PTPN11,RAF1,RALA,RAP1A,RAP1B,RAP2A,RAP2B,RASD1,RPS6KA3,RPS6KB2,RRAS,SHC1,SOS1,SOS2								miR-377-3p (miRNAs w/seed UCACACA)	mature microRNA	Inhibited	-21.803	2.99e-11	AAK1,AASDHPPT,ACTR1A,ADI1,ADISSP,ADNP,ADRM1,AHCYL1,AIDA,AK2,AKAP11,AKR1C3,ALDH9A1,ALKBH5,ANAPC16,ANKRD10,APEX1,APPL1,ARF1,ARF3,ARHGAP15,ARHGDIB,ARID1A,ARID4B,ARL13B,ARL5B,ARL6IP1,ARL8B,ARMC1,ARMCX2,ARMCX3,ARSJ,ASPH,ATF2,ATF3,ATM,ATP5ME,ATP5MG,ATP6V1G1,ATXN1,ATXN7,BABAM1,BAG2,BAZ2A,BCAS2,BCLAF1,BEND6,BHLHE40,BICD1,BIN1,BLCAP,BMERB1,BMP5,BTBD7,BTG3,BZW1,BZW2,C16orf87,C19orf12,C1D,C1R,C4orf48,C5orf1…		ANGPT2	growth factor	Activated	7.051	2.88e-18
CSDE1 Signaling Pathway	7.7	0.304	3.153	CCL2,CSDE1,CTNNB1,FN1,FOS,FUS,HNRNPC,HNRNPD,MYC,PABPC1,PTEN,RAC1,SNAI2,SYNCRIP,TNC,TRIO,VIM								methylprednisolone	chemical drug	Activated	4.929	3.72e-29	A2M,AKR7A2,ALDH1A1,ANGPTL2,ANXA1,ANXA2,ATP1A1,ATP2A2,ATP5F1C,ATP5IF1,B2M,C1QBP,CBLB,CCN2,CCT6A,CD44,CD74,CD9,CDH13,CDKN1A,CITED2,CNN3,COX6A1,CREM,CST3,CTSC,CXCL3,CYCS,DAB2,DUSP1,DYNLL1,ELOVL5,EMP1,FBLN5,FBXO32,FGF7,FN1,FOS,FSTL1,G0S2,GADD45A,GLUD1,GNAI2,GNL3,GSTP1,HACD3,HMOX1,HSP90B1,HSPA1A/HSPA1B,HSPH1,ID3,IGF1,IGHA1,IGKC,IGLC2,IL1R1,IL6ST,ITGA5,ITGB1,ITGB5,KLF9,KRT10,LPL,MAP1LC3B,MGP,MMP11,MTDH…		miR-377-3p (miRNAs w/seed UCACACA)	mature microRNA	Inhibited	-10.547	0.00108	ADARB1,AHCYL1,ALDH6A1,ANKRD10,ARF1,ARF3,ARID4B,ARMCX3,ATF3,ATP5ME,ATP5MG,ATP6V1G1,BHLHE40,BMP5,BTG3,BZW1,C4orf48,CAMTA1,CBX3,CCDC186,CCN2,CCND2,CDH13,CDV3,CHID1,CHORDC1,CITED2,CMTM6,COX5A,CRABP2,CSGALNACT2,CST3,CYCS,CYP1B1,DESI2,DIO2,DNAJB1,ECM2,EDIL3,EDNRA,EEF1D,EID1,ELOVL5,EMC10,EMC7,ENAH,FAM133B,FBXO32,FOSL2,G0S2,G3BP1,GASK1B,GLUD1,GNG11,GNG12,GNG5,GUCY1A1,H3-3A/H3-3B,HAS1,HLA-A,HMOX1,HNRNPK,H…		P2Y Purigenic Receptor Signaling Pathway	8.25	0.421	5.898	AKT1,AKT2,ATF2,ATF4,CREB1,CREB3,CREB3L1,CREB3L2,CREB5,CREBBP,FOS,GNAI1,GNAI2,GNAI3,GNAQ,GNB1,GNB2,GNB4,GNG11,GNG12,GNG2,GNG5,GUCY1A1,GUCY1B1,HRAS,JUN,KRAS,MAP2K2,MAPK1,MAPK3,MRAS,MYC,NFKB1,NFKB2,NOTUM,PDIA3,PIK3R1,PLCB4,PLCG2,PRKACA,PRKAR1A,PRKAR2A,PRKCA,PRKCI,PRKD3,RAF1,RALA,RAP1A,RAP1B,RAP2A,RAP2B,RASD1,REL,RELA,RELB,RRAS								miR-194-3p (and other miRNAs w/seed CAGUGGG)	mature microRNA	Inhibited	-21.754	4.77e-06	ABHD5,ACTR1B,ADD1,ADGRA2,ADIPOR1,ADISSP,ADRA2A,ADRM1,AHSA1,AIP,AK3,AKAP11,AKAP13,ALDH18A1,ALDH9A1,ALKBH5,ANKRD65,ANXA5,AP1M1,AP1S1,AP2S1,AP3S1,APMAP,AQP3,AR,ARFIP2,ARGLU1,ARHGAP1,ARHGEF2,ARL2BP,ARL4C,ARL6IP5,ARL8A,ARMC1,ARMC10,ATF3,ATF7,ATL3,ATN1,ATP2B1,ATP5F1C,ATP6AP2,B4GALT1,B4GALT4,BAD,BAG2,BAX,BCAP29,BCL10,BDP1,BLMH,BPNT2,C14orf119,C1RL,C5orf24,CARHSP1,CAV1,CBFB,CCDC32,CCDC50,CCT6A,CD44,CD81,…		KCNJ2	ion channel	Activated	7	1.46e-07
Gαq Signaling	3.98	0.141	3.153	CALM1 (includes others),CDC42,GNAI2,GNAS,GNB1,GNB2,GNG11,GNG12,GNG5,HMOX1,NFATC1,NFATC2,NFATC4,NFKBIA,PIK3R1,PLD3,PPP3CA,RAC1,REL,RGS16,RHOA,RHOC,RHOQ,RND3								MYC	transcription regulator	Activated	4.881	6.7e-78	ABL1,ACSL4,ACTA2,ACTB,ACTN1,ACTR3,ADARB1,ADM,AHR,AKAP12,ALDOA,AMD1,ANGPT1,ANGPTL4,ANXA5,AOPEP,APCDD1,APP,ARF3,ATP5IF1,ATP6V0B,AXL,BAG1,BAX,BRD2,C1QBP,CAMK2N1,CANX,CAPN2,CAPZB,CAV1,CCND2,CCT3,CD151,CD44,CD47,CD55,CD9,CDK4,CDKN1A,CKAP4,CLIC4,COL14A1,COL15A1,COL1A1,COL1A2,COL3A1,COL4A1,COL4A2,COL5A1,COL5A2,COL6A3,COL8A1,COX5A,COX5B,COX6A1,COX6B1,CRABP2,CRIP1,CRYAB,CSDE1,CSTB,CTNNB1,CTSB,CXCL8,CYCS,D…		miR-3109-3p (and other miRNAs w/seed AGGGCCA)	mature microRNA	Inhibited	-10.537	0.00779	ABL1,ABL2,ADAMTS4,ADIRF,AFF4,AK1,AKR1C1/AKR1C2,ANGPTL4,ANXA2,APOE,ATF3,ATP2A2,ATP5PD,B4GALT1,BBLN,BGN,BNC2,CALM1 (includes others),CCN5,CD276,CD34,CD44,CDC42SE1,CDV3,CHMP4B,CLTB,CMTM6,COL14A1,COL6A1,COPZ2,COTL1,CRABP2,CREB3L2,CSDE1,CYP1B1,DPYSL2,EDIL3,EGR1,EGR2,EIF4A1,ELOVL5,EMP2,ERH,FHL2,FOSB,FOSL2,GAPDH,GAS7,GLUL,GPC3,GPRC5A,HACD3,HES4,HLA-A,HM13,ICAM1,IFITM1,IGFBP3,IGFBP4,ITM2C,KDELR1,KLF6,LBH…		Autophagy	11.9	0.41	5.892	AKT1,AKT1S1,AKT2,ARL8B,ARNT,ATF2,ATF4,ATG101,ATG12,ATG3,ATM,BAD,BIRC6,CALM1 (includes others),CAMKK2,CDKN1B,CHP1,CREB1,CREB3,CREB3L1,CREB3L2,CREB5,CREBBP,DAPK3,DDIT3,DRAM1,EIF2A,ERN1,FGF2,FOS,FOXO1,FOXO3,GABARAP,GABARAPL1,GABARAPL2,GNAI3,GORASP2,GSK3A,GSK3B,HGF,HIF1A,IGF1,IRS1,JUN,LAMP1,LAMP2,MAP1LC3A,MAP1LC3B,MAP2K2,MAPK1,MAPK3,MLST8,MYC,NFKB1,NFKB2,NRBF2,OPTN,PIK3R1,PPP2CA,PPP2CB,PPP2R1A,PPP2R2…								miR-30c-1-3p (and other miRNAs w/seed UGGGAGA)	mature microRNA	Inhibited	-21.737	0.00049	ABHD5,ACADM,ACTB,ADI1,ADISSP,ADRA2A,AFDN,AGPAT2,AHCYL1,AKAP11,AKIRIN1,AKT1S1,ANKH,ANKRD12,ANKRD17,APH1A,APMAP,APOL6,AQP3,ARHGAP1,ARHGAP24,ARHGDIB,ARID4A,ARID5B,ARIH1,ARIH2,ARL2,ARPC2,ARPC5L,ATF3,ATF7,ATG12,ATOX1,ATP13A3,ATP5IF1,ATP5MC1,ATP5MJ,ATP6AP1,AZI2,B3GAT3,B4GALT4,BAZ2A,BBLN,BFAR,BGN,BHLHE40,BICD1,BIN1,BMI1,BNC2,BOC,BSG,BTF3L4,BTG1,C14orf119,C19orf53,C1orf43,C1QTNF3,C7,CBLB,CCDC124,CCDC167,…		IFNA2	cytokine	Activated	6.986	4.04e-10
Glioblastoma Multiforme Signaling	2.76	0.123	3.153	CCND2,CDC42,CDK4,CDKN1A,CTNNB1,IGF1,IGF2,MYC,PDIA3,PIK3R1,PTEN,RAC1,RAP1B,RASD1,RHOA,RHOC,RHOQ,RND3,SHC1,WNT2B,WNT5A								FN1	other	Activated	4.88	1.77e-25	ACTA2,ACTR2,APOE,APP,BIRC3,CANX,CAPN2,CCL2,CCN1,CCN2,CDK4,CDKN1A,CLIC4,COL1A1,CTNNB1,CXCL1,CXCL2,CXCL3,CXCL8,EIF5A,FGF2,FN1,FOS,G3BP1,GPX1,HLA-B,IL1R1,ITGA5,ITGAV,ITGB1,JUND,LIMS1,MARCKS,MAT2A,MGP,MMP14,MMP2,MYC,NFKBIA,PLAU,PLAUR,PRKAR1A,SDCBP,SERPINE1,SNAI2,SOCS3,SPARC,SQSTM1,TAGLN,TCF4,TGFBR2,TGM2,THBS1,TIMP2,UBE2B,VCL,VDAC1,VIM,WNT2B,YWHAZ,ZYX		miR-182-5p (and other miRNAs w/seed UUGGCAA)	mature microRNA	Inhibited	-10.509	8.97e-06	ACTR2,ADAMTS4,ADD3,AHCYL1,AK1,ALDH6A1,ANXA2,ARF4,ARHGDIA,ASPN,ATP13A3,ATP1B3,ATP2B4,ATP5MG,BAG1,BMP5,BNC2,CAMK2N1,CCND2,CD164,CD47,CDV3,CELF2,CFH,CFL1,CITED2,CNN3,COL8A1,COTL1,COX7B,CYCS,DAZAP2,DIO2,DUSP1,EEA1,EGR3,EIF3A,EIF3J,EIF5,EMC10,EPAS1,ETF1,FGF7,FMO2,FN1,FNDC3A,FNDC3B,FST,GABARAPL2,GEM,GLRX5,GNPNAT1,GPC3,GSPT1,HAS2,HOOK3,IFI16,IFI6,IFITM1,INTS6,ISG15,ITGB1,JMJD1C,KDELR1,KDELR2,KIAA1217,KT…		Role of MAPK Signaling in Promoting the Pathogenesis of Influenza	5.4	0.386	5.864	ATF2,ATP6AP1,ATP6AP2,ATP6V0A1,ATP6V0B,ATP6V0D1,ATP6V0E1,ATP6V1A,ATP6V1B2,ATP6V1D,ATP6V1E1,ATP6V1F,ATP6V1G1,BAX,HRAS,JUN,KRAS,MAP2K2,MAP2K3,MAPK1,MAPK3,MRAS,NFKB1,NFKB2,NFKBIA,NFKBIE,PLA2G12A,PLA2G2A,PLA2G5,PLAAT3,PLAAT4,PNPLA8,PRDX6,PRKCA,PTGS2,RAF1,RALA,RAP1A,RAP1B,RAP2A,RAP2B,RASD1,RPS6KA3,RRAS								miR-4747-5p (and other miRNAs w/seed GGGAAGG)	mature microRNA	Inhibited	-21.73	6.12e-08	AAK1,AAMP,AASDHPPT,ABHD12,ABHD14B,ABHD2,ACADVL,ADIPOR1,AFAP1,AGER,AGPAT1,AIG1,AKT1,AKT1S1,ALDH1A3,ALKBH5,ANP32E,AP1M1,AP1S1,AP2M1,AP2S1,AP3D1,APCDD1,ARF3,ARF4,ARHGEF12,ARID4A,ARL4C,ARNT,ARPC2,ASB8,ATN1,ATOX1,ATP2B4,ATP6V1F,AXL,BAZ2A,BCAP29,BCAS2,BCAS3,BCL2L11,BCL9L,BCLAF1,BFAR,BICC1,BIRC3,BLOC1S1,BRD4,BTBD6,BTG2,C11orf68,C12orf75,C14orf119,C19orf53,C1orf43,C2,C22orf39,CALCOCO1,CAMK1,CAMK2N1,CAMKK…		ASPSCR1-TFE3	fusion gene/product	Activated	6.979	1.29e-11
Osteoarthritis Pathway	6.47	0.153	3.138	ADAMTS4,ANKH,ANXA2,ANXA5,BMPR2,COL10A1,CREB3L2,CREB5,CTNNB1,CXCL8,DCN,DDR2,EPAS1,FGF2,FGFR1,FN1,HIF1A,HMGB1,HTRA1,IL1R1,ITGA5,ITGAV,ITGB1,ITGB5,LRP1,NAMPT,PGF,PRG4,RAC1,REL,SPHK1,TCF4,TGFBR2,TNFRSF1A,VEGFA,VEGFD								RRAS2	enzyme	Activated	4.867	3.92e-16	AHR,CAV1,CD14,CD74,CFH,COL6A3,EDIL3,EGR1,EGR3,FOSL1,GFPT2,GPC3,IER3,IFITM1,IFITM2,IFITM3,ITGA5,ITGAV,MDK,NAMPT,NEXN,NR4A3,PCDH7,PGF,PLAU,PLSCR1,POSTN,RGS16,SDC2,SERPINE1,SHC1,SLC2A3,SLIT2,THY1,TNFAIP3,VCAN,VCL,ZYX		miR-664-1-5p (and other miRNAs w/seed UGGCUGG)	mature microRNA	Inhibited	-10.4	0.0182	ADAM12,ADM,ALDH6A1,AOC3,AP2M1,APOE,ARID5B,ATOX1,ATP2A2,ATP6V0C,BANF1,BMP5,BRD4,BRK1,C1orf122,C7,CAPN2,CCL19,CCN2,CCT6A,CD59,CD74,CDH11,CDV3,CLMP,CMTM3,CNN1,COPZ2,CRISPLD2,CTHRC1,CXCL1,CXCL8,CYP1B1,DIO2,DNAJC8,DPYSL3,DRAP1,EGR3,EIF4A1,EMP2,ENG,ENY2,FAM114A1,FBLN2,FHL2,FIBIN,FKBP1A,FTL,FUNDC2,GABARAPL2,GAS7,GLS,GPC3,GPX3,HIF3A,HLA-A,HMGA1,HMOX1,HNRNPF,HOOK3,HSPB6,IFI27,IGFBP4,IGFBP5,IL1R1,INHBA,IQG…		Endothelin-1 Signaling	1.67	0.263	5.857	CASP4,EDNRA,FOS,GNA11,GNA12,GNAI1,GNAI2,GNAI3,GNAQ,GNAS,GRB2,GUCY1A1,GUCY1A2,GUCY1B1,HRAS,JUN,KRAS,MAPK1,MAPK3,MAPK6,MRAS,MYC,NOTUM,PDIA3,PIK3R1,PLA2G12A,PLA2G2A,PLA2G5,PLAAT3,PLAAT4,PLCB4,PLCG2,PLD3,PNPLA8,PRDX6,PRKCA,PRKCI,PRKD3,PTGER2,PTGS2,RAF1,RALA,RAP1A,RAP1B,RAP2A,RAP2B,RASD1,RRAS,SHC1,SHC3,SOS1								miR-3109-3p (and other miRNAs w/seed AGGGCCA)	mature microRNA	Inhibited	-21.705	1.57e-07	AAK1,ABL1,ABL2,ACIN1,ACVR1,ADAM17,ADAMTS4,ADD1,ADI1,ADIRF,AFF4,AGER,AGGF1,AHSA1,AK1,AKR1C1/AKR1C2,AKT1S1,ALDH9A1,ANGPTL4,ANXA2,AP1S1,APEX1,APLP2,APOE,ARCN1,ARHGAP28,ARHGAP5,ARL13B,ARL2BP,ARL4D,ARSI,ASPH,ATF3,ATL3,ATP2A2,ATP5PD,ATP6V1E1,ATXN2,ATXN3,B4GALT1,B4GALT2,BBLN,BCL7C,BEX4,BGN,BLOC1S2,BNC2,BSDC1,BTF3L4,BTN3A2,C11orf24,C7orf50,CADM1,CALM1 (includes others),CAMSAP2,CBR1,CCDC8,CCN5,CD276,CD44,…		cisplatin	chemical drug	Activated	6.949	4.79e-22
Protein Kinase A Signaling	7.07	0.131	3.124	ADD3,AKAP12,AKAP13,ANAPC11,CALM1 (includes others),CREB3L2,CREB5,CREM,CTNNB1,DUSP1,GNAI2,GNAS,GNB1,GNB2,GNG11,GNG12,GNG5,GUCY1A1,H3-3A/H3-3B,KDELR1,KDELR2,KDELR3,MYH10,MYL12B,MYL6,MYL6B,MYL9,NFATC1,NFATC2,NFATC4,NFKBIA,PDE3B,PDE4D,PDIA3,PPP1CC,PPP1R14A,PPP1R14B,PPP2CA,PPP3CA,PRKAR1A,PTEN,PTP4A1,RAP1B,REL,RHOA,TCF4,TGFB3,TGFBR2,YWHAB,YWHAE,YWHAG,YWHAH,YWHAQ,YWHAZ								medroxyprogesterone acetate	chemical drug	Activated	4.863	4.06e-27	ABL1,ARPC1B,B4GALT1,BAX,BIRC3,BMPR2,CAPN2,CAV1,CCL2,CCN1,CCND2,CD44,CDKN1A,CKB,COL3A1,COL5A1,COL5A2,CTSB,CTSK,CTSL,CYSTM1,DCN,ENAH,ENC1,F2R,FGF2,FGFR1,FN1,FOSL1,FST,GLS,GLUL,GNG12,GPX3,GSN,GUCY1A1,HGF,HIF1A,HSP90B1,HTRA1,HTRA3,ICAM1,ID2,ID3,IGF1,IGF2,IGFBP7,IL6ST,INHBA,ITGAV,ITGB1,LAMP2,LEPR,LMNA,LTBP1,MAN1A2,MAOA,MYC,MYH10,MYH9,MYL12B,NFKBIA,NKD1,OAT,P4HA2,PDE3B,PIK3R1,PLAAT4,PLAU,PRICKLE1,RANBP…		miR-92a-1-5p (miRNAs w/seed GGUUGGG)	mature microRNA	Inhibited	-10.368	0.00437	ACSL4,AHR,ANXA2,AOPEP,APOD,ARID5B,ARL1,ARL5A,ATP2B4,ATP5IF1,BBLN,BDKRB2,BGN,BHLHE40,BNC2,BRD4,BSG,CAV1,CCND2,CD151,CD59,CDKN1A,CERCAM,CISD1,COL1A1,CREB3L2,CRISPLD2,CST3,CXCL14,DCLK1,DDAH2,DEPP1,DGKI,DPT,DPYSL3,ECHDC3,EDNRA,EGR3,EIF5B,ELL2,EMP2,ENC1,ENG,ETF1,FAM3C,FKBP11,FOSL1,GADD45B,GAS7,GNAI2,GNB1,GPRC5A,GPX3,H2AZ1,HACD3,HDLBP,HMGA1,HNRNPK,HSPB6,HSPB8,ICAM1,IFI16,IGFBP5,IL1R1,IL6ST,ILF2,ITGBL1,…		Immunogenic Cell Death Signaling Pathway	4.1	0.378	5.831	ANXA1,ATF4,ATG12,BAX,BCAP31,CALR,CFLAR,CGAS,DAPK3,DDIT3,EIF2A,HMGB1,HSP90AA1,HSP90AB1,HSP90B1,HSPA14,HSPA1A/HSPA1B,HSPA4,HSPA5,HSPA6,HSPA8,HSPA9,IFNAR1,IFNGR2,IL6,IRF3,LRP1,NFKB1,NFKB2,PDIA3,PYCARD,ROCK1,STING1,TNFRSF1A								miR-103-3p (and other miRNAs w/seed GCAGCAU)	mature microRNA	Inhibited	-21.67	8.26e-16	AAK1,ABCF1,ABHD12,ABHD2,ABL2,ACAP3,ACBD3,ACOX1,ACTA2,ACTG1,ACTR2,ACVR1,ADD1,ADGRA2,ADISSP,ADNP,AFF1,AFF4,AGFG1,AGO3,AGPS,AIP,AK2,AKAP13,AKT1,ALKBH5,ANKIB1,AP1M1,AP3B1,AP3D1,APOBEC3C,ARF6,ARHGAP18,ARIH1,ARIH2,ARL4C,ARL8A,ARMC1,ARNT,ARPC5L,ASH1L,ATF6,ATF7,ATG12,ATP13A3,ATXN3,AXIN2,B3GNT2,B4GALT7,BACE1,BHLHE40,BICD2,BLMH,BOLA3,BTBD7,BTG2,C11orf68,C15orf40,C6orf62,CAB39,CACNA1C,CACNA2D1,CALU,CAMK2N1,…		PRL	cytokine	Activated	6.936	9.3e-25
Role of Osteoblasts in Rheumatoid Arthritis Signaling Pathway	5.25	0.139	3.087	BMPR2,COL1A1,CSNK1A1,CTNNB1,CTSB,CTSC,CTSK,CTSL,CTSO,CTSZ,CXCL12,CXCL8,IGF1,IL6ST,JAK1,LRP1,MMP11,MMP14,MMP19,MMP2,MMP23B,PGF,PIK3R1,SFRP2,SFRP4,STAT1,STAT3,TCF4,TGFB3,TNFSF13B,VEGFA,VEGFD,WNT2B,WNT5A								IGF1	growth factor	Activated	4.862	2.24e-52	A2M,ACTA2,ADM,AKR1C1/AKR1C2,APP,AXL,BAX,BGN,BHLHE40,BIRC3,BSG,CCDC80,CCL11,CCN1,CCN2,CCN5,CCND2,CD44,CD74,CDK4,CDKN1A,CITED2,CLEC11A,CNN1,COL14A1,COL1A1,COL1A2,COL3A1,COL5A2,COL8A1,CRYAB,CTNNB1,CXCL8,CYBA,CYP1B1,DCLK1,DCN,DDX5,DUSP1,EGR1,EGR2,EIF1AX,EIF4E,EPAS1,ERRFI1,FBLN1,FBLN2,FBXO32,FGFR1,FN1,FOS,FOSB,GADD45A,GAPDH,GDF10,HGF,HIF1A,HMGA1,HMOX1,HOPX,HSPA1A/HSPA1B,HSPA4,HSPA5,HTRA1,ICAM1,ID2,IER…		miR-5681a (and other miRNAs w/seed GAAAGGG)	mature microRNA	Inhibited	-10.361	3.35e-07	ACTB,AHCYL1,ALDOA,ANXA2,ARF6,ARMCX3,ATP2B4,ATP5MF,ATP6V0B,BGN,BHLHE41,BLOC1S6,BPNT2,C4orf3,CALR,CALU,CAP1,CAVIN3,CCT3,CD74,CDC42,CDK4,CLTB,CMTM3,COL10A1,COX5A,CREB3L2,CREB5,CTSC,CXCL14,CYCS,DAD1,DNAJC8,DPT,DSTN,EGR1,EGR2,EGR3,EIF3J,ENTPD1,FAM107B,FAM20C,FCGRT,FKBP1A,FOSB,FOSL1,GABARAP,GFPT2,GLUD1,GLUL,GNG12,GPC3,GPX3,GSPT1,GTF2A2,H2AZ2,HIF1A,HM13,ID2,IER2,IGFBP5,ISLR,ITM2C,JUND,KCTD12,KHDRBS1,KTN…		T Cell Receptor Signaling	0	0.11	5.83	AKT1,AKT1S1,AKT2,ATF2,B2M,BCL10,CALM1 (includes others),CD4,CDKN1B,CHP1,CTNNB1,DUSP5,DUSP6,ELK1,FOS,FOXO3,FYN,GRB2,GSK3A,GSK3B,HLA-A,HLA-B,HLA-C,HLA-E,HRAS,ICAM1,ITGB1,JUN,KRAS,MAP2K2,MAP2K3,MAPK1,MAPK3,MLST8,MRAS,NCK1,NFAT5,NFATC1,NFATC2,NFATC4,NFKB1,NFKB2,NFKBIA,NFKBIE,PIK3R1,PLCG2,PPP3CA,PPP3CB,PPP3R1,PTPN11,RAC1,RAF1,RALA,RAP1A,RAP1B,RAP2A,RAP2B,RASD1,REL,RELA,RELB,RRAS,SHC3,SOS1,SOS2,TCF4,TC…								miR-7113-5p (and other miRNAs w/seed CCAGGGA)	mature microRNA	Inhibited	-21.659	6.72e-06	AAMP,ABHD2,ACADM,ACAP3,ACIN1,ACTR1A,ACTR1B,ADD1,AGPAT1,AIG1,AKIRIN1,AMOTL2,ANAPC13,ANGPTL2,ANKRD35,ANTXR1,AOPEP,AP1M1,APOD,APOL2,APRT,AR,ARF3,ARFIP2,ARHGDIA,ARHGEF40,ARIH2,ARL4D,ARL6IP4,ATOX1,ATP5IF1,ATP5MG,ATP6AP1,ATP6V0A1,BABAM2,BACE1,BAG2,BANF1,BAX,BBLN,BCAP29,BCL9L,BLOC1S2,BTG2,BUD31,BZW1,C14orf132,C15orf40,C2,C22orf39,C6orf89,C8orf33,CALCOCO1,CAP1,CCL11,CCNY,CD200,CD276,CD302,CD44,CD81,CD82,…		STX18	transporter	Activated	6.934	1.48e-10
Role of JAK2 in Hormone-like Cytokine Signaling	4.78	0.226	3.051	BIRC3,CCND2,FOS,IGF1,JAK1,LEPR,PGF,SCGB1A1,SHC1,SOCS3,STAT1,STAT3,VEGFA,VEGFD								NFKB1	transcription regulator	Activated	4.861	2.33e-20	A2M,APOE,APP,ATP6AP2,B2M,BAX,BHLHE40,BIRC3,CCL11,CCL19,CCL2,CCN1,CCN2,CCND2,CD44,CD59,CDKN1A,COL1A1,COL1A2,CTSB,CXCL1,CXCL2,CXCL3,CXCL8,CYCS,DUSP1,EGR1,EPAS1,FCGRT,FN1,FOS,FOSB,GADD45A,GJA1,HAS2,HMOX1,HSP90B1,ICAM1,IER3,IFI16,IGFBP3,IGKC,ISG15,LGALS1,MAT2A,MCL1,MMP2,MYC,NAMPT,NFATC1,NFKBIA,NR4A1,NR4A2,NR4A3,PIM1,PLAU,PLK3,PTX3,RAB31,RACK1,SAR1A,SNAI2,SOD2,STAT1,TNFAIP3,VCAM1,VEGFA		miR-103-3p (and other miRNAs w/seed GCAGCAU)	mature microRNA	Inhibited	-10.357	0.00823	ABHD2,ABL2,ACTA2,ACTR2,AFF4,AKAP13,ARF6,ARL4C,ARPC5L,ATP13A3,BHLHE40,CALU,CAMK2N1,CAPZA2,CAV1,CCL13,CD151,CDC42SE1,CDV3,CFL1,CHD1,CISD1,CLIC1,COL1A1,COTL1,CST3,CXCL12,DEK,DNAJA1,DNAJB4,DPYSL3,DYNLT1,EDIL3,EDNRA,EIF1AX,EIF5,EMP1,ENC1,ENTPD1,ETF1,FAM133B,FBLN5,FGF7,FKBP1A,FUNDC2,GLIPR1,GLUD1,GNG12,GNPNAT1,GOLM2,GRN,HACD3,HGF,HIF3A,HMGA1,HNRNPA2B1,HSPE1,IQGAP1,IRF2BP2,ITM2C,JAK1,KLF4,LAPTM4A,LDHA,LM…		NF-κB Signaling	0	0.0946	5.824	AKT1,AKT2,AZI2,BCL10,BMP2,BMP4,BMPR2,CREBBP,CSNK2A1,CSNK2A2,CSNK2B,EIF2AK2,EP300,FGFR1,FGFR4,GSK3B,HDAC2,HRAS,IL1R1,IL33,KRAS,LTBR,MAP3K8,MAP4K4,MRAS,NFKB1,NFKB2,NFKBIA,NFKBIE,PDGFRA,PDGFRB,PELI1,PIK3R1,PLCG2,PRKACA,RAF1,RALA,RAP1A,RAP1B,RAP2A,RAP2B,RASD1,RELA,RELB,RRAS,TANK,TGFBR1,TGFBR2,TNFAIP3,TNFRSF1A,TNFSF13B,TNIP1,TRADD,UBE2N								miR-128-1-5p (and other miRNAs w/seed GGGGCCG)	mature microRNA	Inhibited	-21.621	0.000496	ABHD14B,ABHD17A,ABL1,ACAP3,ACIN1,ACTG1,ACTN4,ACTR1A,ADAMTS2,ADIPOR1,ADISSP,AGER,AGPAT1,AHCY,AHDC1,AKT1S1,AKT2,ANAPC15,ANTKMT,ANTXR1,AP2S1,APOL6,ARF3,ARHGAP1,ARIH2,ARL8A,ARPC4,ATF7,ATP13A3,ATP5F1D,ATP5IF1,ATP6AP1,ATP6V0A1,ATP6V1A,BANF1,BCL9L,BOC,BRD2,BRD7,BRK1,BSG,BTBD2,BTBD3,BTBD6,BTN3A2,C19orf12,C19orf25,C1RL,C22orf39,CALM1 (includes others),CAPN1,CARHSP1,CAVIN1,CBR1,CBX6,CCDC106,CCDC107,CCDC71L…		TCR	complex	Activated	6.928	1.13e-25
PAK Signaling	3.14	0.145	3.051	CDC42,CFL1,ITGA5,ITGAV,ITGB1,ITGB5,MYL12B,MYL6,MYL6B,MYL9,PAK2,PIK3R1,RAC1,RAP1B,RASD1,SHC1,WASL								LDL	complex	Activated	4.845	1.6e-29	ACTA2,APOE,ATF3,ATP2A2,AXL,BAX,C3,CAPN2,CCL2,CCN2,CDKN1A,CREM,CTNNB1,CTSK,CXCL1,CXCL2,CXCL3,CXCL8,CYBA,DUSP1,EGR1,EGR3,FBN1,FOS,FOSB,G0S2,GPX1,GTF2I,HAS2,HIF1A,HMOX1,HSP90B1,HSPA5,HSPA6,ICAM1,IFITM1,IGF1,IGFBP2,IGFBP3,IGFBP4,ITGAV,LIMS1,LRP1,MCL1,MMP14,MMP2,MT-CO1,MT-ND1,NAMPT,NME1,NPC2,NR4A1,NR4A2,NR4A3,PLAT,PLAU,PTEN,RANBP1,RCAN1,RND3,SERPINE1,SHC1,SNAI2,SOCS3,SOD1,SOD2,SPHK1,SQSTM1,STAT3,TAGLN…		miR-188-3p (miRNAs w/seed UCCCACA)	mature microRNA	Inhibited	-10.334	0.0233	ABL2,AFF4,ALDH1A3,ANKH,ANKRD10,APP,ARF1,ARF3,ARID5B,ARL4C,ARRDC3,ATF3,ATP6V0D1,ATP6V0E1,B4GALT1,BAX,BRK1,CAMK2N1,CCL11,CCN2,CCND2,CD248,CD276,CD55,CD81,CDV3,CHORDC1,CLIC1,CLMP,CNIH1,CREB5,CREM,CSRNP1,CTSC,CXCL12,CXCL2,DESI2,DNAJA1,DYNLT1,ECHDC3,EIF3J,ELL2,EMP1,EVA1B,FBLN1,FGFR4,FHL2,FKBP14,FOSL2,GDF10,GNG12,GPNMB,GPX8,HMGN1,HOPX,HSP90B1,IER3,IGFBP4,INHBA,ITPRIPL2,KCTD20,LGALS3,LIMA1,LMAN1,LRRC17,…		Role of Tissue Factor in Cancer	5.94	0.343	5.815	ACVR1,AKT1,AKT2,BMPR2,CCN1,CFL1,CXCL1,EGR1,EIF4E,ELK1,F10,F2R,FOS,FYN,GNA11,GNA12,GNAQ,HBEGF,HGF,HRAS,ITGAV,ITGB1,JUN,KRAS,MAP2K2,MAP2K3,MAPK1,MAPK3,MAPK6,MMP2,MRAS,NFKB1,NFKB2,P4HB,PDIA6,PIK3R1,PLAUR,PPP2CA,PPP2CB,PPP2R1A,PPP2R2A,PPP2R2D,PPP2R5A,PPP2R5C,PPP2R5E,PRKCA,PTEN,PTGS2,PTK2,PTPA,PTPN11,RAC1,RAF1,RALA,RAP1A,RAP1B,RAP2A,RAP2B,RASD1,RPS6KA3,RPS6KB2,RRAS,SNAI1,TGFB1,TGFB3,TGFBR1,TGFBR2,TNFR…								miR-1953 (and other miRNAs w/seed GGGAAAG)	mature microRNA	Inhibited	-21.591	6.38e-12	AAMP,ACIN1,ADAM12,ADAR,ADNP,AGO3,AKAP8L,AKR1C1/AKR1C2,ALDH1A1,ALDOA,ALKBH5,ANAPC11,ANKRD17,ANTXR1,ANXA2,AOPEP,AP1M1,AP1S1,APOD,APRT,AR,ARCN1,ARF3,ARIH1,ARL4C,ARL5B,ARL6IP5,ATF7,ATG3,ATP1B1,ATP6AP2,ATP6V1E1,ATXN2L,ATXN3,ATXN7L3B,B4GALT2,B4GALT4,BACE1,BAMBI,BANF1,BBLN,BCAP29,BGN,BICD1,BIN1,BOD1,BPNT2,BRD2,BRD4,BRK1,BTG1,BTG2,C11orf96,C6orf62,C6orf89,C7,CAB39,CAMKK2,CAPZA1,CAPZB,CAV1,CBR3,CBX4,CCDC1…		ADAM17	peptidase	Activated	6.872	6.84e-11
Paxillin Signaling	3.13	0.15	3.051	ACTA2,ACTB,ACTN1,ARF1,ARF6,CDC42,ITGA5,ITGAV,ITGB1,ITGB5,PAK2,PIK3R1,RAC1,RAP1B,RASD1,VCL								ceruletide	biologic drug	Activated	4.828	4.67e-15	AHNAK,ANXA2,CAVIN1,CLIC1,CXCL2,CXCL3,DAZAP2,DNAJA1,EEA1,ERRFI1,HMGA1,HMOX1,HSPA5,HSPB1,HSPH1,KDM6B,LPP,MICOS10-NBL1/NBL1,MYH9,NFATC1,PEA15,PGF,PLIN3,RTN4,SOCS3,SQSTM1,TAX1BP3,XBP1,YPEL5,YWHAG,ZFHX3,ZYX		miR-4716-3p (and other miRNAs w/seed AGGGGGA)	mature microRNA	Inhibited	-10.315	5.92e-06	ABHD2,ACTB,AFF4,AHI1,ANXA5,ARRDC3,ATP2B4,ATP6AP2,ATP6V0C,BRD2,C19orf53,CALU,CAVIN1,CCL11,CCND2,CD34,CD81,CDC42,CDKN1A,CFL1,CHN1,CLTC,CMTM3,COL10A1,COL1A1,COTL1,COX8A,CRISPLD2,CSDE1,CSRNP1,CTSB,CXCL12,CYGB,DGKI,DPYSL2,EGR3,EMC10,FBXO32,FGFR4,FOSB,FOSL2,FUNDC2,GLIPR1,GLIPR2,GLRX,GLUL,GNAI2,GOLM2,GPRC5A,GRN,GSPT1,HDLBP,HES4,HIF3A,HM13,HMGA1,HNRNPA1,HSP90AB1,HSP90B1,HSPB6,IER3,IGF2,IL32,ITM2C,JUND,KC…		Multiple Sclerosis Signaling Pathway	0.511	0.216	5.774	AEBP2,BAX,C2,C3,C7,CAPN1,CAPN2,CAPNS1,CXCL1,DUSP1,DUSP6,FAS,GRINA,HLA-A,HLA-B,HLA-C,HLA-E,IFNGR2,IL33,IL6,IRF1,MAPK1,MAPK3,MGAT1,MTF2,NFATC2,NFKB1,NFKB2,NLRP1,PARP1,PARP14,PARP9,PLAU,PYCARD,RBBP4,RBBP7,RNF213,SLC8A1,STAT1,SUZ12,TGFB1,TGFB3,TIPARP,TNFRSF1A,TNFSF12,TNFSF13B,TNKS2,YY1								miR-3202 (miRNAs w/seed GGAAGGG)	mature microRNA	Inhibited	-21.587	7.12e-15	AAMP,ABHD14B,ABHD2,ADAMTSL2,ADIRF,ADRA2A,AGER,AHSA1,AKR1A1,AKT1,ALKBH5,ANGPT1,ANKRD65,AP2S1,AP3B1,APH1A,ARF3,ARID5B,ARL4D,ARL8A,ARNT,ASB8,ATP2B4,ATP5IF1,ATP5PB,ATP6V1F,BAD,BAG6,BAZ2A,BBLN,BCAP31,BCL2L11,BDH2,BHLHE22,BLMH,BLOC1S1,BOC,BTG2,BUD31,C11orf24,C11orf68,C12orf75,C19orf53,C1orf43,C1QTNF7,C4orf3,C5orf24,C6orf89,CALCOCO1,CAMK1,CAMK2D,CAMK2N1,CAPZB,CBX4,CBY1,CCDC106,CCL13,CCND1,CCND2,CD164,CD…		TP53	transcription regulator	Activated	6.864	8.11e-105
PKCθ Signaling in T Lymphocytes	0	0.0269	3.051	FOS,HLA-A,HLA-B,HLA-DRB1,MAP3K2,NFATC1,NFATC2,NFATC4,NFKBIA,PIK3R1,PPP3CA,RAC1,RAP1B,RASD1,REL								STING1	other	Activated	4.827	1.31e-08	BAX,BST2,CCL2,CD47,COLEC12,CXCL1,CXCL2,CXCL3,CXCL8,GAS7,HLA-A,HOPX,HSPA5,ICAM1,IFI16,IFI27,IFITM1,IFITM3,INHBA,ISG15,KDM6B,MMP2,NFE2L2,PLAT,PLAUR,PLEKHA4,PSMB8,RGS16,SERPING1,SGK1,SQSTM1,STAT1,THBS1		miR-1-3p (and other miRNAs w/seed GGAAUGU)	mature microRNA	Inhibited	-10.276	3.84e-14	ABHD2,ACTB,ADAM12,AKAP12,ANXA2,APRT,ARF3,ARF4,ARHGAP21,ARPC3,ATP6AP2,ATP6V0C,AXL,BST2,CALM1 (includes others),CAP1,CCL2,CCND2,CD164,CDC42,CDC42SE1,CDK4,CHSY1,CITED2,CLTC,CNN3,CREM,CRTAP,CTSC,CYP4B1,DDX5,DNAJB1,EID1,EIF1AX,EIF4E,EMP1,ENTPD1,ENY2,FAM107B,FBLN2,FBP1,FN1,FNDC3A,FNDC3B,FOSB,FSTL1,GADD45B,GALNT15,GJA1,GLS,GNG5,GNPNAT1,H3-3A/H3-3B,HACD3,HMCN1,HMGN1,HNRNPA3,HNRNPK,HNRNPU,HSP90B1,HSPD1,HS…		Paxillin Signaling	6.75	0.421	5.754	ACTA2,ACTB,ACTG1,ACTN1,ACTN4,ARF1,ARF6,ARFIP2,BCAR1,CDC42,CRK,DOCK1,GRB2,HRAS,ITGA1,ITGA5,ITGA8,ITGA9,ITGAE,ITGAV,ITGB1,ITGB5,ITGB8,KRAS,MAPK1,MRAS,NCK1,NCK2,PAK2,PARVA,PIK3R1,PTK2,PTPN12,RAC1,RALA,RAP1A,RAP1B,RAP2A,RAP2B,RASD1,RRAS,SOS1,SOS2,TLN1,VCL								miR-30c-5p (and other miRNAs w/seed GUAAACA)	mature microRNA	Inhibited	-21.546	9.55e-32	ABI3BP,ABL1,ACTN1,ACTR10,ACVR1,ADAM12,ADAM9,ADAMTS2,ADRA2A,AGO3,AIDA,AKIRIN1,ALDH2,AMOTL2,ANKRD17,ANXA1,AP2A1,AP3S1,ARF4,ARID4A,ARL4C,ARL6IP5,ARL8B,ARPC5,ASAH1,ASCC3,ATF1,ATG12,ATP2A2,ATP2B1,ATP6V0D1,ATRX,AZIN1,B4GALT4,BCAP29,BCHE,BCL10,BCL2L11,BCL6,BDP1,BLOC1S6,BMP5,BNIP3L,BPNT2,BTBD7,C16orf87,C19orf12,C1D,C1orf43,C4orf3,CALU,CAMK2D,CAMK2N1,CAMLG,CAPZA1,CAT,CBFB,CBLB,CBX3,CCDC14,CCDC50,CCDC71L,C…		G protein alpha	group	Activated	6.861	3.06e-15
Oncostatin M Signaling	4.41	0.256	3	EPAS1,IL6ST,JAK1,MT2A,OSMR,PLAU,RAP1B,RASD1,SHC1,STAT1,STAT3								TLR4	transmembrane receptor	Activated	4.819	2.43e-15	ADM,ALDOA,APP,ATF3,BAX,C3,CCL2,CCN1,CCND2,CD14,CD44,CDC42,CITED2,COX4I1,CTSK,CXCL2,CXCL3,CXCL8,DAB2,FBXO32,FOS,GJA1,HMGB1,HMOX1,HNRNPU,HSPA5,HTRA1,ICAM1,IFI16,IFITM3,INHBA,ISG15,KDM6B,LDHA,LMO4,MIF,MT-ND6,MYC,NFKBIA,NR4A1,NR4A2,NR4A3,PDPN,PHLDA1,PKM,PLAGL1,PLAT,PTGES,PTX3,RAC1,REL,RGCC,RGS16,RUNX1,SH3BP5,SLC2A3,SOCS3,SOD2,SPHK1,SQSTM1,ST3GAL1,STAT1,STAT3,TCF4,TNFAIP3,TSC22D1,TSPO,UGCG,VCAM1,XBP1		miR-1224-3p (miRNAs w/seed CCCACCU)	mature microRNA	Inhibited	-10.257	0.00164	AHNAK,AKIRIN1,ALDH1A3,AMD1,ARF1,ARF3,ARFGAP3,ARL1,ARL4C,ARPC3,ATF3,ATP13A3,B2M,BAX,BDKRB2,BLOC1S6,BRD2,BRD4,BRI3,BRK1,CALU,CANX,CAP1,CAV1,CAVIN1,CD9,CDC42SE1,CHD3,CKAP4,CLIC1,CLMP,CMTM6,CRIM1,CRTAP,CST3,CTSO,CYGB,DNAJB1,DPT,DPYSL3,DRAP1,EMP1,EMP2,ENAH,ENC1,ETHE1,EVA1B,FBLN1,FHL2,FKBP1A,FUNDC2,G0S2,GNPNAT1,GPRC5A,HACD3,HM13,HMOX1,HNRNPA1,HNRNPAB,HNRNPK,HSPA4,HSPA5,HSPA9,HSPB1,IER3,IGFBP4,IL32,IL6S…		PAK Signaling	5.88	0.393	5.754	CDC42,CFL1,EPHA3,GRB2,HRAS,ITGA1,ITGA5,ITGA8,ITGA9,ITGAE,ITGAV,ITGB1,ITGB5,ITGB8,KRAS,MAP2K2,MAPK1,MAPK3,MRAS,MYL12A,MYL12B,MYL6,MYL6B,MYL9,MYLK,NCK1,NCK2,PAK2,PDGFC,PDGFRA,PDGFRB,PIK3R1,PTK2,RAC1,RAF1,RALA,RAP1A,RAP1B,RAP2A,RAP2B,RASD1,RRAS,SHC1,SOS1,SOS2,WASL								miR-182-5p (and other miRNAs w/seed UUGGCAA)	mature microRNA	Inhibited	-21.511	2.62e-16	AASDHPPT,ABHD13,ACAA2,ACADVL,ACAP2,ACP5,ACTR2,ACVR1,ADAMTS4,ADD3,ADGRA2,ADRA2A,ADSS2,AEBP2,AHCYL1,AK1,AK3,AKAP11,ANAPC16,ANGPTL1,ANKIB1,ANP32B,ANXA11,ANXA2,APOL6,APPL1,ARCN1,ARF4,ARHGDIA,ARHGEF12,ARHGEF2,ARMC1,ARMCX1,ASPN,ATF1,ATF7,ATF7IP,ATM,ATP13A3,ATP1B3,ATP2B4,ATP5MG,B3GNT2,BACE2,BAG1,BCL10,BHLHE22,BMP5,BNC2,BOD1L1,C16orf87,C19orf25,CACNA2D1,CAMK2N1,CAMKK2,CAMSAP2,CARS2,CAVIN2,CBLN4,CCDC88A,C…		EDN1	cytokine	Activated	6.851	2.42e-15
Interferon Signaling	3.63	0.25	3	BAX,IFI6,IFITM1,IFITM2,IFITM3,ISG15,JAK1,PSMB8,STAT1								resiquimod	chemical drug	Activated	4.785	2.9e-27	ACTB,ACTR2,ACTR3,AOC3,ARPC1B,ARPC2,ATF3,ATP5F1A,ATP5F1C,ATP5PF,BST2,C1QBP,C3,CCL11,CCL19,CCL2,CCND2,CD44,CD55,CREB5,CXCL1,CXCL12,CXCL2,CXCL3,CXCL8,F2R,FBXO32,FGF2,FOS,GPNMB,GPX1,HSP90AA1,HSP90AB1,HSPA5,HSPB1,HSPD1,ICAM1,IER3,IFI16,IFITM1,IFITM3,IGFBP4,INHBA,ISG15,ITGB1,KHDRBS1,LAP3,LGALS1,LGALS3,LMNA,MCL1,MVP,NAMPT,NFE2L2,NFKBIA,PARK7,PDE4D,PIM1,PKM,PLAT,PLAU,PLSCR1,PRDX1,PSMA1,PSMA2,PSMA4,PSMB1,…		miR-12194-3p (and other miRNAs w/seed CUGUGGG)	mature microRNA	Inhibited	-10.249	0.000205	A2M,AMD1,ANGPT1,ANGPTL2,AOC3,AP2M1,ARHGDIA,ATOX1,ATP1B3,ATP6V0C,BHLHE40,BLOC1S6,BRD4,C19orf53,CAPZA2,CCBE1,CD276,CD44,CD47,CDH13,CES1,CFI,CLMP,CLTB,COL1A2,COL4A2,CREB3L2,CREB5,CSRNP1,CST3,CXCL12,CYCS,CYGB,DIO2,DNAJB1,DNAJC8,DYNLT1,EID1,EIF5B,ENG,EPAS1,EVA1B,GALNT2,GAS7,GDF10,GJA1,GLG1,GLRX,GLUD1,GOLGA4,GPM6B,GPX3,HSP90AB1,HSPB6,HSPB8,ICAM1,IFITM2,IGF2,IL1R1,INAFM1,ITGB1,ITGB5,KLF2,LBH,LDHA,LEPR,L…		Mouse Embryonic Stem Cell Pluripotency	7.19	0.433	5.729	AKT1,AKT2,APC,BMP4,BMPR2,CREBBP,CTNNB1,DVL3,FZD1,FZD7,GRB2,GSK3B,HRAS,ID1,ID2,ID3,ID4,IL6ST,JAK1,KRAS,MAP2K2,MAPK1,MAPK3,MRAS,MYC,PIK3R1,PTPN11,RAF1,RALA,RAP1A,RAP1B,RAP2A,RAP2B,RASD1,RRAS,SMAD4,SMAD5,SMO,SOS1,SOS2,STAT3,TCF4,TCF7L1,TCF7L2,XIAP								miR-6918-5p (and other miRNAs w/seed GCUGAGG)	mature microRNA	Inhibited	-21.497	0.00063	AAK1,ABHD12,ABHD13,ABHD17A,ABL2,ADIPOR1,AGPAT1,AGTRAP,AK2,ALDH2,ALKBH5,AMOTL1,ANAPC15,ANGPTL2,ANXA5,AP2S1,AP3B1,APOL2,ARF1,ARF3,ARHGEF2,ARID1A,ARL4D,ARMC10,ATG12,ATOX1,ATP5F1A,ATP5F1D,ATP5MJ,ATP6V0D1,ATP6V1A,ATP6V1F,ATP6V1G1,ATXN2,B3GAT3,B4GALT4,BACH1,BANF1,BAX,BAZ2A,BCAS3,BCKDK,BCL7B,BDP1,BORCS7,BROX,BTF3L4,BUD23,C5orf24,C9orf78,CAB39,CARHSP1,CBLN4,CBX1,CBX3,CCDC6,CCNI,CCNY,CD276,CD74,CD82,CDC34…		IRF7	transcription regulator	Activated	6.807	0.0033
Sperm Motility	1.38	0.0895	3	ABL1,ABL2,AXL,CALM1 (includes others),DDR2,FGFR1,FGFR4,GNAI2,GNAS,GNB1,GNB2,GNG11,GNG12,GNG5,GUCY1A1,JAK1,MAP2K3,PDE4D,PDIA3,PLA2G2A,PLAAT4,PNPLA8,PRKAR1A								Brd4	kinase	Activated	4.785	3.48e-09	ACTA2,ALDOA,COL1A1,COL1A2,COL3A1,COL4A1,COL4A2,COL5A2,COL6A3,COL8A1,COX8A,ENO1,HGF,HNRNPH1,KLF4,LGALS3,MYC,PGAM1,PKM,PLAT,PLAU,SLC2A3,SPON2,TAGLN,TIMP1		miR-183-5p (miRNAs w/seed AUGGCAC)	mature microRNA	Inhibited	-10.241	2.55e-09	AHI1,AKAP12,ALDH6A1,AMD1,AP2S1,APCDD1,ARHGAP21,ARL5A,ATP13A3,ATP2B4,ATP5IF1,BZW1,CCN2,CD151,CD164,CELF2,CLIC4,COL6A3,COLEC12,COX7C,CYBRD1,CYCS,DAZAP2,DHX36,DNAJA1,DNAJB4,DNAJC1,EEA1,EID1,EIF3A,EMP1,EMP2,ENAH,ENY2,ESYT2,FAT1,FKBP14,FKBP1A,FN1,FOXP1,FRMD6,GASK1B,GNG12,GNG5,GPNMB,GPX8,H3-3A/H3-3B,HSPH1,HTRA3,IGFBP3,IL6ST,ITGAV,ITGB1,LAPTM4A,LHFPL2,LPP,MAL,MAN1A1,MAP3K2,MAP4K5,MAPKAPK2,MBNL1,MICAL2,M…		Transcriptional Regulatory Network in Embryonic Stem Cells	5.1	0.348	5.695	ACVR1,AKT1,AKT2,ALKBH5,BMP4,BMPR2,CTNNB1,FGF2,FGFR1,FGFR4,FZD1,FZD7,GATA6,GSK3B,HRAS,IGF1,IL6ST,INHBA,JAK1,KAT6A,KLF4,KRAS,MAP2K2,MAPK1,MAPK3,MEIS1,MRAS,MYC,PIK3R1,RALA,RAP1A,RAP1B,RAP2A,RAP2B,RASD1,REST,RIF1,RRAS,SET,SKIL,SMAD2,SMAD3,SMAD4,SMAD5,SMO,STAT3,TBX3,TCF7L1,TGFB1,TGFB3,TGFBR1,TGFBR2,WNT11,WNT2,WNT2B,WNT5A,ZFHX3								miR-7064-3p (and other miRNAs w/seed AGGGCCC)	mature microRNA	Inhibited	-21.495	8.54e-14	AAK1,AAMP,ABL1,ABL2,ACP5,ADAM17,ADAMTS4,AGER,AHCY,AIG1,AKR1C1/AKR1C2,AKT1,AKT1S1,ANGPTL4,ANKRD11,AP1S1,AP2A1,AP2S1,APEX1,APOL6,AQP3,ARF3,ARFIP2,ARFRP1,ARL8A,ASAH1,ASPH,ATP1B3,ATP2A2,ATP6V0B,BBLN,BCL7B,BCL7C,BMP2,BOK,BRD2,BTBD3,BTG2,C11orf68,C19orf25,C19orf53,C1QTNF7,C7orf50,CADM1,CAPNS1,CAPZA1,CBX6,CCDC106,CCDC8,CCM2,CCND2,CCS,CD2BP2,CD44,CD82,CDK14,CDKN1A,CEBPB,CEBPZOS,CENPB,CEP85L,CFAP298,CHCHD…		bleomycin	biologic drug	Activated	6.787	3.8e-17
Cholecystokinin/Gastrin-mediated Signaling	1.23	0.101	3	CDC42,CREM,FOS,MAP2K3,RAC1,RAP1B,RASD1,RHOA,RHOC,RHOQ,RND3,SHC1								MYD88	other	Activated	4.781	2.21e-11	ALDH1A1,C3,CCL2,CCN1,CD14,CD44,CLIC4,CTNNB1,CTSK,CXCL1,CXCL12,CXCL2,CXCL3,CXCL8,DUSP1,EGR1,FBXO32,FOS,HIF1A,HLA-A,HMOX1,HSP90AB1,HSPA5,ICAM1,IGF1,IGFBP5,IL32,INHBA,ISG15,JAK1,KDM6B,LPAR1,MMP14,MMP2,MYC,NFATC2,NFKBIA,PHLDA1,PIM1,PSMA4,PSMA7,PTGES,SAA1,SERPINE1,SH3BP5,SOCS3,TIMP1,TNFAIP3,TNFRSF12A,TNFRSF1A,TNFSF13B,TSC22D1,VCAM1,XBP1		miR-3084a-3p (and other miRNAs w/seed UCUGCCA)	mature microRNA	Inhibited	-10.239	0.0393	ABHD2,AHI1,ANTXR1,ANXA1,ARF4,ATOX1,ATP5F1E,ATRX,BANF1,BMP5,BNC2,C1S,CAV1,CBLB,CD302,CDC42SE1,CHMP3,CHMP4B,CHSY1,CLIC4,CMTM6,COX4I1,COX7B,CREB3L2,CYB5R3,CYGB,DIO2,DPT,DPYSL3,DUSP1,ECHDC3,EDNRA,EFEMP2,EIF1,ENTPD1,FGF2,FGF7,FOSB,FUNDC2,GEM,GLIPR2,GNG5,HAS2,HLA-A,HNRNPA1,HNRNPA2B1,HOOK3,HOPX,ID2,IGFBP2,ITGAV,JMJD1C,KCTD20,KDELR1,KIAA0930,LHFPL2,LPP,LTBR,MACF1,MAN1A2,MAP4K4,MAP7D1,MAPRE1,MEDAG,MICAL2,…		PDGF Signaling	7.89	0.471	5.692	ABL1,ABL2,ACP1,CAV1,CRK,CSNK2A1,CSNK2A2,CSNK2B,EIF2AK2,ELK1,FOS,GRB2,HRAS,JAK1,JUN,KRAS,MAP2K2,MAPK1,MAPK3,MRAS,MYC,PDGFC,PDGFRA,PDGFRB,PIK3R1,PLCG2,PRKCA,RAF1,RALA,RAP1A,RAP1B,RAP2A,RAP2B,RASD1,RRAS,SHC1,SOS1,SOS2,STAT1,STAT3,SYNJ2								miR-296-5p (miRNAs w/seed GGGCCCC)	mature microRNA	Inhibited	-21.478	7.59e-05	AAK1,AAMP,ABHD17A,ABL1,ACAP3,ACP1,ACTN1,ACTR1A,ADAM17,ADAMTSL2,ADD1,ADRA2A,AGER,AHSA1,AKT1,AKT1S1,AKT2,ANTKMT,AP1M1,AP1S1,AP2A1,AP2M1,APOL6,ARAP1,ARFRP1,ARHGAP1,ARID5B,ARL6IP5,ARPC4,ATF6,ATP1B3,BAX,BBC3,BCL3,BCL7B,BCL7C,BCL9L,BIN1,BMERB1,BMP1,BOK,BRD2,BSG,BTBD2,C11orf68,C19orf12,C19orf25,C1orf56,CA3,CAMKK2,CAPNS1,CAVIN1,CBX6,CCDC32,CCND1,CD276,CD2BP2,CD44,CD82,CDC34,CDC5L,CDIPT,CDKN1B,CEP164,CERC…		mono-(2-ethylhexyl)phthalate	chemical toxicant	Activated	6.778	3.46e-17
Salvage Pathways of Pyrimidine Ribonucleotides	1.15	0.103	3	AK1,CDK4,CSNK1A1,MAP2K3,NME1,NME2,PAK2,PIM1,PRPF4B,SGK1								decitabine	chemical drug	Activated	4.78	4.08e-34	ADAM12,AEBP1,AKAP12,ANGPTL4,ANXA2,APOE,B2M,BAX,BICC1,BIRC3,BMP5,BMPR2,BRD2,BTG3,CAV1,CCN2,CCND2,CD24,CD276,CD44,CD47,CD59,CD9,CDH11,CDH13,CDKN1A,COL1A1,COL1A2,COL3A1,COL6A3,CRABP2,CTNNB1,CXCL12,CXCL3,CYP1B1,CYP4B1,DDR2,DEK,DNAJC15,DUSP1,EEF1A1,EEF1B2,EEF1G,EGFL6,EGR3,EIF4E,EIF4G1,EMC10,FAT1,FGF2,FGFR1,FILIP1L,FN1,GADD45B,GLRX,GPC3,GPX1,GSN,GSTP1,HLA-A,HLA-B,HLA-C,HMGB1,HNRNPA2B1,HNRNPD,HSPA1A/HSP…		miR-3098-3p (and other miRNAs w/seed UCUGCUG)	mature microRNA	Inhibited	-10.216	0.000484	ABL2,AKAP13,ARF4,ARFGAP3,ATF3,ATP2A2,ATP6V0E1,BHLHE40,BPNT2,CALR,CCN2,CCT3,CD276,CD74,CDV3,CHMP3,CHN1,CSNK1A1,CXCL14,CYB5R3,CYCS,CYP4B1,DYNLL1,EDNRA,EIF1AX,ENTPD1,ERRFI1,EXT1,FAM107B,FAM20C,FBP1,FBXO32,FOSL1,FOSL2,FRMD6,FST,GADD45B,GALNT15,GEM,GFPT2,GLIPR2,GOLM2,GPX1,GTF2I,H2AZ2,HIF1A,HLA-A,HOOK3,IGFBP2,IL1R1,IL6ST,INHBA,JTB,KANK3,KDELR2,LBH,LY6E,MARCKS,MCRIP1,MLEC,MMP23B,MPZL1,MRPL36,MTDH,MXRA5,…		Endocannabinoid Developing Neuron Pathway	6.78	0.402	5.692	AKT1,AKT1S1,AKT2,ATF2,ATF4,CCND1,CDKN1B,CREB1,CREB3,CREB3L1,CREB3L2,CREB5,CREBBP,CTNNB1,GNAI1,GNAI2,GNAI3,GNB1,GNB2,GNB4,GNG11,GNG12,GNG2,GNG5,GSK3B,GUCY1A1,GUCY1B1,HRAS,KRAS,MAP2K2,MAP2K3,MAPK1,MAPK3,MAPK6,MLST8,MRAS,PIK3R1,PRKACA,PRKAR1A,PRKAR2A,RAC1,RAF1,RALA,RAP1A,RAP1B,RAP2A,RAP2B,RASD1,RHOA,RRAS,STAT3								miR-130a-3p (and other miRNAs w/seed AGUGCAA)	mature microRNA	Inhibited	-21.477	1.48e-32	AAK1,ABCA1,ABI2,ACBD3,ACSL4,ACVR1,ADAM12,ADAM9,AGFG1,AGO3,AIG1,AK2,AKAP11,AKIRIN2,ANKIB1,ANKRD12,ANTXR2,APCDD1,APPL1,AR,ARFGEF1,ARHGAP1,ARHGAP21,ARHGAP24,ARHGAP28,ARHGEF12,ARID4B,ARID5B,ARL6IP1,ARL6IP5,ARL8B,ARRDC3,ASXL2,ATG101,ATOX1,ATP6V0A1,ATP6V0E1,ATP6V1B2,ATRAID,ATXN1,B2M,BAZ1A,BBX,BCAP29,BCL2L11,BEX3,BHLHE40,BHLHE41,BIRC6,BLCAP,BMP5,BMPR2,BPTF,BRK1,BROX,BRWD1,BTBD3,BTBD7,BTF3L4,BTG1,C12orf7…		MYCL	transcription regulator	Activated	6.722	1.58e-12
Corticotropin Releasing Hormone Signaling	0.866	0.0855	3	CALM1 (includes others),CREB3L2,CREB5,FOS,GNAI2,GNAS,GUCY1A1,JUND,NR4A1,PRKAR1A,RAP1B,SLC39A7,VEGFA								BHLHE40	transcription regulator	Activated	4.78	8.96e-14	ACTA2,ACTN1,AHR,ANXA1,ATF3,ATP2A2,AXL,B2M,BHLHE41,CAV1,CD14,CD47,CD74,CD9,CRABP2,CXCL3,ECM1,EXT1,GLRX,HAS1,HDLBP,HIF1A,HSPA5,IER3,IFI16,IFITM2,IL6ST,INHBA,LAP3,LDHA,LGALS3BP,LPAR1,MMP14,NAMPT,PCDH7,PDPN,PHLDA1,PLSCR1,PNRC1,PRDX5,PSMA2,PSME1,RGS16,RND3,SH3PXD2A,SOCS3,SOD2,SPARCL1,SPPL2A,STAT1,STAT3,TENT5A,TGM2,THY1,TIPARP,TPBG,TPST1		miR-96-5p (and other miRNAs w/seed UUGGCAC)	mature microRNA	Inhibited	-10.208	1.1e-06	ADAMTS4,ADD3,AHCYL1,AHI1,AHR,APRT,ARF4,ARID5B,ARRDC3,ASPN,ATP1B3,ATP2B4,BASP1,BMP5,CALD1,CAMK2N1,CAMTA1,CAV1,CD164,CD248,CD47,CELF2,CFL1,COL4A2,CREB3L2,CSRNP1,CTSB,CYGB,DAB2,DNAJC1,EDNRA,EGR3,EIF3J,EIF5,EPAS1,EXT1,FN1,FOSL2,FST,FSTL1,GALNT2,GLRX,GNB2,GNG12,GOLM1,GPC3,GPM6B,HAS2,HLA-A,HOOK3,HSP90AA1,ITGB1,JMJD1C,KDELR3,KTN1,LDHA,LEPR,LIMS1,LMNA,LPP,MAGED2,MAP2K3,MAP3K2,MAP4K4,MBNL1,MMP19,MORF4L1,M…		GP6 Signaling Pathway	3.1	0.323	5.692	AKT1,AKT2,CALM1 (includes others),CERT1,COL10A1,COL12A1,COL15A1,COL16A1,COL18A1,COL1A1,COL1A2,COL27A1,COL3A1,COL4A1,COL4A2,COL5A1,COL5A2,COL5A3,COL6A1,COL6A2,COL6A3,COL6A6,COL8A1,FYN,GRB2,GSK3A,GSK3B,LAMA4,LAMB1,LAMB2,NCK1,PIK3R1,PLCG2,PRKCA,PRKCI,PRKD3,PTK2,RAC1,RAP1B,RHOG,TLN1								miR-6132 (and other miRNAs w/seed GCAGGGC)	mature microRNA	Inhibited	-21.448	1.39e-07	ABL1,ACAA2,ACAP3,ACP5,ACTN1,ADAMTS4,ADD1,ADGRA2,AGER,AGGF1,AGPAT1,AHCYL1,AK1,AKAP17A,AKT1S1,AKT2,ALDOA,ALKBH5,ANAPC15,ANKRD65,ANXA2,APH1A,AR,ARAP1,ARFGAP3,ARFRP1,ARHGAP1,ARHGEF40,ARL8A,ATF6,ATOX1,ATP5F1D,ATP6V0A1,ATP6V0D1,ATP6V1E1,BBC3,BCAP29,BCKDK,BCL2L11,BCL7B,BCL9L,BGN,BICD2,BRD4,C19orf12,C19orf25,C2,C6orf89,CACNA2D1,CALCOCO1,CANX,CAPG,CAPN1,CAPNS1,CAPZA1,CAVIN1,CBX1,CBX6,CCM2,CCND1,CD276,CD74…		Lh	complex	Activated	6.679	4.93e-56
Calcium-induced T Lymphocyte Apoptosis	0	0.0196	3	ATP2A2,CALM1 (includes others),CAPN2,HLA-A,HLA-B,HLA-DRB1,NFATC2,NR4A1,PPP3CA								TGFB3	growth factor	Activated	4.748	3.29e-24	ACTA2,ADAM12,ASPN,BHLHE40,CCN1,CCN2,CD59,CDK4,CDKN1A,COL10A1,COL1A1,COL1A2,COL3A1,COL5A1,EEF1D,ENG,FGF2,FN1,FOS,FOSB,FOSL2,GJA1,HTRA1,ITGAV,JUND,LTBP2,MGP,MICAL2,MMP2,PLAUR,PLOD2,PTEN,RHOA,SERPINE1,SERPINE2,SH3PXD2A,SKIL,SNAI2,TAGLN,TGFB3,THBS1,TNC,VEGFA,ZEB2		miR-540-3p (and other miRNAs w/seed GGUCAGA)	mature microRNA	Inhibited	-10.189	9.3e-06	ABHD2,AKR7A2,ALDH1A3,AMD1,ARF3,ARID5B,ARL4C,ATP5MK,ATP6V0D1,BAX,BMPR2,C7,CAP1,CAPN2,CAVIN1,CCN2,CD151,CD34,CD74,CDC42SE1,CELF2,CHD1,CMTM6,CNIH1,COX8A,CRIM1,CTSB,DHX36,DNAJB1,DNAJC8,DYNLRB1,EIF3J,ELL2,EMP1,ENAH,ENO1,ERLEC1,ERRFI1,FGFR1,FOSB,FOSL1,FOXP1,FST,GASK1B,GGCT,GLIPR2,GPM6B,GPNMB,GPX3,GPX8,GUK1,H3-3A/H3-3B,HDLBP,HMGN1,HMOX1,HSPB8,HSPD1,IFI16,IGF2,IGFBP4,IL32,ITGA5,ITPRIPL2,KCNE4,KLF6,KLF9,L…		Calcium Signaling	2.41	0.277	5.692	ACTA2,ASPH,ATF2,ATF4,ATP2A2,ATP2B1,ATP2B4,CABIN1,CACNA1C,CACNA1D,CACNA2D1,CALM1 (includes others),CALR,CAMK1,CAMK2D,CAMKK2,CHP1,CREB1,CREB3,CREB3L1,CREB3L2,CREB5,CREBBP,EP300,GRINA,HDAC2,HDAC3,HDAC7,MAPK1,MAPK3,MEF2A,MEF2D,MICU1,MYH10,MYH11,MYH9,MYL6,MYL6B,MYL9,NFAT5,NFATC1,NFATC2,NFATC4,PPP3CA,PPP3CB,PPP3R1,PRKACA,PRKAR1A,PRKAR2A,RAP1A,RAP1B,RAP2A,RAP2B,RCAN1,RCAN2,RYR2,SLC8A1,TPM1,TPM2,TPM3,TPM4								miR-4716-3p (and other miRNAs w/seed AGGGGGA)	mature microRNA	Inhibited	-21.427	5.31e-12	AASDHPPT,ABCA1,ABCF1,ABHD14B,ABHD2,ABHD5,ACAP2,ACTB,ACTN4,ACTR1B,ADAR,AFAP1,AFF4,AGPAT1,AHDC1,AHI1,AKT1,AKT2,ALDH18A1,ALKBH5,ANKRD65,ANP32A,ANXA5,AP1S1,AP3B1,APH1A,APMAP,APPBP2,APPL1,AR,ARCN1,ARHGEF12,ARIH2,ARL2,ARL8A,ARPC4,ARRDC3,ASAH1,ASPH,ATG101,ATMIN,ATP2B4,ATP6AP2,ATXN1,ATXN10,ATXN7L3B,B3GNT9,B4GALT2,BACE1,BCAP29,BCKDK,BCL2L11,BCL9L,BDP1,BFAR,BIRC2,BLOC1S1,BOK,BRD2,BSDC1,BTG2,C11orf68,C19orf…		EGFR	kinase	Activated	6.655	1.11e-43
PI3K/AKT Signaling	5.35	0.15	2.985	CDKN1A,CTNNB1,EIF4E,HSP90AA1,HSP90AB1,HSP90B1,IL1R1,IL6ST,ITGA5,ITGAV,ITGB1,ITGB5,JAK1,LIMS1,MCL1,NFKBIA,PIK3R1,PPP2CA,PPP2CB,PTEN,RAP1B,RASD1,REL,SHC1,YWHAB,YWHAE,YWHAG,YWHAH,YWHAQ,YWHAZ								MAP2K1	kinase	Activated	4.743	6.35e-23	ACTA2,AHR,APOE,ATF3,BIRC3,C11orf96,CCL2,CCN1,CCN2,CD44,CDKN1A,COL1A1,COL1A2,COL3A1,CRIM1,CRYAB,CTSB,CXCL3,CXCL8,DAB2,DUSP1,EGR1,EGR2,EMP1,ENO1,ERRFI1,F2R,FGF2,FOS,FOSL1,GADD45B,HIF1A,HSPA5,IER3,ITGA5,ITGB1,JUND,LGALS3,MMP14,MMP2,MYC,NDUFA13,NFKBIA,PHLDA1,PHLDA2,PIM1,PLAUR,SERPINE2,SLC20A1,SNAI2,TCIM,TGM2,THBS1,TM4SF1,TNC,TNFRSF12A,TRIB1,TWIST1,UBC,VEGFA		miR-218-5p (and other miRNAs w/seed UGUGCUU)	mature microRNA	Inhibited	-10.123	7.5e-05	ABHD2,ACTN1,AFF4,AKIRIN1,ANKRD12,ARF6,ARID4B,ARPC1B,ATP1B3,ATP5F1E,ATP5MJ,BMP5,BPNT2,CBX3,CCN2,CNN1,COL10A1,COL1A1,COTL1,CPQ,CSGALNACT2,CTSO,CYBRD1,DDX21,DYNC1I2,EGFL6,EIF3J,ELL2,ELOVL5,FAM3C,FHL2,FN1,FRMD6,FUNDC2,GADD45A,GASK1B,GJA1,GLIPR1,GLIPR2,GNAI2,GNAS,GUCY1A1,HMGN1,HMOX1,HNRNPA1,HNRNPA3,HNRNPC,HNRNPF,HTRA3,IGF2,IGFBP7,INTS6,ITM2C,JTB,KDELR3,KLF9,LHFPL2,LHFPL6,LINC00632,LITAF,MARCKS,MBNL1,M…		IL-6 Signaling	7.87	0.419	5.657	A2M,AKT1,AKT2,CD14,CEBPB,COL1A1,CSNK2A1,CSNK2A2,CSNK2B,ELK1,FOS,GRB2,HRAS,HSPB1,IL1R1,IL33,IL6,IL6ST,JUN,KRAS,MAP2K2,MAP2K3,MAP4K4,MAPK1,MAPK3,MAPKAPK2,MCL1,MRAS,NFKB1,NFKB2,NFKBIA,NFKBIE,PIK3R1,PTPN11,RAF1,RALA,RAP1A,RAP1B,RAP2A,RAP2B,RASD1,REL,RELA,RELB,RRAS,SHC1,SOCS1,SOCS3,SOS1,SOS2,STAT3,TNFAIP6,TNFRSF1A,VEGFA								miR-3911 (and other miRNAs w/seed GUGUGGA)	mature microRNA	Inhibited	-21.42	0.00626	ABCC9,ABHD14B,ACTB,ADRA2A,AHCYL1,AK2,AKT1,AKT2,ALDH1A1,ALDH2,ALDH9A1,ANAPC11,ANGPTL2,ANK2,AOPEP,AP2M1,APBB2,APCDD1,APOBEC3C,APOL6,APP,APRT,AR,ARF3,ARHGAP1,ARHGEF10,ARHGEF2,ARL6IP1,ASCC3,ATAD1,ATMIN,ATOX1,ATP1A1,ATP1B2,ATP2A2,ATP5F1B,B3GNT9,BCAP29,BCAP31,BCKDK,BCL2L11,BCL7B,BHLHE41,BMERB1,BMP4,BROX,BTBD2,BTBD6,BZW2,C16orf89,C1orf43,C5orf24,C7orf50,CA3,CABIN1,CALM1 (includes others),CAMK2D,CAPNS1,C…		TLR4	transmembrane receptor	Activated	6.653	1.68e-05
Ribonucleotide Reductase Signaling Pathway	3.17	0.129	2.985	ACTB,CDK4,CDKN1A,CREB3L2,CREB5,CTNNB1,EIF4E,FOS,H3-3A/H3-3B,HGF,HIF1A,MMP2,MYC,PIK3R1,SKP1,SMARCE1,SNAI2,STAT3,THBS1,TIPARP,VEGFA,YBX1								JUN	transcription regulator	Activated	4.714	2.63e-44	A2M,ACTA2,AKAP12,ANGPTL2,ANXA1,ANXA2,APOE,APP,ATF3,AXL,BAX,BIRC3,C3,CA3,CALM1 (includes others),CAPN2,CAV1,CCL2,CCN1,CCN2,CCND2,CD14,CD164,CD44,CDH11,CDK4,CDKN1A,COL1A1,COL1A2,CTSL,CXCL1,CXCL3,CXCL8,CYCS,CYGB,CYP1B1,DIO2,DUSP1,EIF4A1,EPAS1,ERCC1,FBLN5,FGF2,FN1,FOS,FOSB,FOSL1,FTH1,FUS,GADD45A,GJA1,GSTP1,HLA-B,HMGA1,HMOX1,HNRNPA2B1,HNRNPU,ICAM1,ID2,IFI16,IGF1,IGFBP2,IGFBP3,IGFBP4,IGFBP6,IGFBP7,ITGA…		miR-133a-3p (and other miRNAs w/seed UUGGUCC)	mature microRNA	Inhibited	-10.099	5.05e-07	AHCYL1,AHI1,ALDH1A3,ANGPTL4,ANKRD12,ANXA5,AP2M1,AP2S1,ARHGDIA,ATOX1,ATP6AP2,ATP6V0D1,BICC1,BIRC3,CAP1,CAV1,CAVIN1,CCN2,CD47,CKAP4,CLTA,CMTM6,COL10A1,COL1A1,COL6A3,COL8A1,COX7B,CREB5,CRISPLD2,CTHRC1,CXCL12,CXCL3,DAD1,DEPP1,DNAJB1,DUSP1,EEA1,EEF1A1,EIF3J,EIF4A1,EMP2,ENC1,ETF1,EVA1B,F2R,FBLN1,FGF7,FGFR1,FKBP11,FOSL2,FST,FTL,GASK1B,GEM,GLRX,GOLM2,GPX8,GSTP1,IL6ST,INHBA,ITPRIPL2,KCNE4,KCTD20,LHFPL2,LH…		Xenobiotic Metabolism General Signaling Pathway	2.8	0.308	5.642	AHR,AKT1,AKT2,ARNT,CREBBP,CUL3,EP300,FTL,GSTA4,GSTK1,GSTM3,GSTM5,GSTO1,GSTP1,HRAS,KEAP1,KRAS,MAF,MAP2K2,MAP2K3,MAP3K13,MAP3K2,MAP3K8,MAPK1,MAPK3,MGST3,MRAS,NFE2L2,NQO2,NR1H2,PIK3R1,PRKCA,PRKCI,PRKD3,RAF1,RALA,RAP1A,RAP1B,RAP2A,RAP2B,RASD1,RBX1,RRAS,RXRA								miR-31-5p (and other miRNAs w/seed GGCAAGA)	mature microRNA	Inhibited	-21.384	8.87e-09	AAK1,ABHD14A,ABHD14B,ACAA2,ACTG1,ACVR1,ADAMTS1,AFF4,AGO3,AGPAT1,AHCYL1,AIP,AK2,AK3,AKAP13,AKR1B1,AKR1C1/AKR1C2,AKT1S1,ALKBH5,AMOTL1,AP1M1,AP1S1,AP2B1,APBB2,APP,ARF1,ARF3,ARHGDIB,ARHGEF2,ARID1A,ARIH2,ARRDC3,ATF6,ATF7,ATP6AP1,ATP6V0A1,ATP6V0E1,ATP6V1F,ATXN3,ATXN7L3B,B3GNT2,B4GALT4,B4GALT7,BABAM2,BAMBI,BANF1,BICD1,BLCAP,BTBD3,C16orf89,C19orf12,C19orf25,C1orf35,C1orf43,C1orf56,C1QTNF3,C5orf24,C6orf89…		STING1	other	Activated	6.644	0.000352
Role of NFAT in Cardiac Hypertrophy	2.28	0.107	2.982	CALM1 (includes others),CSNK1A1,GNAI2,GNAS,GNB1,GNB2,GNG11,GNG12,GNG5,GUCY1A1,IGF1,IL6ST,MAP2K3,NFATC4,PDIA3,PIK3R1,PPP3CA,PRKAR1A,RAP1B,RASD1,RCAN1,SHC1,TGFB3,TGFBR2								LRRFIP2	other	Activated	4.69	5.69e-09	C1S,CALD1,CD74,COL12A1,COL5A2,CTNNB1,DNAJC15,EDIL3,FRMD6,FSTL1,INHBA,ITGAV,LPAR1,LUM,MEST,MXRA5,PMEPA1,PTGIS,SEMA3C,SERPINE1,TCIM,TNC		miR-140-3p (and other miRNAs w/seed ACCACAG)	mature microRNA	Inhibited	-10.096	0.00105	ABHD2,ABL1,ADD3,AFF4,ALDH1A3,ANGPTL4,AP2S1,ARPC5L,ATP1B3,ATP2B4,ATP5PF,ATP6AP2,ATP6V0B,ATP6V1G1,CANX,CHN1,CISD1,COX7B,CYCS,DAZAP2,DNAJA1,DNAJB4,DSTN,DYNLL1,EDNRA,FCGRT,FGF7,FKBP1A,FSTL1,GOLGA4,GPRC5A,GPX8,GUK1,H2AZ2,HGF,HSPH1,INAFM1,INHBA,JTB,KCNE4,KCTD20,KLF10,KLF4,LBH,LHFPL2,LITAF,LPAR1,LPP,LUZP1,MAGED2,MAOA,MAP3K2,MARCKS,MOXD1,MPZL1,MRFAP1,MRPL57,MYADM,NAA50,NCL,NFIA,NR1D2,NTM,NUDT4,PAK2,PAPPA…		HOTAIR Regulatory Pathway	7.46	0.387	5.598	AEBP2,AGO3,AKT1,AKT2,AR,ATG3,ATXN1,BRD4,CD44,CDKN1A,COL1A1,COL1A2,COL3A1,CREBBP,CTNNB1,ELAVL1,EP300,H3-3A/H3-3B,HDAC2,ICAM1,IRF1,KDM1A,KMT2A,KMT2C,LAMTOR5,MEX3B,MMP14,MMP19,MMP2,MMP23B,MTF2,MYC,NFKB1,NFKB2,NFKBIA,PIK3R1,PTEN,RBBP4,RBBP7,RCOR1,REL,RELA,RELB,REST,RHOC,ROCK1,ROCK2,SNAI2,SNUPN,STAT3,SUZ12,TCF4,TCF7L1,TCF7L2,TGFB1,TWIST1,VIM,WNT11,WNT2,WNT2B,WNT5A,XIAP,YY1								miR-6762-5p (and other miRNAs w/seed GGGGCCA)	mature microRNA	Inhibited	-21.374	0.000226	ABHD14B,ABHD17A,ABLIM3,ACAP3,ACIN1,ACTG1,ACTN4,ACTR1A,ACTR1B,ADAMTS2,ADISSP,AGER,AGPAT1,AHCY,AK2,AKAP13,AKT1S1,AKT2,ANAPC15,APBB2,APMAP,APOL6,AR,ARF3,ARHGAP1,ARIH2,ARPC4,ARPC5,ARSI,ATF3,ATP1B1,ATP5F1D,ATP5IF1,ATP5MC2,ATP6V0A1,ATXN7L3B,B3GNT9,B4GALT1,BACE1,BAD,BANF1,BCL9L,BDP1,BMERB1,BOC,BRD7,BRK1,BTBD2,BTBD3,BTBD6,BTN3A2,C11orf24,C19orf12,C19orf25,C1RL,CALM1 (includes others),CAPN1,CBR1,CBX6,CCDC…		YAP1	transcription regulator	Activated	6.625	2.11e-51
Remodeling of Epithelial Adherens Junctions	15.1	0.397	2.887	ACTA2,ACTB,ACTN1,ACTR2,ACTR3,ARF6,ARPC1B,ARPC2,ARPC3,ARPC5L,CTNNB1,HGF,IQGAP1,MAPRE1,NME1,RAB5C,RAB7A,TUBA1A,TUBA1B,TUBA1C,TUBB,TUBB2A,TUBB2B,TUBB4B,TUBB6,VCL,ZYX								Jnk	group	Activated	4.68	2.08e-26	A2M,ACTA2,ADARB1,ANXA5,APP,BAX,BIRC3,CCL11,CCL2,CCN2,CD44,CD55,CDK4,CELF2,COL1A1,COL3A1,CRIP2,CXCL12,CXCL3,CXCL8,DUSP1,EGR1,FBXO32,FN1,FOS,FOSB,GADD45A,GJA1,HMOX1,HSPA5,ICAM1,IGF1,JUND,KLF6,MCL1,MMP14,MMP2,MRC2,MT-CO2,MYC,NFE2L2,NR4A1,PLAT,PLAU,PLAUR,PLSCR1,POSTN,PTEN,PTGES,RBP1,SERPINE1,SERPINH1,SNAI2,SOCS3,SOD2,TGFBR2,TGM2,TIMP1,TNFRSF12A,TWIST1,VCAM1,VCAN,ZFP36		miR-101-3p (and other miRNAs w/seed ACAGUAC)	mature microRNA	Inhibited	-10.086	2.59e-07	AKR1C1/AKR1C2,ANKRD11,ANXA2,APP,ARID4B,ARL4C,ASPN,ATP5F1B,ATP5MC2,ATRX,BICC1,BLOC1S6,CALD1,CAPN2,CBLB,CDH11,CMTM6,COL10A1,COTL1,CSRNP1,DDX3Y,DESI2,DNAJB4,DUSP1,EDNRA,ELOC,EMP1,EMP2,FAM107B,FAM114A1,FAM3C,FKBP10,FOS,FST,GJA1,GLS,GNB1,GOLM2,H2AZ2,HAS1,HAS2,HGF,HIF1A,HNRNPA1,HNRNPF,HOOK3,HTRA3,IGFBP5,IL1R1,ITPRIPL2,KCTD12,KLF2,KLF6,LEPROT,LHFPL6,MAP3K2,MBNL1,MCL1,MOB1A,MTPN,NFE2L2,NFIB,NPNT,NR4A3,PA…		Oxytocin in Brain Signaling Pathway	4.42	0.322	5.588	AKT1,AKT2,ATF2,ATF4,CACNA1C,CACNA1D,CACNA2D1,CALM1 (includes others),CAMKK2,CREB1,CREB3,CREB3L1,CREB3L2,CREB5,CREBBP,DDIT3,EIF2A,GNA11,GNAI1,GNAI2,GNAI3,GNAQ,GNB1,GNB2,GNB4,GNG11,GNG12,GNG2,GNG5,HRAS,IL6,KRAS,MAP2K2,MAPK1,MAPK3,MEF2A,MEF2D,MRAS,NFKB1,NFKB2,NLRP1,PIK3R1,PLA2G12A,PLA2G2A,PLA2G5,PLAAT3,PLAAT4,PNPLA8,PRDX6,PRKCA,PRKCI,PRKD3,PTGS2,PTPN1,PYCARD,RAF1,RALA,RAP1A,RAP1B,RAP2A,RAP2B,RASD1,R…								miR-188-3p (miRNAs w/seed UCCCACA)	mature microRNA	Inhibited	-21.363	6.18e-06	ABL2,ACOT9,ACP1,ACTR1B,ADGRA2,AFF4,AGGF1,ALDH1A3,ANKH,ANKRD10,ANP32A,APP,ARF1,ARF3,ARFIP2,ARHGDIB,ARID5A,ARID5B,ARL4C,ARL6IP5,ARL8B,ARMCX1,ARPC5,ARRDC3,ARSI,ATF2,ATF3,ATF6,ATG12,ATP6V0D1,ATP6V0E1,ATXN1,ATXN3,B3GAT3,B4GALT1,BACE1,BAX,BCL6,BDP1,BNIP3L,BRK1,BTBD7,BTG2,C1orf35,CAMK2N1,CARHSP1,CBLN4,CBX1,CCDC102B,CCDC12,CCDC82,CCL11,CCND2,CD248,CD276,CD55,CD81,CDV3,CFLAR,CHCHD1,CHORDC1,CHRDL1,CIRBP,CI…		CHUK	kinase	Activated	6.59	1.64e-12
14-3-3-mediated Signaling	5.09	0.173	2.887	BAX,FOS,PDIA3,PIK3R1,RAP1B,RASD1,TNFRSF1A,TUBA1A,TUBA1B,TUBA1C,TUBB,TUBB2A,TUBB2B,TUBB4B,TUBB6,VIM,YWHAB,YWHAE,YWHAG,YWHAH,YWHAQ,YWHAZ								CD28	transmembrane receptor	Activated	4.651	1.91e-17	ACTR3,AHCYL1,AHR,ANXA1,ATP5F1C,BHLHE40,BZW1,CBLB,CCND2,CDK4,COX6C,CREM,CXCL2,CXCL8,CYCS,DAD1,EGR2,EIF4E,FOS,GAPDH,GOLGB1,HMGN1,HNRNPA1,HSPA1A/HSPA1B,HSPA8,IFITM1,IGFBP5,IGFBP6,IL1R1,ILF2,KDELR2,KLF2,LDHA,LTBP1,MMP2,MT-CO1,MYC,NAMPT,NCL,NFATC1,NFATC2,NFKBIA,NR4A1,OAZ1,PDE4D,PGAM1,PPA1,PRDX4,PTEN,PTMA,RAB2A,REL,RGCC,RHOC,SEC61B,SLC25A5,SNRPB,SOCS3,SRGN,SSB,STAT3,STEAP2,STOM,THBS1,TNFAIP3,TSC22D1,TW…		miR-204-3p (and other miRNAs w/seed CUGGGAA)	mature microRNA	Inhibited	-10.07	0.0171	AASS,ABHD2,ADH1B,AFF4,AKR1C1/AKR1C2,ANGPT1,ANGPTL2,ANKRD10,ANTXR1,AOPEP,APOL1,ARL4C,ARPC5L,ATF3,ATP5F1D,ATP5MC1,AXL,BGN,BICC1,BMP5,BNC2,C11orf96,C19orf53,CCBE1,CD44,CDC42SE1,CDK4,CNN1,COL6A3,COPZ2,COX7C,CRTAP,CTSO,DDR2,DNAJB1,EGR3,EMP2,ENO1,ENTPD1,FKBP10,FKBP11,FKBP14,FN1,FOSB,G3BP1,GAPDH,GAS7,GEM,GLUL,GNG11,GNG12,GOLIM4,GPX3,GSTP1,HACD3,HCFC1R1,HLA-A,HMGA1,HTRA3,IGFBP2,IGFBP4,IL6ST,ITIH5,ITM2C,J…		BMP signaling pathway	6.69	0.44	5.578	ACVR1,ATF2,BMP1,BMP2,BMP4,BMP5,BMPR2,CREB1,CREBBP,FST,GRB2,HRAS,JUN,KRAS,MAGED1,MAP2K2,MAPK1,MAPK3,MRAS,NFKB1,NFKB2,PRKACA,PRKAR1A,PRKAR2A,RAF1,RALA,RAP1A,RAP1B,RAP2A,RAP2B,RASD1,REL,RELA,RELB,RRAS,SMAD4,SMAD5,SMAD7,SOS1,XIAP								miR-298-5p (and other miRNAs w/seed GCAGAGG)	mature microRNA	Inhibited	-21.352	2.71e-06	ABHD2,ABL1,ADISSP,AKR1A1,AKR1C1/AKR1C2,AKT1,AMOTL1,AMOTL2,ANKRD10,AP1S1,AP2M1,APH1A,APMAP,AR,ARF1,ARF5,ARL3,ARL8B,ARPC4,ATN1,ATP1A1,ATP1B3,ATP2A2,ATP6AP1,ATP6V0E1,ATXN7L3B,B4GALT1,BACE1,BAMBI,BBC3,BCAR1,BCL9L,BEND6,BHLHE22,BIRC3,BLOC1S4,BSDC1,BUD23,C11orf58,C19orf53,C1QTNF2,C22orf39,C6orf89,CAMK1,CAMK2N1,CAPN1,CAPZB,CCDC50,CCDC80,CCL11,CCZ1/CCZ1B,CD14,CD151,CD276,CD4,CD74,CD81,CDC42EP1,CDK14,CDK4…		SYVN1	transporter	Activated	6.58	9.95e-23
Endocannabinoid Developing Neuron Pathway	3.16	0.142	2.887	CREB3L2,CREB5,CTNNB1,GNAI2,GNB1,GNB2,GNG11,GNG12,GNG5,GUCY1A1,MAP2K3,PIK3R1,PRKAR1A,RAC1,RAP1B,RASD1,RHOA,STAT3								IL3	cytokine	Activated	4.646	1.79e-19	BIRC3,CALR,CAPZB,CCL11,CCL19,CCL2,CCND2,CCT5,CD14,CD63,CDKN1A,CITED2,CLEC11A,CREM,CSNK1A1,CTNNB1,CXCL8,DAD1,EEF1A1,EGR1,EGR2,EGR3,EIF1AX,EMP3,F2R,FGFR1,FGFR4,FOS,FOSL2,FUS,GADD45A,GADD45B,GNAS,GPX1,HGF,HLA-A,HNRNPA2B1,HSP90B1,HSPA5,HSPA9,ICAM1,ITGAV,KLF9,MCL1,MLF2,MYC,NCL,NEDD9,NFATC1,NIFK,PDPN,PIM1,PSMB3,PSME1,RAN,RANBP1,RPL4,RPS19,RPS4Y1,SLC2A3,SOCS3,SOD1,SOX4,VCAM1,VEGFA,XBP1,YBX1,YWHAG,ZFAND5		miR-3190-3p (and other miRNAs w/seed GUGGAAG)	mature microRNA	Inhibited	-10.039	0.000126	AFF4,AMD1,ANKRD10,ANTXR1,AOC3,APCDD1,ATP1B3,ATP5MC2,ATP5MC3,ATP6V1G1,B2M,BANF1,BRD2,BZW1,CBX3,CCDC80,CCL13,CD59,CDH11,CELF2,CES1,CKAP4,COL1A2,COL8A1,CTSK,CXCL12,DDX24,DNAJC15,DNAJC8,DPYSL3,EIF1B,EMP1,EMP2,FBLN5,FGF2,FIBIN,FOSL2,GNAS,GOLM2,GUK1,HIF3A,HLA-A,HLA-DRB1,HMCN1,HMGA1,HSPB6,HSPB8,IL1R1,KCTD12,LEPROT,LGALS3BP,LHFPL2,LHFPL6,LPP,LRRC17,LRRC59,LUZP1,MAN1A2,MAP1B,MAPRE1,MARCKSL1,MEDAG,MICOS10,…		IL-15 Production	1.37	0.268	5.568	ABL1,ABL2,AXL,CLK1,DDR2,DSTYK,DYRK4,EPHA3,FGFR1,FGFR4,FYN,IL6,IRF1,IRF3,JAK1,MAP2K3,NFKB1,NFKB2,PDGFRA,PDGFRB,PEAK1,PRKCI,PTK2,PTK7,REL,RELA,RELB,ROR1,ROR2,RYK,STAT1,TWF1,YES1								miR-3072 (and other miRNAs w/seed GCCCCCU)	mature microRNA	Inhibited	-21.35	2.3e-08	A4GALT,AAK1,ABHD14B,ABHD2,ACOT9,ACTN1,AFF1,AMD1,AMOTL1,ANGPTL4,ANKRD65,ANXA11,APOL1,APOL6,AQP3,ARF3,ARF6,ARFRP1,ARHGEF2,ARID5A,ARL6IP1,ARL8A,ARMC1,ARMCX3,ARNT,ATMIN,ATOX1,ATP6V1E1,ATXN7,AUP1,B4GALT1,B4GALT2,BAG1,BAG3,BASP1,BBC3,BCL2L11,BCL9L,BEX4,BLVRB,BMP2,BSG,BST2,BTBD3,C19orf25,C1QTNF3,C1S,C9orf78,CABIN1,CALCOCO1,CALM1 (includes others),CAMK2N1,CAMKK2,CARHSP1,CAVIN1,CAVIN2,CBX6,CCDC102A,CCDC28…		CTNNB1	transcription regulator	Activated	6.545	1.41e-52
Th1 Pathway	1.16	0.0984	2.887	HLA-A,HLA-B,HLA-DRB1,ICAM1,JAK1,NFATC1,NFATC2,NFATC4,PIK3R1,SOCS3,STAT1,STAT3								E. coli B4 lipopolysaccharide	chemical toxicant	Activated	4.639	2.11e-06	ANXA1,BAX,BAZ1A,CCL11,CCL2,CXCL2,CXCL3,CXCL8,FIBIN,FOSB,GLIPR1,GPNMB,HGF,HLA-A,HMOX1,HSPB8,ICAM1,IFI16,IFITM3,IL1R1,MCL1,NFKBIA,PDLIM5,PIM1,PLAUR,PROS1,PSMB8,PTGES,RHOC,SERPINH1,SOCS3,SOD2,ST3GAL1,TNFAIP3,TNFRSF1A,TSPO,TXNIP,VCAM1		miR-298-5p (and other miRNAs w/seed GCAGAGG)	mature microRNA	Inhibited	-9.998	0.0452	ABHD2,ABL1,AKR1C1/AKR1C2,ANKRD10,AP2M1,ARF1,ATP1A1,ATP1B3,ATP2A2,ATP6V0E1,B4GALT1,BIRC3,C11orf58,C19orf53,C1QTNF2,CAMK2N1,CAPZB,CCDC80,CCL11,CD14,CD151,CD276,CD34,CD74,CD81,CDK4,CDKN1A,CDV3,CHMP3,COX6A1,CSNK1A1,CTSZ,CYBRD1,DAD1,DAZAP2,DNAJA1,DNAJC1,EDIL3,EIF1,EMP2,ERGIC3,ETF1,EVA1B,FBLN1,FKBP10,FKBP1A,FOSL2,FRMD6,FTL,GLIPR2,GLRX5,GPX8,H3-3A/H3-3B,HAS1,HIF3A,HM13,HNRNPA1,HNRNPK,HSPB6,HSPB8,HSPG2,H…		ERK5 Signaling	10.7	0.554	5.516	AKT1,ATF2,ATF4,BAD,CREB1,CREB3,CREB3L1,CREB3L2,CREB5,CREBBP,FOS,FOXO3,GNA12,GNAQ,HRAS,IL6ST,KRAS,MAP3K2,MAP3K8,MEF2A,MEF2D,MRAS,MYC,PTPN11,RALA,RAP1A,RAP1B,RAP2A,RAP2B,RASD1,RPS6KA3,RPS6KB2,RRAS,SGK1,WNK1,YWHAB,YWHAE,YWHAG,YWHAH,YWHAQ,YWHAZ								miR-3064-5p (and other miRNAs w/seed CUGGCUG)	mature microRNA	Inhibited	-21.327	0.00117	AAK1,ABCC9,ABCD4,ABCF1,ABHD14A,ABHD17A,ABL1,ACAP3,ACTR1B,ADD1,ADI1,ADSL,AGGF1,AK2,AKR7A2,ALAS1,ALDH1A3,AMD1,AMOTL2,ANAPC16,ANTXR1,ANXA11,AP1M1,AP1S1,APOE,APOL2,APOL6,ARFGAP3,ARHGAP20,ARHGAP21,ARHGEF2,ARL2,ARL4D,ARMC1,ATF2,ATP1B2,ATP5F1C,ATP5PB,ATP6V1A,ATP6V1G1,BABAM2,BACH1,BCL2L11,BCL3,BCL7C,BFAR,BGN,BMERB1,BORCS7,BTBD6,BTG1,BTG2,C14orf132,C15orf40,C9orf78,CA3,CAMLG,CAND1,CAPNS1,CBX3,CCDC124,CCDC…		PDGF BB	complex	Activated	6.532	2.7e-46
SNARE Signaling Pathway	0.9	0.0882	2.887	CALM1 (includes others),GUCY1A1,HSPA8,MYH10,MYH9,MYL6,MYL6B,MYL9,PRKAR1A,RAB1A,RAB2A,RAB7A								Salmonella enterica serotype abortus equi lipopolysaccharide	chemical toxicant	Activated	4.61	3.19e-09	ABL2,BIRC3,CXCL1,CXCL2,CXCL3,DNAJB4,EGR1,EGR3,FOSL1,G0S2,GADD45A,GADD45B,GEM,GPRC5A,HAS1,HES4,ID2,IL32,INHBA,ISG15,MBNL1,NR4A2,PHLDA1,PHLDA2,PIM3,PLAU,PRRC2C,PTTG1IP,PTX3,SOCS3,THBS1,WNT5A		miR-6878-5p (miRNAs w/seed GGGAGAA)	mature microRNA	Inhibited	-9.951	5.13e-06	ABHD2,AHCYL1,ANKH,AOC3,ARID5B,ARPC2,ATF3,ATP2B4,ATP5IF1,ATP5MC2,ATP6V0C,BBLN,BST2,C7,CALM1 (includes others),CALR,CANX,CCDC186,CCDC80,CD34,CD59,CD74,CFL1,CHORDC1,CHPF,CLMP,CLTA,COL4A2,COTL1,COX6A1,COX6B1,CREB3L2,CREM,CSNK1A1,CTSO,CXCL2,DAB2,DCLK1,DDX24,DDX3Y,DIO2,DPT,EGR3,EIF4A1,EIF5A,ERGIC3,FGF2,FKBP10,FOSB,FOSL2,FUNDC2,GAS7,GLUL,GOLM2,GPRC5A,GPX3,GRN,H2AZ2,HIF3A,HM13,HNRNPC,HSPB6,IGF2,IGFBP5,IL…		Role of Chondrocytes in Rheumatoid Arthritis Signaling Pathway	3.22	0.319	5.516	ADAMTS4,AKT1S1,CAMKK2,CAPN2,CCL2,CEBPB,CEBPD,CEBPZ,CFLAR,CHP1,CXCL12,EGR1,FN1,FOS,FOXO3,IL1R1,IL33,IL6,IL6ST,ITGA5,ITGB1,JUN,LRP1,MAPK1,MAPK3,MLST8,MMP14,MMP19,MMP2,MMP23B,NFKB1,NFKB2,PDGFC,PGF,PLAU,PPP3CA,PPP3CB,PPP3R1,PTGS2,PYCARD,STAT3,TNFRSF1A,VEGFA,VEGFB,VEGFD								miR-4721 (and other miRNAs w/seed GAGGGCU)	mature microRNA	Inhibited	-21.304	0.0101	A4GALT,AAK1,ABCA1,ACTR1B,ADAMTS4,ADD1,ADISSP,ADRA2A,AGER,AGTRAP,AHCY,AHSA1,AKT1,AKT1S1,AMD1,ANGPT1,ANKRD35,AOPEP,APH1A,APMAP,ARHGDIA,ARIH1,ARIH2,ARL8A,ARSI,ATF2,ATP2A2,ATP5MC1,ATP6V0A1,ATP6V1F,ATP6V1G1,ATXN10,ATXN7L3B,AUP1,B3GNT2,B4GALT1,BACE1,BANF1,BAZ1B,BCL2L11,BCL7B,BOK,BSDC1,C19orf12,C9orf78,CACNA2D1,CALM1 (includes others),CALR,CALU,CAMKK2,CAPRIN1,CASP4,CAVIN1,CBX1,CBX5,CBX6,CBY1,CCND2,CD151…		FOXO1	transcription regulator	Activated	6.526	1.61e-08
Systemic Lupus Erythematosus in T Cell Signaling Pathway	0	0.0435	2.887	B2M,CD44,CDC42,CREB3L2,CREB5,CREM,FOS,GADD45A,GNAI2,HLA-A,HLA-B,HLA-C,HLA-DRB1,LEPR,MAP2K3,NFATC2,PIK3R1,PPP2CA,PPP2CB,PPP3CA,RAC1,RAP1B,RASD1,RHOA,RHOC,RHOQ,RND3,STAT3								CHUK	kinase	Activated	4.6	2.09e-23	AEBP1,ATF3,C3,CCL11,CCL19,CCL2,CDH13,CDKN1A,COL18A1,CTSB,CTSZ,CXCL12,CXCL2,CXCL3,CXCL8,CYBA,DCN,ENAH,FOS,GADD45B,GRN,HLA-A,HMOX1,HSP90AA1,ICAM1,IFI16,IGFBP6,ISG15,ITM2B,KLF10,MAT2A,MFAP5,MGP,MMP2,MYC,NFKBIA,OGN,PCDH7,PLAU,PLD3,PLSCR1,PTX3,RBP1,RCAN1,RGS16,SEMA3C,SERPINE2,SGK1,SOCS3,SOD3,SQSTM1,TERF2IP,TMEM176B,TNFAIP3,TNFSF13B,TWIST1,VCAM1,VEGFA		miR-200b-3p (and other miRNAs w/seed AAUACUG)	mature microRNA	Inhibited	-9.935	1.24e-15	ADD3,ARHGDIA,ARID4B,ARL5A,ATF3,ATP5F1B,ATP6V0E1,BASP1,BHLHE41,BLOC1S6,BNC2,BPNT2,CA3,CALU,CD302,CDH11,CDV3,CHMP1B,CHORDC1,CITED2,CKAP4,CLIC4,CNN3,CRTAP,CTHRC1,DDX3Y,DEK,DESI2,DNAJC1,DNAJC8,DUSP1,EDNRA,EIF4E,ELL2,ELOC,ERRFI1,FAM107B,FGF7,FN1,FSTL1,GABARAPL2,GEM,GLRX,GLS,GOLIM4,GOLM2,GUCY1A1,HIPK3,HNRNPD,HNRNPH1,HNRNPU,HSPA9,IGFBP6,IGSF10,IPO7,ITM2B,KHDRBS1,KLF10,KLF4,KLF6,KLF9,LEPR,LHFPL6,LIMS1,LM…		FLT3 Signaling in Hematopoietic Progenitor Cells	6.59	0.451	5.488	AKT1,AKT2,ATF2,ATF4,BAD,CREB1,CREB3,CREB3L1,CREB3L2,CREB5,CREBBP,EIF4E,ELK1,GRB2,HRAS,KRAS,MAP2K2,MAPK1,MAPK3,MRAS,PIK3R1,PTPN11,RAF1,RALA,RAP1A,RAP1B,RAP2A,RAP2B,RASD1,RPS6KA3,RRAS,SHC1,SOS1,SOS2,STAT1,STAT2,STAT3								miR-6846-5p (and other miRNAs w/seed GGGGGCU)	mature microRNA	Inhibited	-21.259	0.000195	ABHD14B,ADAMTSL2,ADIRF,ADISSP,AFAP1,AGPAT1,AGTRAP,AIP,ALDOA,ALKBH5,AMOTL1,AMOTL2,ANGPTL2,ANGPTL4,ANTKMT,AP3D1,APEX1,APOL6,AQP3,ARHGAP1,ARHGDIA,ARHGEF12,ARHGEF2,ARL8A,ARPC1B,ARPC3,ARSI,ATP5F1D,ATP5IF1,ATXN2L,BAD,BAZ2A,BBLN,BCAS3,BGN,BHLHE40,BICD2,BMERB1,BOK,BRD2,BRD4,BSDC1,BSG,BTBD2,C19orf12,C1QTNF3,CABIN1,CACNA1C,CALR,CAVIN1,CBR1,CBX4,CBX6,CCDC32,CCDC71L,CCL13,CCND2,CCNG2,CCSER2,CCT3,CD276,CD2BP2…		GDF2	growth factor	Activated	6.511	1.44e-05
NRF2-mediated Oxidative Stress Response	8.37	0.169	2.84	ACTA2,ACTB,AKR7A2,DNAJA1,DNAJB1,DNAJB11,DNAJB4,DNAJC1,DNAJC15,DNAJC8,ENC1,FOS,FOSL1,FTH1,FTL,GSTO1,GSTP1,HACD3,HMOX1,HSP90AA1,HSP90AB1,HSP90B1,HSPB8,JUND,MAP2K3,MGST3,NFE2L2,PIK3R1,PPIB,PRDX1,RAP1B,RASD1,RBX1,SOD1,SOD2,SOD3,SQSTM1,TXN,UBB,UBE2E3								SREBF1	transcription regulator	Activated	4.598	4.25e-16	ACSL4,ALDOA,ARF4,ATOX1,ATP5ME,BAX,BHLHE40,BHLHE41,CAPZB,CD14,CDK4,CDKN1A,CFI,CHMP2A,COL6A1,COX4I1,CYCS,DEPP1,ELOVL5,ETHE1,FBXO32,FN1,GPNMB,GPX3,HMOX1,HSPA1A/HSPA1B,HSPA5,LGALS3,LPL,MDK,MT-ATP6,MT-ATP8,MT-CO1,MT-CO2,MT-CO3,MT-CYB,MT-ND1,MT-ND2,MT-ND3,MT-ND4,MT-ND4L,MT-ND5,MT-ND6,NUPR1,OAT,P4HA2,PLEKHA4,PLTP,PMP22,PTGDS,RBP1,S100A13,SELENOP,SERPINE1,SLC20A1,VEGFA		miR-7a-5p (and other miRNAs w/seed GGAAGAC)	mature microRNA	Inhibited	-9.911	1.49e-05	ABHD2,ACSL4,ALDH1A3,AMD1,ANGPTL2,ANKRD12,AOC3,APCDD1,ARF3,ARF4,ARHGDIA,ARPC5L,ATP1B3,ATP5IF1,CALM1 (includes others),CALR,CALU,CCN2,CKAP4,CLIC4,CLMP,CMTM3,CNN3,COL1A2,COL5A2,COL6A1,COLEC12,CRTAP,CSRNP1,CTSB,CTSK,CXCL3,DAZAP2,DDX5,DESI2,DGKI,DNAJC15,DPYSL2,EIF3J,EIF4E,EMP1,EMP2,ENAH,FAM114A1,FKBP14,FOS,FSTL1,GALNT2,GJA1,GOLGB1,HLA-A,IER3,IPO7,KLF4,LAMTOR5,LBH,LEPROT,LOXL1,LPP,LRRC59,MAP4,MDK,MICOS…		Sphingosine-1-phosphate Signaling	2.74	0.317	5.488	AKT1,AKT2,ASAH1,CASP4,CDC42,DIRAS3,FNBP1,GNA12,GNAI1,GNAI2,GNAI3,GNAQ,GUCY1A1,GUCY1B1,MAPK1,MAPK3,NOTUM,PDGFC,PDGFRA,PDGFRB,PDIA3,PIK3R1,PLCB4,PLCG2,PTK2,RAC1,RHOA,RHOB,RHOC,RHOD,RHOG,RHOJ,RHOQ,RHOU,RND3,S1PR2,S1PR3,SMPD1								miR-6751-5p (and other miRNAs w/seed UGGGGGU)	mature microRNA	Inhibited	-21.191	1.36e-06	A4GALT,ABHD14B,ACIN1,ACTB,ACTR1A,ADAM12,ADAR,ADD1,ADIPOR1,AGPAT1,AGTRAP,AIG1,AKT2,ALDH1A1,ALDOA,AMOTL1,ANAPC15,ANTXR1,ANTXR2,ANXA2,AP2M1,APOBEC3C,ARCN1,ARHGDIA,ARHGEF2,ARL4C,ARL4D,ARL6IP4,ARPC1B,ARSI,ATN1,ATP5IF1,ATP6V0A1,ATXN2L,AUP1,B4GALT7,BANF1,BAZ1B,BCHE,BCKDK,BCL9L,BGN,BHLHE41,BIN1,BLOC1S1,BNIP3L,BRD4,BTG2,C12orf75,C1RL,C5orf24,CBX6,CCDC12,CCDC186,CD276,CD99,CDC42EP1,CDC42SE1,CDK12,CDK16,CDK…		TICAM1	other	Activated	6.5	0.00079
Endothelin-1 Signaling	0.871	0.0825	2.84	EDNRA,FOS,GNAI2,GNAS,GUCY1A1,HMOX1,MYC,PDIA3,PIK3R1,PLA2G2A,PLAAT4,PLD3,PNPLA8,RAP1B,RASD1,SHC1								D-glucose	chemical - endogenous mammalian	Activated	4.597	5.78e-43	ACTA2,ACTB,ACTN1,ADARB1,ALDOA,ANXA1,APP,ARF3,ARF4,ATF3,ATP2A2,ATP2B4,ATP5MC2,ATP6AP2,BAX,C1QBP,C3,CALD1,CALR,CANX,CAP1,CAPZA2,CAV1,CCL2,CCN2,CCND2,CCPG1,CD55,CD59,CDK4,CDKN1A,CNN1,COL1A1,COL1A2,COL3A1,COL4A1,CREM,CTNNB1,CTSB,CTSC,CXCL2,CXCL8,CYBA,DAD1,DCN,DNAJB11,DUSP1,DYNLL1,EGR1,EIF5A,EMC10,ENO1,FBP1,FBXO32,FGF2,FN1,FOS,FST,GABARAP,GALNT2,GAPDH,GJA1,GLUL,GPX1,GRN,GSN,HGF,HIF1A,HMGB1,HMOX1,HNRNP…		miR-1953 (and other miRNAs w/seed GGGAAAG)	mature microRNA	Inhibited	-9.906	8.13e-06	AASS,ADAM12,ADH1B,AKR1C1/AKR1C2,ALDH1A1,ALDH6A1,ALDOA,ANAPC11,ANTXR1,ANXA2,AOPEP,APOD,APRT,ARF3,ARL4C,ATP6AP2,BANF1,BBLN,BDKRB2,BGN,BPNT2,BRD2,BRD4,BRK1,C11orf96,C7,CAPZB,CAV1,CCDC80,CCL2,CD44,CD74,CDC42,CDK4,CDKN1A,CITED2,COL6A2,COL8A1,CREB3L2,CRTAP,CRYAB,CXCL14,CYBRD1,DNAJC8,ENAH,ENC1,ENTPD1,ENY2,ETHE1,FAM107B,FKBP10,FOSB,FOSL1,FOSL2,GABARAP,GAS7,GLUL,GNG11,GNG5,GOLM1,GSPT1,H2AZ2,HACD3,HSPB6,IG…		CD28 Signaling in T Helper Cells	0	0.0774	5.488	ACTR2,ACTR3,AKT1,AKT2,ARPC1A,ARPC1B,ARPC2,ARPC3,ARPC4,ARPC5,ARPC5L,BCL10,CALM1 (includes others),CD4,CDC42,CHP1,FOS,FYN,GRB2,HLA-A,HLA-B,JUN,MAP2K2,NFAT5,NFATC1,NFATC2,NFATC4,NFKB1,NFKB2,NFKBIA,NFKBIE,PIK3R1,PPP3CA,PPP3CB,PPP3R1,PTPN11,RAC1,REL,RELA,RELB								miR-5681a (and other miRNAs w/seed GAAAGGG)	mature microRNA	Inhibited	-21.051	1.11e-14	AAK1,ABHD12,ABHD17A,ABHD5,ACADM,ACTB,ACTR1B,ADAM9,AEBP2,AGO3,AHCYL1,AHSA1,AKR1A1,AKT1S1,ALDOA,ALKBH5,AMOTL2,ANAPC13,ANGPTL1,ANKRD65,ANXA2,APOBEC3C,APPBP2,APPL1,AQP3,AR,ARCN1,ARF6,ARFIP2,ARHGAP15,ARHGAP20,ARHGDIB,ARHGEF2,ARL4D,ARL6IP1,ARL8A,ARMCX3,ARPC5,ARPP19,ATM,ATP1B2,ATP2B4,ATP5MF,ATP6V0B,ATXN1,ATXN7L3B,BGN,BHLHE41,BLCAP,BLOC1S6,BPNT2,C15orf40,C1orf43,C1orf56,C1QTNF3,C4orf3,C5orf24,CALR,CALU,C…		SRF	transcription regulator	Activated	6.466	1.41e-13
Role of NFAT in Regulation of the Immune Response	0	0.0261	2.84	CALM1 (includes others),CSNK1A1,FOS,GNAI2,GNAS,GNB1,GNB2,GNG11,GNG12,GNG5,HLA-A,HLA-B,HLA-DRB1,IGHA1,IGKC,IGLC2,KPNA2,NFATC1,NFATC2,NFATC4,NFKBIA,PIK3R1,PPP3CA,RAP1B,RASD1,RCAN1,REL								tretinoin	chemical drug	Activated	4.586	4.68e-65	A2M,ABHD2,ABI3BP,ACTR3,ADAMTS4,ADD3,ADM,AHNAK,AHR,AKAP12,ALDH1A1,ALDH1A3,ANGPTL4,ANXA1,ANXA2,ANXA5,APCDD1,APOD,APOE,APP,ATF3,ATP1B3,ATP2A2,BAG3,BHLHE40,BIRC3,BMPR2,BUD31,C1S,C3,CALM1 (includes others),CALR,CAPN2,CAVIN3,CCL19,CCL2,CCN1,CCN2,CCND2,CCPG1,CCT5,CD14,CD34,CD44,CD47,CD63,CD74,CD9,CDC42,CDK4,CDKN1A,CES1,CITED2,CLEC11A,CLTC,COL1A1,COL1A2,COL3A1,COL4A1,COL4A2,COL6A3,COTL1,CPE,CRABP2,CREM,C…		miR-1296-3p (and other miRNAs w/seed AGUGGGG)	mature microRNA	Inhibited	-9.901	0.032	ACTB,ANXA5,AP2M1,AP2S1,ARF1,ARF3,ATF3,ATOX1,ATP2B4,ATP5MF,AXL,B4GALT1,BAX,BBLN,BLOC1S6,BRD2,CD151,CD34,CD74,CDKN1A,CHPF,COL15A1,COL1A1,CREB3L2,DAZAP2,DDAH2,DNAJB11,EGR2,EGR3,EIF5A,ENG,EVA1B,FKBP10,FOSB,FOSL1,FOSL2,FSTL1,GALNT2,GLIPR2,GLUL,GNAI2,GNG11,GNG5,GPX1,GPX3,HM13,HMGA1,HSPB6,HSPB8,HSPH1,HTRA3,IGF2,IGFBP5,IGFBP7,IL1R1,INHBA,ITGA5,KCTD12,KDELR1,KHDRBS1,KLF2,LBH,LEPROT,LITAF,LUZP1,LY6E,MAL,MA…		FGF Signaling	3.75	0.372	5.477	AKT1,AKT2,ATF2,ATF4,CREB1,CREB3,CREB3L1,CREB3L2,CREB5,CREBBP,CRK,FGF18,FGF2,FGF7,FGFR1,FGFR4,FRS2,GRB2,HGF,HRAS,MAP2K3,MAPK1,MAPK3,MAPKAPK2,PIK3R1,PRKCA,PTPN11,RAC1,RAF1,SOS1,SOS2,STAT3								miR-93-3p (miRNAs w/seed CUGCUGA)	mature microRNA	Inhibited	-21.022	4.28e-09	AAK1,ABHD14B,ABL2,ACTG1,ADD1,ADGRA2,AEBP2,AGTRAP,AK2,AKAP13,ALDH2,AR,ARF4,ARFGAP3,ARHGAP18,ARL5B,ARL6IP4,ARL8B,ATF1,ATF3,ATF6,ATF7,ATM,ATP2A2,ATP5F1E,ATP6V0E1,ATXN10,ATXN2,B4GALT4,BAZ1B,BCHE,BCL10,BCL2L11,BEX3,BFAR,BNIP3L,BOD1L1,BTBD2,BTF3L4,C16orf87,C16orf89,C1orf43,C5orf24,C8orf33,CAPNS1,CBFB,CBX1,CBY1,CCDC25,CCDC82,CCT3,CD2AP,CD74,CDKN1B,CDKN2AIP,CEBPZOS,CELF1,CERS2,CIR1,CLN5,CLNS1A,CLOCK,CLPP…		D-glucose	chemical - endogenous mammalian	Activated	6.451	1.12e-32
PI3K Signaling in B Lymphocytes	0	0.0372	2.84	ABL1,ATF3,C3,CALM1 (includes others),CD81,FOS,IGHA1,IGKC,IGLC2,NFATC1,NFATC2,NFATC4,NFKBIA,PDIA3,PIK3R1,PLEKHA4,PPP3CA,PTEN,RAC1,RAP1B,RASD1,REL								REL	transcription regulator	Activated	4.568	3.53e-08	ACSL4,AHR,APP,ARFGAP3,B2M,CCL2,CCND2,CD59,CDKN1A,COTL1,CREM,CXCL3,CXCL8,DDX18,EGR2,FN1,FOS,FOSL1,GADD45B,HLA-A,ICAM1,IER3,IL32,MYC,NFATC1,NFE2L2,NFKBIA,NR4A1,NR4A3,PPP1R14B,PTGDS,REL,SNAI2,SOD2,STAT3,TNFAIP3,TNFSF13B,VIM		miR-128-3p (and other miRNAs w/seed CACAGUG)	mature microRNA	Inhibited	-9.883	6.36e-05	ABL2,ACTA2,AFF4,AKIRIN1,AKR7A2,AMD1,ARHGAP21,ATP5MC3,B4GALT1,BAX,BEX3,BGN,CCL11,CCT5,CDH11,CIB1,CITED2,CLIC4,CMTM3,CMTM6,COX7B,COX7C,COX8A,CTSK,CXCL1,CXCL2,DAD1,DAZAP2,DNAJB1,DYNLT1,EDNRA,EGR3,EID1,ERLEC1,FAM133B,FBLN2,FBLN5,FBXO32,G0S2,GLIPR2,GLRX,GLRX5,GNG12,GOLM1,GPNMB,GPX3,GPX8,GSPT1,GTF2A2,GUK1,H3-3A/H3-3B,HGF,HLA-B,HMOX1,HNRNPF,ID3,INTS6,IPO7,ISLR,ITGA5,KCNE4,KDELR3,KLF4,LBH,LGALS3,LITAF,LR…		SNARE Signaling Pathway	0.503	0.221	5.477	CACNA2D1,CALM1 (includes others),CAMK2D,GOSR1,GPAA1,GUCY1A1,GUCY1B1,HSPA8,MYH10,MYH11,MYH9,MYL6,MYL6B,MYL9,NAPA,NAPG,PRKACA,PRKAR1A,PRKAR2A,RAB11A,RAB1A,RAB22A,RAB2A,RAB6A,RAB7A,RAB8A,STXBP3,VAMP2,VAMP3,VTI1B								miR-29b-3p (and other miRNAs w/seed AGCACCA)	mature microRNA	Inhibited	-21.017	3.49e-17	ABHD5,ACAP2,ACTR10,ADAM12,ADAMTS12,ADAMTS2,AGO3,AHR,AKAP13,ANGPTL4,ANTXR2,ANXA2,ANXA5,AOPEP,AP1S1,APCDD1,APH1A,ARF3,ARF5,ARHGAP28,ARHGEF12,ARL13B,ARL5B,ARMCX3,ARPC3,ARRDC3,ARSI,ATP2B1,ATP2B4,ATP5MC1,ATXN1,AXIN2,BACE1,BBC3,BCL2L11,BICD1,BIRC2,BLMH,BMP1,BTG2,C16orf87,C19orf12,C1QTNF3,C5orf15,CA3,CALM1 (includes others),CAMKK2,CARHSP1,CAV2,CBX3,CBX5,CBX6,CBY1,CCDC167,CCDC28B,CCND1,CCND2,CCNL2,CD276,…		salmonella minnesota R595 lipopolysaccharides	chemical - endogenous non-mammalian	Activated	6.405	2e-05
FAT10 Cancer Signaling Pathway	2.53	0.18	2.828	BMPR2,CTNNB1,EEF1A1,NFKBIA,REL,STAT3,TGFB3,TGFBR2,TNFRSF1A								GCN2iB	chemical drug	Activated	4.549	2.55e-13	ACTB,ALDOA,ATP5F1D,ATP5MC1,ATP5MF,COL3A1,COX4I1,COX5A,ENO1,GAPDH,GPX1,GSTP1,HMOX1,LDHA,LPL,NDUFB8,NDUFS6,NFE2L2,PGAM1,PKM,POMP,PRDX2,PSMB3,PSMB8,PSME1,PSME2,TPI1,UQCRQ		miR-141-3p (and other miRNAs w/seed AACACUG)	mature microRNA	Inhibited	-9.873	4.55e-11	ABL1,ABL2,AKIRIN1,AKR1C1/AKR1C2,ALDH1A1,ANGPTL2,ATF3,ATOX1,ATP13A3,ATP5MG,ATP6V1G1,BAX,BHLHE40,C19orf53,CCDC80,CCND2,CD47,CDC42SE1,CDV3,CHPT1,CIAO2B,COL1A2,COX4I1,COX7C,CRIP2,CTNNB1,CXCL1,CXCL2,CXCL3,CYP1B1,DDX24,DDX5,DEK,DESI2,DNAJA1,DNAJC8,EGR2,ELK3,FAP,FN1,FST,FUS,GADD45A,GEM,GJA1,GLRX,GNG5,GPM6B,GSN,GUCY1A1,H2AZ1,HAS2,HGF,HIPK3,HNRNPF,HOPX,ISG15,ITGAV,ITGB1,KCTD20,LAMP2,LHFPL6,LIMCH1,LOXL1,LP…		Reelin Signaling in Neurons	3.45	0.326	5.466	ACTR2,ACTR3,AFDN,AKT1,AKT2,APOE,APP,ARHGEF10,ARHGEF12,ARHGEF2,ARHGEF25,ARHGEF40,ARPC1A,ARPC1B,ARPC2,ARPC3,ARPC4,ARPC5,ARPC5L,CAMK2D,CDC42,CFL1,CRK,FYN,GRINA,GSK3B,ITGA5,ITGB1,MAP1B,MAP2K2,MAP2K3,MAPK1,MAPK3,NECTIN3,PAFAH1B1,PAFAH1B2,PDK4,PIK3R1,RAC1,RAP1A,RAP1B,RHOA,VLDLR,WASL,YES1								miR-665 (and other miRNAs w/seed CCAGGAG)	mature microRNA	Inhibited	-20.971	0.0134	ABHD14B,ABHD5,ADAMTS12,ADAMTS8,AFAP1,AK2,AKAP13,ALAS1,ALKBH5,AP1M1,AP2S1,APLP2,APOL6,ARCN1,ARF3,ARF4,ARFRP1,ARHGAP1,ARHGAP28,ARHGEF40,ARL2BP,ATOX1,ATP1B2,ATP5MC1,ATP5MJ,ATP6V1E1,ATP6V1F,ATP6V1G1,ATXN7L3B,BABAM2,BAX,BBC3,BBLN,BCAP31,BCL10,BGN,BLOC1S1,BNIP3L,BOK,BTBD2,BTG2,C16orf87,C16orf89,C1RL,C2,C6orf62,CA3,CARHSP1,CAVIN1,CAVIN2,CBX5,CCDC106,CCDC115,CCDC32,CCDC92,CCNK,CD14,CD276,CD2BP2,CD4,CD59,…		FN1	other	Activated	6.402	3.14e-31
Ceramide Signaling	1.3	0.11	2.828	CYCS,FOS,PIK3R1,PPP2CA,PPP2CB,RAP1B,RASD1,REL,SPHK1,TNFRSF1A								PRKCD	kinase	Activated	4.546	7.37e-14	BIRC3,CCL2,CDKN1A,COL1A1,COL1A2,CTNNB1,CTSB,CXCL12,CXCL8,FBN1,FOS,FOSL1,FOSL2,FOXP1,GEM,GPRC5A,ICAM1,IL32,KLF6,LBH,MAP1LC3B,MCL1,MMP2,MYC,NFKBIA,NR4A1,OSR2,PDLIM7,PLSCR1,RCAN1,RYBP,SERPINE1,SPHK1,SPRY1,STAT3,TPBG,TUBB2A,UGCG,VCAM1,VEGFA,ZEB1,ZFP36		miR-3097-5p (and other miRNAs w/seed ACAGGUG)	mature microRNA	Inhibited	-9.871	0.000123	AASS,AKR7A2,ANXA5,AP2M1,ARF1,ARF3,ATOX1,ATP5IF1,ATP5MK,BASP1,BICC1,BLOC1S6,BMP5,BNC2,BRK1,CA3,CAMK2N1,CAPN2,CAPZA2,CAV1,CD34,CD47,CD81,CDC42SE1,CHMP4B,CLMP,CNIH1,COL1A2,COTL1,COX7B,CRTAP,CSTB,CYCS,DDX21,DGKI,DPYSL3,DYNLT1,ECHDC3,EDNRA,EEF1A1,EIF2S2,ELK3,ELOC,EMP2,ENO1,ERRFI1,FAP,FBLN5,FILIP1L,FKBP14,FST,FSTL1,GAS7,GNG12,GPM6B,GUCY1A1,HACD3,HLA-A,HSPB1,IFITM1,IFITM2,IFITM3,IGF2,IGFBP3,LBH,LHFPL2,L…		ABRA Signaling Pathway	8.67	0.478	5.427	ABLIM3,ACTA2,ACTB,ACTG1,ACTN1,ACTR3,CALD1,CFL1,CHP1,EGR1,ESRRA,FOS,FOSB,GSN,IGF1,IL6,ITGB1,JUNB,JUND,MEF2A,MEF2D,MYH11,MYH9,MYL9,PDGFC,PGF,PPP1CA,PPP3CA,PPP3CB,PPP3R1,RHOA,ROCK1,ROCK2,SMTN,SVIL,TAGLN,TPM1,TPM2,TPM3,TPM4,VCL,VEGFA,VEGFB,VEGFD								miR-3084a-3p (and other miRNAs w/seed UCUGCCA)	mature microRNA	Inhibited	-20.935	0.0109	AASDHPPT,ABHD2,ACAP2,ADAM17,ADAMTS1,ADIPOR1,AGFG1,AHI1,AIDA,ANKRD26,ANTXR1,ANXA1,ANXA11,AP2A2,APOL6,APPL1,AR,ARCN1,ARF4,ARHGAP20,ARIH2,ARL16,ARL5B,ARMCX6,ATF1,ATG12,ATOX1,ATP5F1E,ATRX,ATXN3,ATXN7L3B,AUTS2,B4GALT4,B4GALT7,BACE1,BACH1,BANF1,BCL6,BCL7C,BEND6,BMERB1,BMP5,BNC2,BNIP3L,BOC,BRWD1,C16orf89,C1S,C5orf24,C9orf78,CAMLG,CAPRIN1,CAV1,CBFB,CBLB,CBX6,CCDC12,CCDC25,CCDC6,CCNY,CD2BP2,CD302,CD4,CDC1…		carbon tetrachloride	chemical toxicant	Activated	6.398	1.81e-08
Type I Diabetes Mellitus Signaling	0	0.0295	2.828	CPE,CYCS,HLA-A,HLA-B,HLA-C,HLA-DRB1,HSPD1,IL1R1,JAK1,MAP2K3,NFKBIA,REL,SOCS3,STAT1,TNFRSF1A								F2R	G-protein coupled receptor	Activated	4.543	7.1e-22	ANGPT1,CCL2,CCN1,CCN2,CD24,CD44,CD47,CD55,CDH11,CXCL12,CXCL3,CXCL8,DUSP1,EGR1,EGR3,F2R,FBP1,FN1,FOS,GJA1,HMOX1,ICAM1,IGFBP7,MIF,MMP2,NR4A1,PLAT,PLAU,PLAUR,RHOA,S100A4,TAGLN,TGFB1I1,TGM2,THBS1,TNFAIP3,VCAM1,VEGFA,VIM		miR-17-5p (and other miRNAs w/seed AAAGUGC)	mature microRNA	Inhibited	-9.864	3.85e-09	ABHD2,ABL2,ACTA2,AHNAK,ALDH1A3,APCDD1,APP,ARID4B,ARL4C,ATP6V0E1,BHLHE41,BICC1,BMPR2,BNC2,BTG3,CALD1,CAMK2N1,CAMTA1,CCN1,CCND2,CCS,CD44,CDK4,CDKN1A,CNN1,CPE,CRIM1,CSNK1A1,CTSK,CXCL12,CXCL14,CXCL8,CYBRD1,DAB2,DAZAP2,DDX5,DPYSL2,EGR2,EIF4G2,ELK3,FAM3C,FIBIN,FRMD6,GJA1,GUCY1A1,HAS2,HIF1A,HIPK3,HOOK3,HSPA8,IGFBP7,INTS6,IPO7,ITPRIPL2,JAK1,KLF10,KLF9,KPNA2,LAMTOR5,LAPTM4A,LEPROT,LHFPL2,LIMA1,MAP3K2,MAPR…		DNA Methylation and Transcriptional Repression Signaling	5.23	0.398	5.385	ARID4B,CDK12,CDK13,CDK14,CDK16,CDK4,CDK6,CEBPB,CHD3,CHD4,DNMT1,GADD45A,GADD45B,GADD45G,HDAC2,HOXB3,MBD2,MBD3,MBD4,MECP2,MTA1,MTA3,MYC,RBBP4,RBBP7,RELA,SAP18,SAP30,SIN3A,SUDS3,TCF12,TCF21,TCF25,TCF4,TDG,TEAD1,TET1,TFAM,ZEB1								miR-1296-3p (and other miRNAs w/seed AGUGGGG)	mature microRNA	Inhibited	-20.917	3.76e-06	ACAP3,ACOX1,ACTB,ACTR1A,ACTR1B,ADISSP,ADRA2A,AFF1,AGPAT1,AHSA1,AIP,ALKBH5,ANAPC13,ANXA5,AP1S1,AP2M1,AP2S1,APH1A,APLP2,APMAP,APOL6,APPBP2,AQP3,ARAP1,ARF1,ARF3,ARF5,ARGLU1,ARHGEF2,ARHGEF40,ARL13B,ARL8A,ARMC1,ARMC10,ARSI,ASPH,ATF3,ATF7,ATOX1,ATP1B1,ATP1B2,ATP2B4,ATP5MF,ATP6V1B2,ATP6V1E1,AURKAIP1,AXL,B4GALT1,B4GALT2,B4GALT4,B4GALT7,BAX,BBLN,BCAS3,BCL2L11,BCL3,BCL7C,BLOC1S6,BMP1,BRD2,BTBD3,BTG2,BZW2,C…		thioacetamide	chemical toxicant	Activated	6.376	2.31e-16
Activin Inhibin Signaling Pathway	6.42	0.157	2.744	CCN2,CCND2,CDKN1A,COL10A1,COL18A1,COL1A1,COL1A2,COL3A1,CTNNB1,FBXO32,FOS,FOSB,FOSL1,FOSL2,FST,IGKC,IGLC2,IL1R1,INHBA,MAP2K3,MMP2,NFATC1,NFKBIA,PIK3R1,PMEPA1,RHOA,SERPINE1,SKIL,SNAI2,STAT3,TCF4,TGFB3,TNFRSF1A,TNFSF13B								ERN1	kinase	Activated	4.536	2.32e-11	ACTA2,ARF4,ATF3,ATP2A2,COL6A1,CREB3L2,CXCL2,CYP1B1,DNAJB11,ERLEC1,FKBP11,FN1,HDLBP,HSP90B1,HSPA5,IFITM1,MAP1LC3B,MCL1,P4HB,PDIA3,PDIA6,PROS1,SDF2L1,SEC24D,SELENOS,SLC20A1,SPARC,SPCS2,SSR3,SURF4,TMED3,TXNIP,VEGFA,XBP1		miR-144-3p (miRNAs w/seed ACAGUAU)	mature microRNA	Inhibited	-9.841	1.45e-10	ACSL4,ACTR3,AKIRIN1,ALDH1A3,ANKRD12,APP,ARID4B,ARL4C,ARL5A,ASPN,ATP5MC2,BEX3,BHLHE41,BRI3,C11orf58,CCDC186,CCND2,CCT2,CCT6A,CD164,CDH11,CDV3,CELF2,CMTM6,CNN3,COL10A1,COX7C,CTNNB1,DAZAP2,EIF4G2,EIF5,ELL2,EMP2,FAM114A1,FBXO32,FGF7,FILIP1L,FKBP14,FNDC3A,FOSB,FST,GDF10,GGCT,GJA1,GNG12,GNG5,GSPT1,H2AZ2,HIF1A,HIPK3,HLA-A,HNRNPF,HSP90AA1,HSPA1A/HSPA1B,HTRA3,IFI16,ITGB1,ITIH5,KCTD12,KPNA2,LIMCH1,MANF,MAP…		HIF1α Signaling	11.3	0.409	5.378	AKT1,AKT2,APEX1,ARNT,CAMK1,CAMK2D,CCNG2,CDKN1A,CHP1,COPS5,CREBBP,EGLN2,EIF4E,ELOB,ELOC,EP300,FGF2,GPI,HGF,HIF1A,HRAS,HSP90AA1,HSPA14,HSPA1A/HSPA1B,HSPA4,HSPA5,HSPA6,HSPA8,HSPA9,IGF1,IL6,JUN,KDM1A,KRAS,LDHA,LDHB,MAP2K2,MAP2K3,MAPK1,MAPK3,MKNK2,MMP14,MMP19,MMP2,MMP23B,MRAS,NAA10,NCOA1,P4HTM,PDGFC,PGF,PIK3R1,PKM,PLCG2,PPP3CA,PPP3CB,PPP3R1,PRKCA,PRKCI,PRKD3,RAC1,RACK1,RAF1,RALA,RAN,RAP1A,RAP1B,RAP2A,…								miR-3584-5p (and other miRNAs w/seed GGAGGAG)	mature microRNA	Inhibited	-20.908	1.07e-06	ABHD12,ABHD14B,ABHD2,ACIN1,ADAM12,ADH5,ADIPOR1,AFAP1,AGPAT1,AHCY,AHDC1,ALDH18A1,AMOTL1,AMOTL2,ANKRD26,ANTXR1,AOPEP,AP2M1,APEX1,APOBEC3C,ARHGDIB,ARID1A,ARL2,ARL2BP,ATN1,ATP5F1C,ATP5F1D,ATP5IF1,B4GALT4,BASP1,BAX,BAZ1B,BAZ2A,BCL9L,BEX4,BGN,BMP2,BOK,BRD4,BRK1,BTF3L4,BZW2,C1QBP,C5orf24,C7orf50,CALM1 (includes others),CALR,CALU,CAMK2D,CANX,CAPN1,CBLB,CCDC106,CCDC32,CCDC92,CCL11,CD4,CD63,CD82,CDC42BPA,C…		IGF1	growth factor	Activated	6.355	5.37e-26
Thrombin Signaling	2.56	0.111	2.714	CDC42,F2R,GNAI2,GNAS,GNB1,GNB2,GNG11,GNG12,GNG5,GUCY1A1,MYL12B,MYL6,MYL6B,MYL9,PDIA3,PIK3R1,RAC1,RAP1B,RASD1,REL,RHOA,RHOC,RHOQ,RND3,SHC1								prostaglandin E2	chemical - endogenous mammalian	Activated	4.529	2.39e-28	ACTA2,ADAMTS4,AHR,ALDH1A1,ANGPT1,ANGPTL4,ANXA2,APP,ATF3,ATP1A1,BAX,BIRC3,CALR,CCL13,CCL2,CCN2,CD14,CD44,CD55,CD74,CDKN1A,COL1A1,CREM,CXCL1,CXCL12,CXCL3,CXCL8,DCLK1,DCN,DUSP1,DYNLL1,EEA1,EGR1,EGR2,ENTPD1,F2R,FGF2,FN1,FOS,FOSB,FOSL1,FOSL2,FST,GJA1,HAS2,HIF1A,HLA-A,HMOX1,ICAM1,IER3,IGF1,IGFBP4,IGFBP5,IGFBP7,IL1R1,ITGA5,ITGB1,KLF4,LMNA,LRP1,MCL1,MMP14,MMP19,MMP2,MYC,NEDD9,NFKBIA,NR4A1,NR4A2,PENK,PGF,…		miR-3092-5p (and other miRNAs w/seed GGGGAAA)	mature microRNA	Inhibited	-9.799	1.63e-06	ABHD2,ADD3,AMD1,ANKRD10,ANXA2,AOC3,ARF3,ARHGAP21,ATP5F1D,BBLN,BGN,BLOC1S6,BPNT2,BRD2,CALU,CAMTA1,CAV1,CCDC80,CCL2,CD276,CDK4,CDKN1A,COL1A1,COPZ2,CREB3L2,CRISPLD2,CTSC,CYP1B1,DNAJA1,DNAJC8,EGR3,EPAS1,ERRFI1,FAM133B,FBN1,FMO2,FOSB,FST,FUNDC2,GEM,GLS,GNG11,GSTO1,GUCY1A1,HM13,HMOX1,HNRNPAB,HOOK3,HSP90AA1,IGF1,IGF2,IGFBP2,IGFBP5,KDELR1,KHDRBS1,LBH,LPP,LUZP1,MAL,MANF,MAP1LC3B,MAPKAPK2,MARCKSL1,MAT2A,MC…		Regulation of Actin-based Motility by Rho	9.01	0.452	5.337	ACTA2,ACTB,ACTR2,ACTR3,ARHGDIA,ARPC1A,ARPC1B,ARPC2,ARPC3,ARPC4,ARPC5,ARPC5L,CDC42,CFL1,DIRAS3,FNBP1,GSN,ITGA1,ITGA5,ITGA8,ITGA9,ITGAE,ITGAV,ITGB1,ITGB5,ITGB8,MPRIP,MYL12A,MYL12B,MYL6,MYL6B,MYL9,MYLK,PAK2,PFN1,PFN2,PIP5K1A,PPP1CB,PPP1R12A,RAC1,RHOA,RHOB,RHOC,RHOD,RHOG,RHOJ,RHOQ,RHOU,RND3,ROCK1,WASL,WIPF1								miR-4695-5p (and other miRNAs w/seed AGGAGGC)	mature microRNA	Inhibited	-20.85	0.00162	ACAP3,ACTR1A,ADAMTSL2,ADI1,ADIRF,AGPAT1,AKAP12,AMOTL1,ANGPTL4,ANKH,ANTXR1,ANXA2,ANXA4,AP3B1,APOBEC3C,APOE,APOL6,ARHGAP1,ARHGDIA,ARHGDIB,ARHGEF2,ARL8A,ARMCX6,ARPC4,ARPC5,ARSI,ATF2,ATP1B2,ATP6V0A1,ATP6V0D1,ATP6V1A,ATP6V1F,ATXN10,B4GALT1,B4GALT7,BAX,BAZ1B,BBC3,BCKDK,BICD1,BLOC1S1,BNIP3L,BOLA3,BRK1,BTG2,C19orf12,C19orf53,C1orf35,C1QTNF2,C4orf3,C7,CA3,CANX,CAP1,CAPN1,CBFB,CBX5,CBY1,CCDC106,CCDC8,CCL13…		IGF1R	transmembrane receptor	Activated	6.295	1.76e-24
STAT3 Pathway	3.26	0.141	2.673	BMPR2,CDKN1A,FGF2,FGFR1,FGFR4,HGF,IGF1,IL1R1,IL6ST,MYC,NDUFA13,PIM1,RAC1,RAP1B,RASD1,SOCS3,STAT3,TGFBR2,VEGFA								cigarette smoke	chemical toxicant	Activated	4.521	1.89e-23	ADM,AHR,BASP1,C3,CCL2,CCN1,CCN2,CDKN1A,CKB,COL4A2,CTNNB1,CXCL2,CXCL3,CXCL8,CYP1B1,EGR1,EPAS1,FBXO32,FN1,FOS,FOSL1,FTL,GPX3,GSTP1,HMOX1,HSPA5,HSPA9,ICAM1,IFITM1,IGF1,KLF4,LAMP2,LRP1,MAP1LC3B,MAP2K3,MAP4K4,MMP2,MT-ATP6,NFE2L2,NFKBIA,PGF,PRDX1,PRDX4,PRDX5,PSMD1,PTGES,REL,SERPINE1,SOD2,SOD3,SPTAN1,SQSTM1,THY1,TIMP1,TNFRSF1A,TTC3,UBC,UGDH,WNT5A,XBP1		miR-4260 (and other miRNAs w/seed UUGGGGC)	mature microRNA	Inhibited	-9.799	0.0357	ADAMTS4,AKR1C1/AKR1C2,ANTXR1,ANXA1,ANXA2,ARHGDIA,ARL5A,ATP13A3,ATP5IF1,CALU,CCL11,CD151,CD276,CDKN1A,CDV3,CHSY1,CLIC4,CLMP,CMTM3,COL10A1,COL1A1,COL4A1,COPZ2,CRABP2,CREB3L2,CRISPLD2,CSDE1,CSRNP1,CST3,CYBRD1,DAB2,DAZAP2,DESI2,DYNLT1,EIF3J,EIF5,ELOVL5,EMP2,FAM133B,FOSL1,GAS7,GLIPR2,GNAI2,GNG11,GNG12,GOLM2,HMOX1,HSPB6,IER3,IGF2,IGFBP3,IGFBP5,IGFBP6,IL6ST,KCTD12,KDELR1,LEPROT,LIMA1,LRRC17,LY6E,MAL,MAN…		SAPK/JNK Signaling	0	0.0797	5.333	ATF2,CDC42,CRK,DAXX,DUSP10,ELK1,GADD45A,GNA12,GNB1,GNB2,GNB4,GNG11,GNG12,GNG2,GNG5,GRB2,HNRNPK,HRAS,IRS1,JUN,KRAS,MAP3K13,MAP3K2,MAP4K4,MAP4K5,MRAS,NFATC1,PIK3R1,RAC1,RALA,RAP1A,RAP1B,RAP2A,RAP2B,RASD1,RRAS,SHC1,SOS1,SOS2,TRADD								miR-12194-3p (and other miRNAs w/seed CUGUGGG)	mature microRNA	Inhibited	-20.834	0.000413	A2M,ABCD4,ABHD12,ABHD14B,ACBD3,ACIN1,ACOT9,AGER,AMD1,ANAPC15,ANGPT1,ANGPTL2,ANKIB1,AP2M1,AP3D1,APOBEC3C,ARF5,ARHGAP20,ARHGDIA,ARHGEF2,ARID4A,ARL8B,ARMCX6,ARSI,ATF2,ATOX1,ATP1B2,ATP1B3,B4GALT7,BACE1,BBX,BCL7B,BDP1,BHLHE40,BLOC1S6,BMERB1,BRD4,BROX,BTG2,C19orf53,C1RL,C5orf24,CAPZA2,CARHSP1,CBX1,CBY1,CCDC25,CCNY,CD276,CD44,CD47,CDC27,CDC40,CDIPT,CDK14,CDKN1B,CEBPZOS,CEP57,CES1,CFI,CHCHD10,CHMP1A,CHMP…		MRTFA	transcription regulator	Activated	6.292	3.48e-11
IL-33 Signaling Pathway	1	0.0865	2.673	CCL2,CREB3L2,CREB5,CXCL8,FOS,H2AZ1,H2AZ2,ICAM1,MAPKAPK2,MMP2,NFATC1,NFKBIA,PIK3R1,PRKAR1A,STAT3,VCAM1								HIF1A	transcription regulator	Activated	4.513	1.14e-39	ACTA2,ADM,AHR,AKAP12,ALDOA,ANGPTL4,APOE,ARPC2,ATP2A2,ATP5F1A,ATP5F1B,ATP5MC2,ATP5MC3,ATP5PF,AXL,BAX,BGN,BHLHE40,BHLHE41,CAV1,CAVIN1,CCL2,CCN1,CCN2,CD164,CD24,CD44,CDKN1A,CITED2,COL1A2,COX4I1,COX5A,COX8A,CXCL12,CXCL2,CXCL3,CXCL8,EDNRA,EIF4E,EIF4G1,EIF5A,ENG,ENO1,ENTPD1,EPAS1,FHL2,FN1,FOS,GADD45B,GAPDH,GJA1,HGF,HIF1A,HIF3A,HMOX1,HSPA4,HSPA5,HSPB1,ICAM1,ID2,IFI16,IGF1,IGF2,IGFBP2,IGFBP3,IGFBP5,ITGA5…		miR-9-5p (and other miRNAs w/seed CUUUGGU)	mature microRNA	Inhibited	-9.791	4.73e-07	ACTA2,ACTR3,ADH1B,ALDH1A3,ANK2,ANXA2,ARF6,ARHGDIA,ARL4C,ATP5F1B,ATP5F1C,ATP5MC1,BNC2,C11orf58,CCDC186,CD151,CD44,CD47,CMTM6,COL10A1,COL15A1,COL18A1,COL1A1,COL4A1,COL4A2,COLEC12,COX7A2,COX7B,CRIM1,CSNK1A1,CTHRC1,CXCL3,DIO2,DNAJB1,EIF1AX,EIF4E,FAM107B,FBN1,FN1,FRMD6,FSTL1,GNPNAT1,GPX8,HMGA1,HOPX,HSP90AA1,IGFBP3,IL6ST,INHBA,ITM2C,ITPRIPL2,JAK1,KCTD12,LPP,LUM,MAN1A2,MAP3K2,MBNL1,MOB1A,MRFAP1,MRGPRF,M…		Glioma Signaling	5.75	0.384	5.303	ABL1,AKT1,AKT2,CALM1 (includes others),CAMK1,CAMK2D,CCND1,CCND2,CDK4,CDK6,CDKN1A,CDKN2C,GRB2,HDAC2,HDAC3,HDAC7,HRAS,IDH2,IDH3G,IGF1,KRAS,MAP2K2,MAPK1,MAPK3,MRAS,PA2G4,PDGFC,PDGFRA,PDGFRB,PIK3R1,PLCG2,PRKCA,PRKCI,PRKD3,PTEN,RAF1,RALA,RAP1A,RAP1B,RAP2A,RAP2B,RASD1,RRAS,SHC1,SIN3A,SOS1,SOS2,TFDP1								miR-540-3p (and other miRNAs w/seed GGUCAGA)	mature microRNA	Inhibited	-20.795	1.23e-08	AAMP,ABCC9,ABHD2,ACP1,ACTG1,ACTR1A,AIDA,AK2,AKR1B1,AKR7A2,ALDH1A3,AMD1,ANKRD65,ANO6,ANXA6,AP3D1,APOL6,APPBP2,ARF3,ARFIP2,ARGLU1,ARID5B,ARIH2,ARL3,ARL4C,ARMC10,ARNT,ASAH1,ATAD1,ATN1,ATP5MK,ATP6V0D1,ATP6V1A,AURKAIP1,AZI2,B4GALT7,BAX,BBC3,BCKDK,BCL2L11,BCL7B,BEX4,BMPR2,BOK,C14orf119,C19orf12,C1R,C5orf15,C7,CAMK1,CAP1,CAPN2,CARD19,CARHSP1,CASK,CAVIN1,CBX6,CCDC124,CCDC50,CCNY,CD151,CD4,CD74,CDC42EP1,C…		kainic acid	chemical toxicant	Activated	6.276	3.36e-08
SAPK/JNK Signaling	0	0.0339	2.673	CDC42,GADD45A,GNB1,GNB2,GNG11,GNG12,GNG5,HNRNPK,MAP3K2,MAP4K4,MAP4K5,NFATC1,PIK3R1,RAC1,RAP1B,RASD1,SHC1								pirinixic acid	chemical toxicant	Activated	4.501	1.06e-19	ACSL4,ANGPTL4,ANXA2,APOE,BAX,BSG,C3,CCL2,CCT3,CCT6A,CD63,CDK4,CDKN1A,CFH,CFI,COL1A1,CTSB,CXCL12,CXCL3,CXCL8,DAD1,DYNLL1,ELOC,ELOVL5,ENTPD1,FBP1,FBXO32,FKBP1A,G0S2,GADD45A,GADD45B,GAPDH,GLUL,HGF,HIF1A,HMGN1,HMOX1,HSP90AA1,HSPB1,HSPD1,HSPE1,ID2,IFITM3,ITGB5,KLF10,LGALS3,LPL,MCL1,MEST,MGST3,MYC,NFKBIA,NPC2,NR1D1,PDCD5,PERP,PHLDA1,PLA2G2A,PLTP,PPIC,PSMA1,PSMA2,PSMA4,PSMA7,PSMB1,PSMB3,PSMB5,PSMB6,PSME…		miR-1269a (and other miRNAs w/seed UGGACUG)	mature microRNA	Inhibited	-9.767	6.19e-06	ABL1,ADAM12,AHCYL1,ALDH6A1,ANGPTL4,ANXA5,AOC3,ARID5B,ATOX1,ATP5PF,ATRX,AXL,BAZ1A,BHLHE41,BMP5,BNC2,BRK1,C11orf58,CAP1,CAPN2,CCL11,CCND2,CD59,CDH13,CELF2,CKAP4,CREB5,CSGALNACT2,CTSO,DDX5,DYNLT1,EDNRA,EID1,EIF3J,EIF5,ELK3,ENAH,ENTPD1,FAM107B,FAM3C,FBLN1,FILIP1L,GNAI2,HACD3,HMCN1,HMGA1,HTRA1,IGF1,IGF2,IL6ST,INHBA,ITGA5,ITGAV,ITPRIPL2,KDELR3,KLF6,LDHA,LEPR,LHFPL2,LIMCH1,LITAF,LRRC59,MAOA,MCL1,MEST,MI…		VEGF Family Ligand-Receptor Interactions	5.29	0.417	5.303	AKT1,AKT2,FOS,GRB2,HRAS,KRAS,MAP2K2,MAPK1,MAPK3,MRAS,NRP1,NRP2,PGF,PIK3R1,PLA2G12A,PLA2G2A,PLA2G5,PLCG2,PRKCA,PRKCI,PRKD3,RAF1,RALA,RAP1A,RAP1B,RAP2A,RAP2B,RASD1,RRAS,SHC1,SOS1,SOS2,VEGFA,VEGFB,VEGFD								miR-6887-3p (miRNAs w/seed CCCCUCC)	mature microRNA	Inhibited	-20.79	1.56e-10	AAMP,ACTN4,ACTR1B,ADAMTS4,ADD1,ADGRA2,ADSS2,AFF4,AGER,AGPAT1,AGPAT2,AK2,AKAP13,AKT1S1,AKT2,ALCAM,ALDH9A1,ANAPC11,ANGPTL4,ANKRD65,ANP32A,ANXA6,AP1M1,AP1S1,APH1A,APOL1,APOL2,APOL6,AQP3,ARF5,ARF6,ARFRP1,ARL8A,ARPC1B,ARPC5L,ASXL2,ATP1A1,ATP6V1E1,B4GALT1,B4GALT2,BASP1,BAX,BAZ2A,BBC3,BCKDK,BCL3,BCL9L,BHLHE22,BLCAP,BNC2,BOC,BST2,BTBD6,C19orf12,C19orf25,C5orf24,C6orf89,CABIN1,CALCOCO1,CAVIN1,CBX1,CCDC28B…		SOX4	transcription regulator	Activated	6.26	0.000361
RAR Activation	5.41	0.119	2.661	ACTB,ADH1B,ALDH1A1,ALDH1A3,BMPR2,CDC42,CDKN1A,CITED2,COL10A1,COL1A1,COL1A2,COL3A1,CRABP2,CREB3L2,CREB5,CXCL8,DUSP1,FOS,GNB1,GUCY1A1,HIF1A,IGFBP3,KLF2,MMP11,MMP2,NFATC1,NRIP1,PDE3B,PDE4D,PIK3R1,PLAU,PRKAR1A,PRMT1,PRMT2,PTEN,RAC1,RBP1,REL,RHOA,RHOC,RHOQ,RND3,SCAND1,SMARCE1,SOCS3,TGFB3,TGFBR2,TGM2,TNFSF13B,VEGFA,ZBTB16								FOXM1	transcription regulator	Activated	4.496	2.9e-11	ACTA2,ANXA1,CAV1,CCL11,CCND2,CD44,CDKN1A,CTNNB1,CXCL12,FN1,FOS,IGF1,IPO7,ITGA5,ITGAV,ITGB1,LDHA,MAP1LC3B,MFGE8,MMP2,MYC,PLAUR,PRDX2,PTEN,SNAI2,SOD2,SQSTM1,STAT3,TGFBR2,TWIST1,TWIST2,VCAN,VEGFA,VIM,ZEB1,ZEB2		miR-27a-3p (and other miRNAs w/seed UCACAGU)	mature microRNA	Inhibited	-9.767	0.000112	ACTA2,AFF4,AKIRIN1,AKR7A2,AMD1,ARF3,ARHGAP21,ATP5MC3,BAX,BDKRB2,BEX3,BICC1,BMPR2,CALD1,CBLB,CCT5,CDH11,CKAP4,CMTM3,CNN3,COX8A,CSRNP1,CTNNB1,CXCL12,CYP1B1,DAZAP2,EDNRA,EID1,EIF5,ELL2,ENAH,ERLEC1,FAM133B,FBLN5,FBXO32,FOSB,FSTL1,GEM,GFPT2,GLIPR2,GLRX,GLRX5,GNG12,GOLM1,GSPT1,GSTO1,H2AZ1,H3-3A/H3-3B,HMGN1,HNRNPA1,HNRNPF,HOOK3,HSP90AA1,HSPD1,ICAM1,ID2,ID3,IER3,IFI16,IGF1,IGSF10,INTS6,ITM2C,LBH,LGALS3,L…		Renal Cell Carcinoma Signaling	10.1	0.532	5.292	AKT1,AKT2,ARNT,CDC42,CREBBP,CRK,ELOB,ELOC,EP300,ETS1,FOS,GRB2,HGF,HIF1A,HRAS,JUN,KRAS,MAP2K2,MAPK1,MAPK3,MRAS,PAK2,PIK3R1,PTPN11,RAC1,RAF1,RALA,RAP1A,RAP1B,RAP2A,RAP2B,RASD1,RBX1,RPS27A,RRAS,SOS1,SOS2,TGFB1,UBA52,UBB,UBC,VEGFA								miR-3062-3p (and other miRNAs w/seed GGGGACA)	mature microRNA	Inhibited	-20.782	4.44e-06	ABHD2,ACAP3,ACTB,ADAR,ADD1,ADRM1,AGGF1,AGTRAP,AK2,AKT1S1,AKT2,AMD1,ANTXR2,AOPEP,AP2M1,APCDD1,ARF3,ARFGAP3,ARHGDIA,ARHGEF40,ARID5B,ARIH2,ARL5B,ARL8A,ATF7,ATL3,ATMIN,ATP2A2,ATP2B4,ATXN1,B4GALT2,BACH1,BASP1,BBC3,BBLN,BCAS3,BCL2L11,BCL7B,BGN,BRD3,BSDC1,BTBD2,C11orf68,C19orf53,C1orf43,C5orf15,C7orf50,CALCOCO1,CALU,CAMK2N1,CAPZA1,CARHSP1,CBLB,CBX3,CBX5,CCND2,CCNL2,CD4,CD55,CDC37,CDC42BPA,CDC42EP1,CDK16…		cocaine	chemical drug	Activated	6.253	5.03e-06
WNT/Ca+ pathway	1.74	0.136	2.646	CREB3L2,CREB5,NFATC1,NFATC2,NFATC4,PDIA3,PPP3CA,REL,WNT5A								TGFB2	growth factor	Activated	4.485	9.28e-29	ACTA2,AHR,ALDH1A1,ANGPTL4,ASPN,BHLHE40,CCN2,CD248,CD59,CDH11,CNN1,COL10A1,COL1A1,COL1A2,COL3A1,COL4A1,COL6A2,EGR1,EGR2,FGF2,FGFR1,FN1,FOS,HAS2,HMOX1,HSPG2,INHBA,ITGB5,KCNQ1OT1,MMP2,NFATC2,OSR1,PLOD2,PTEN,RUNX1,RUNX1T1,S100A4,SERPINE1,SNAI2,SPHK1,SULF1,TAGLN,TGFBR2,THBS1,TIMP1,TIMP2,VCAN,VEGFA,VIM		miR-135a-5p (and other miRNAs w/seed AUGGCUU)	mature microRNA	Inhibited	-9.759	0.000126	ADAM12,AHCYL1,AK1,AKR1C1/AKR1C2,ANGPTL2,ANTXR1,ATF3,ATP2B4,BAG3,BMPR2,C1QBP,CCND2,CD47,CERCAM,CHD1,CHID1,CHMP4B,CHSY1,CMTM3,CNIH1,COX5A,CREB5,CSNK1A1,CST3,CTSO,CXCL12,CYBRD1,DDAH2,DPT,EDIL3,EDNRA,ELK3,EMP1,ENTPD1,FGF7,FKBP14,FKBP1A,G3BP1,GNG5,GOLM1,GPM6B,HIF1A,HIPK3,HNRNPA1,HSPB1,IL1R1,INHBA,ITGAV,KCTD12,KLF4,LIMS1,MAL,MAN1A1,MAT2A,MBNL1,MED13,MEDAG,MMP11,MT-ATP8,MTDH,MTPN,MTUS1,MXRA5,MYC,NAMPT,N…		Estrogen-Dependent Breast Cancer Signaling	5.1	0.415	5.292	AKT1,AKT2,ATF2,ATF4,CCND1,CREB1,CREB3,CREB3L1,CREB3L2,CREB5,CREBBP,ELK1,FOS,HRAS,HSD17B10,IGF1,JUN,KRAS,MAPK1,MAPK3,MRAS,NFKB1,NFKB2,PIK3R1,RALA,RAP1A,RAP1B,RAP2A,RAP2B,RASD1,REL,RELA,RELB,RRAS								miR-22-3p (miRNAs w/seed AGCUGCC)	mature microRNA	Inhibited	-20.782	4.34e-05	AAK1,ABHD2,ADAM12,AGGF1,AIMP1,AK2,AKR1A1,ALCAM,ALDH9A1,ANP32E,AP1M1,AP1S1,AP2A1,APBB2,APCDD1,ARF3,ARFIP2,ARHGEF12,ARID5A,ARL6IP5,ARPC5,ATF7,ATG101,ATP5IF1,ATP6V1A,B4GALT2,BCL9L,BDP1,BIN1,BLOC1S1,BTBD3,BTF3,BTG1,BUD23,C11orf58,C14orf119,C1orf122,C5orf24,C6orf62,CAMK2N1,CAP1,CAPN1,CAPZA2,CARHSP1,CAV1,CAVIN1,CBR1,CBX6,CBY1,CCDC47,CCDC50,CCDC80,CCL2,CCN1,CCNI,CCNL2,CD151,CD164,CD82,CDC5L,CDK14,CDKN1A…		thapsigargin	chemical toxicant	Activated	6.227	2.02e-19
Pyridoxal 5'-phosphate Salvage Pathway	1.37	0.123	2.646	CDK4,CSNK1A1,MAP2K3,PAK2,PDXK,PIM1,PRPF4B,SGK1								calcimycin	chemical reagent	Activated	4.481	3.69e-12	AMD1,APP,ATF3,ATP2A2,CALR,CD14,CXCL8,CYCS,EGR1,FDX1,FGF2,FN1,FOS,FOSB,FOSL1,HIF1A,HSP90B1,HSPA5,ICAM1,ID3,IGF1,INHBA,MYC,NR4A1,RCAN1,SDF2L1,SERPINE1,SHC1,UBXN4,VEGFA		miR-7150 (miRNAs w/seed UGGCAGG)	mature microRNA	Inhibited	-9.758	0.00034	AEBP1,ALDOA,ANGPT1,ANTXR1,APCDD1,ARF3,ARFGAP3,ARRDC3,ATP5F1D,ATP5IF1,B4GALT1,CALU,CCN1,CD151,CD74,CDC42SE1,CFL1,CHPF,CIAO2B,CMTM3,CRIP2,CRISPLD2,CRTAP,CYSTM1,DCN,EEF1A1,EEF1D,EID1,EIF3J,EMP1,EMP2,EVA1B,FGF7,FIBIN,FOSB,FOXP1,FUNDC2,GAPDH,GNAI2,GNG12,HAS2,HNRNPA0,HSPA4,HSPA6,HSPB6,HSPH1,ITGB5,ITM2C,KDELR1,KIAA0930,LITAF,LMAN1,LRRC59,MAGED2,MAP1A,MAP1B,MAP3K2,MAPKAPK2,MEDAG,MICOS10,MIDN,MLF2,MMP11,M…		Sperm Motility	1.2	0.241	5.292	ABL1,ABL2,AXL,CALM1 (includes others),CLK1,DDR2,DSTYK,DYRK4,EPHA3,FGFR1,FGFR4,FYN,GNA11,GNA12,GNAI1,GNAI2,GNAI3,GNAQ,GNAS,GNB1,GNB2,GNB4,GNG11,GNG12,GNG2,GNG5,GUCY1A1,GUCY1A2,GUCY1B1,JAK1,MAP2K3,MRAS,NOTUM,PDE1A,PDE4D,PDGFRA,PDGFRB,PDIA3,PEAK1,PLA2G12A,PLA2G2A,PLA2G5,PLAAT3,PLAAT4,PLCB4,PLCG2,PNPLA8,PRDX6,PRKACA,PRKAR1A,PRKAR2A,PRKCA,PRKCI,PRKD3,PRKG1,PTK2,PTK7,ROR1,ROR2,RYK,TWF1,YES1								miR-27a-5p (miRNAs w/seed GGGCUUA)	mature microRNA	Inhibited	-20.774	1.89e-05	ABCA1,ABHD12,ABHD14B,ABLIM3,ACOT13,ACP1,ADD1,ADGRA2,AGO3,AHCY,AIDA,AIP,AK1,AKAP12,AKIRIN1,AKR1C1/AKR1C2,ALKBH5,APEX1,APMAP,APOL1,ARCN1,ARHGAP28,ARHGAP5,ARL5B,ARL8A,ASPH,ATL3,ATMIN,ATP1B2,ATP2B1,ATP6V1F,ATXN2,ATXN3,AZIN1,BACE1,BACH1,BCAS3,BDH2,BICD2,BIN1,BLOC1S2,BMERB1,BOK,BPNT2,BTBD2,BTF3,BUB3,C19orf12,C1D,C1orf43,C1QTNF3,CABIN1,CACNA2D1,CALM1 (includes others),CANX,CAVIN1,CBX6,CCDC115,CCDC32,CCD…		INSR	kinase	Activated	6.215	1.21e-16
Agrin Interactions at Neuromuscular Junction	1.24	0.116	2.646	ACTA2,ACTB,CDC42,ITGB1,PAK2,RAC1,RAP1B,RASD1								isoproterenol	chemical drug	Activated	4.46	6.57e-12	ABL1,ACSL4,ACTA2,APP,ATF3,ATP1A1,CAV1,COL1A1,COL3A1,CREM,CYP1B1,DIO2,FGF2,FOS,FOSL1,FOSL2,HMOX1,LGALS3,LPL,MMP2,NAMPT,NFATC4,NR4A1,NR4A3,PLAGL1,PLAT,PRNP,RAB14,RAB5C,RAB7A,RGS5,SOD2,TIMP1,TIMP2,TNXB,TUBB,VEGFA		let-7a-2-3p (and other miRNAs w/seed UGUACAG)	mature microRNA	Inhibited	-9.74	1.58e-08	ANK2,ANXA1,ARF3,ARID4B,ATP13A3,ATP2A2,ATP5MJ,ATP5MK,ATP5PF,BAG3,BAZ1A,BRI3,BRK1,C1QBP,CALM1 (includes others),CAMK2N1,CAMTA1,CCDC186,CDH11,CITED2,COL4A1,COL8A1,CTHRC1,CXCL14,CYP4B1,DAZAP2,DDX5,DHX36,DPYSL2,DYNLL1,EFEMP2,EGFL6,EIF4E,FBLN1,FGF7,FKBP14,FST,GNG11,GNG12,GNG5,GNL3,GPM6B,GPRC5A,H3-3A/H3-3B,HAS2,HGF,HMGB1,HMGN1,ITGB1,JAK1,JMJD1C,KCTD12,KLF2,KPNA2,LMAN1,LMO4,MAP1LC3B,MBNL1,MCL1,MORF4L1,MR…		IL-33 Signaling Pathway	0.789	0.232	5.284	AKT1,AKT2,ATF2,ATF4,CASP4,CCL2,CREB1,CREB3,CREB3L1,CREB3L2,CREB5,CREBBP,ELANE,FOS,H2AX,H2AZ1,H2AZ2,ICAM1,IL33,IL6,IRF3,JUN,MACROH2A1,MAP2K2,MAP3K8,MAPK1,MAPK3,MAPKAPK2,MMP2,NFATC1,NFKB1,NFKB2,NFKBIA,NFKBIE,PIK3R1,PLCG2,PRKACA,PRKAR1A,PRKAR2A,PTGS2,STAT3,TMED1,VCAM1								miR-27a-3p (and other miRNAs w/seed UCACAGU)	mature microRNA	Inhibited	-20.691	7.98e-15	ABCA1,ABHD5,ACBD6,ACTA2,ACVR1,ADAMTSL2,ADD1,AFAP1,AFF4,AGFG1,AIDA,AK2,AKIRIN1,AKIRIN2,AKR7A2,ALCAM,AMD1,AMOTL1,AP2B1,APEX1,APOL2,APPBP2,ARF3,ARFGEF1,ARHGAP20,ARHGAP21,ARL13B,ARL2BP,ARL4D,ARL6IP1,ASAH1,ASPH,ATL3,ATP2B1,ATP5MC3,ATP6V1A,ATXN10,B4GALT2,BAG2,BAX,BAZ2B,BBC3,BCAP29,BCL3,BCL7C,BDP1,BEX3,BICC1,BLTP1,BMI1,BMPR2,BOD1L1,BTG1,BTG2,C19orf25,C1orf52,C22orf39,CACYBP,CALD1,CAPZA1,CAV2,CAVIN2,CBFB…		IL3	cytokine	Activated	6.213	3.16e-23
Regulation of the Epithelial Mesenchymal Transition in Development Pathway	1.08	0.103	2.646	CTNNB1,HIF1A,REL,S100A4,SNAI2,TCF4,TWIST1,WNT2B,WNT5A								ERBB2	kinase	Activated	4.453	1.99e-47	ABL1,ACSL4,ACTA2,ACTB,ADAM12,AHNAK,AKAP12,ANGPTL2,ANGPTL4,ANXA2,ATF3,ATP1B3,ATP6AP2,BHLHE40,BIRC3,BPNT2,CAPZA2,CAVIN1,CAVIN3,CCDC80,CCL11,CCL13,CCL2,CCN2,CCN5,CCND2,CD164,CD34,CD47,CD59,CD9,CDC42,CDC42SE1,CDH11,CDKN1A,CES1,CLEC11A,COL18A1,COL1A1,COL3A1,COL4A1,COL5A1,COL5A2,COL6A1,COL6A2,COL6A3,CRIP1,CTNNB1,CTSB,CXCL12,CXCL3,CXCL8,CYP4B1,DPT,EGR1,ELK3,ELL2,EMP1,EMP3,EXT1,F2R,FBLN2,FGF7,FN1,FOS,FST…		miR-137-3p (miRNAs w/seed UAUUGCU)	mature microRNA	Inhibited	-9.737	4.67e-05	ABI3BP,AHCYL1,AHR,ANGPT1,ANKRD12,ARF4,ARID4B,ATP5IF1,B2M,BAZ1A,CAPN2,CDC42,CHORDC1,COL10A1,CPQ,CSNK1A1,CTSC,CXCL12,CXCL14,DHX36,DNAJC15,DUSP1,EDIL3,EFEMP2,EGR2,EIF1,EIF3J,EIF4G2,FAM20C,FAM3C,FGF7,FKBP1A,FSTL1,GADD45A,GLIPR1,GPRC5A,GSTO1,H3-3A/H3-3B,HNRNPDL,IFI16,INAFM1,ISG15,ITGBL1,KDELR3,KDM5B,KLF2,KLF4,LAMP2,LEPROT,LHFPL2,LRRC59,MAPKAPK2,METTL9,MRPS21,MSRB2,MT-ATP8,MT1X,MTDH,NFATC2,NFE2L2,NFIB,…		Acute Phase Response Signaling	5.56	0.346	5.27	A2M,AKT1,AKT2,C1R,C1S,C2,C3,CEBPB,CRABP2,ELK1,FN1,FOS,FTL,GRB2,HMOX2,HNRNPK,HRAS,IL1R1,IL33,IL6,IL6ST,JUN,KRAS,MAP2K2,MAP2K3,MAPK1,MAPK3,MRAS,NFKB1,NFKB2,NFKBIA,NFKBIE,NOLC1,NR3C1,OSMR,PIK3R1,PTPN11,RAF1,RALA,RAP1A,RAP1B,RAP2A,RAP2B,RASD1,RBP1,REL,RELA,RELB,RRAS,SAA1,SERPINE1,SERPINF1,SHC1,SOCS1,SOCS2,SOCS3,SOCS5,SOD2,SOS1,SOS2,STAT3,TCF4,TNFRSF1A,TRADD								miR-328-5p (and other miRNAs w/seed GGGGGGC)	mature microRNA	Inhibited	-20.669	3.79e-10	ABCF1,ABHD2,ACAP3,ACIN1,ACTB,ACTN4,ACTR1B,ACTR3,ADAMTSL2,ADAR,AGER,AGFG1,AGPAT1,AIP,AKAP13,AKT1,AKT1S1,AKT2,ALKBH5,ANGPTL2,ANTXR1,AP2A1,APOD,APOL6,APPBP2,ARF3,ARHGDIA,ARHGEF25,ARIH2,ARL4C,ARL8A,ARMC10,ARPC4,ATN1,ATP5F1D,ATP5MF,ATP6V0A1,ATXN2L,B4GALT1,BACH1,BAZ2A,BBC3,BCHE,BCL3,BCL9L,BGN,BHLHE41,BMERB1,BMP1,BRD2,BRD4,BTBD3,C11orf68,C11orf96,C16orf89,C19orf12,C19orf25,CALCOCO1,CALM1 (includes other…		LDL	complex	Activated	6.204	6.93e-14
TREM1 Signaling	1.02	0.104	2.646	CCL2,CXCL3,CXCL8,ICAM1,ITGA5,ITGB1,REL,STAT3								CCR2	G-protein coupled receptor	Activated	4.453	4.05e-22	AEBP1,APP,ASPN,BGN,CCL11,CCL2,COL12A1,COL14A1,COL1A1,COL1A2,COL4A1,COL4A2,COL6A1,COL6A2,COL6A3,CXCL12,CXCL2,CXCL3,DCN,DPT,FBLN1,FBLN2,FBN1,FN1,HSPG2,IGF1,LUM,MMP2,OGN,PCOLCE,PRELP,SLPI,SPARC,TGFBI,TGM2,THBS1,TIMP1,TIMP2,TIMP4,TNC,VCAN		miR-5110 (and other miRNAs w/seed GAGGAGG)	mature microRNA	Inhibited	-9.723	0.00167	ABL1,ACTN1,AKAP12,ANKH,ANXA2,ARF3,ATP2B4,ATP6V0C,ATP6V1F,BGN,BPNT2,BRK1,C19orf53,C1QTNF2,C7,CAVIN1,CCBE1,CCN5,CD47,CD74,CD81,CERCAM,CFI,CHORDC1,CMTM3,CNN3,COL6A1,COTL1,CRTAP,CTSZ,CXCL12,DDR2,DNAJB1,DPYSL3,ECHDC3,ECM1,EDF1,EIF5A,EMP1,ENG,ERGIC3,FGFR1,FNDC3A,FOSL2,GLG1,GOLM1,GPC3,HLA-A,HM13,HMGA1,IGF2,IGFBP5,ISLR,ITM2C,KIAA1217,LBH,LRRC59,LUZP1,MAN1A1,MAP4,MDK,MESD,MFAP2,MMP2,MOB1A,MPZL1,MRGPRF,MTC…		IL-3 Signaling	6.56	0.456	5.24	AKT1,AKT2,BAD,CHP1,ELK1,FOS,FOXO1,GRB2,HRAS,JAK1,JUN,KRAS,MAP2K2,MAPK1,MAPK3,MRAS,PIK3R1,PPP3CA,PPP3CB,PPP3R1,PRKCA,PRKCI,PRKD3,RAC1,RAF1,RALA,RAP1A,RAP1B,RAP2A,RAP2B,RASD1,RRAS,SHC1,SOS1,STAT1,STAT3								miR-92a-1-5p (miRNAs w/seed GGUUGGG)	mature microRNA	Inhibited	-20.661	0.00265	A4GALT,AAK1,ABHD14B,ABHD5,ACAA2,ACIN1,ACSL4,ADGRA2,ADIPOR1,AGER,AGGF1,AGPAT2,AHR,AIG1,AKR1B1,ANAPC15,ANGPTL1,ANKRD35,ANXA2,AOPEP,APEX1,APOD,APPBP2,ARHGDIB,ARID5B,ARL1,ARL2,ARL5A,ARL5B,ASAP1,ATG12,ATN1,ATP2B4,ATP5IF1,ATP6AP1,ATXN2L,BACE1,BBLN,BBX,BEX4,BFAR,BGN,BHLHE40,BLOC1S1,BMERB1,BNC2,BNIP3L,BRD4,BSDC1,BSG,C14orf119,C19orf25,C1orf43,CALCOCO1,CAV1,CCDC167,CCDC25,CCDC71L,CCDC92,CCND2,CCNK,CD151,C…		PI3K (complex)	complex	Activated	6.203	4.13e-08
Netrin Signaling	0.83	0.0972	2.646	ENAH,NFATC1,NFATC2,NFATC4,PPP3CA,PRKAR1A,RAC1								NGF	growth factor	Activated	4.453	3.87e-17	A2M,ADM,ANXA2,APP,ATF3,BAX,CAV1,CDKN1A,CITED2,CRYAB,DUSP1,EEF1A1,EGR1,EGR2,EPAS1,ERRFI1,FOS,FOSL1,FOSL2,GADD45A,GUCY1A1,HMOX1,ID3,IER2,IER3,IGF2,KLF4,LRP1,MCL1,MMD,MMP2,MT-CO1,MT1A,MYC,NKD1,NR4A1,PLAUR,PLK3,PTEN,RAC1,RACK1,SDC2,SHC1,SLC40A1,SMIM3,SOD1,SQSTM1,STAT3,STOM,TNFRSF12A,TRIO,TXN,VEGFA,WNT5A,XBP1,ZFP36		miR-4668-5p (miRNAs w/seed GGGAAAA)	mature microRNA	Inhibited	-9.707	1.12e-08	ABL2,AHCYL1,AKR1C1/AKR1C2,ANKRD12,ANXA1,ARID5B,ATP5IF1,ATP6V1G1,BANF1,BAX,BPNT2,C1QTNF2,CALM1 (includes others),CAV1,CCBE1,CCL11,CCL2,CCT6A,CD164,CD44,CDC42,CDC42SE1,CDV3,CELF2,CNIH1,COL6A3,CREB3L2,CRTAP,DDX18,EDIL3,EEA1,EGR3,EIF1,ENTPD1,ENY2,FMO2,FOSL1,GAS7,GEM,GNG11,GNG12,GNG5,GSPT1,GTF2A2,IL1R1,JTB,KCNE4,KDELR1,KLF6,LBH,LDHA,LITAF,LPP,MAGED1,MAP3K2,MDK,MESD,MICOS10,MLEC,MLF2,MLLT11,MMP19,MRPL5…		Neurotrophin/TRK Signaling	6.19	0.449	5.209	AKT1,ATF2,ATF4,CDC42,CREB1,CREB3,CREB3L1,CREB3L2,CREB5,CREBBP,FOS,FRS2,GRB2,HRAS,JUN,KRAS,MAP2K2,MAP2K3,MAPK1,MAPK3,MRAS,PIK3R1,PTPN11,RAF1,RALA,RAP1A,RAP1B,RAP2A,RAP2B,RASD1,RRAS,SHC1,SOS1,SOS2,SPRY1								miR-3199 (and other miRNAs w/seed GGGACUG)	mature microRNA	Inhibited	-20.618	0.00116	AAK1,ACBD3,ACIN1,ACTN4,ACTR1B,ACVR1,ADD1,ADI1,AGTRAP,AHCYL1,AHI1,ALDH2,AMOTL2,ANXA2,AP2M1,APOL1,APOL2,ARCN1,ARFGEF1,ARFIP2,ARHGAP1,ARHGAP20,ARHGAP28,ARHGDIA,ARID5B,ARL2BP,ARL8B,ARMC10,ARMCX6,ARPC4,ASB8,ATP2A2,ATP5IF1,ATP5MK,ATXN7L3B,BACE1,BAX,BAZ2A,BBLN,BCAS3,BCL2L11,BCL3,BFAR,BGN,BIRC3,BMERB1,BMI1,BNC2,BOC,BOD1,BTG1,BTG2,C11orf68,C15orf40,C1R,C1RL,C7,CAP1,CAPNS1,CAPZA1,CARHSP1,CCDC102A,CCDC186,C…		CSF1	cytokine	Activated	6.196	2.11e-13
ERK/MAPK Signaling	6.52	0.158	2.6	CREB3L2,CREB5,DUSP1,EIF4E,ELK3,FOS,H3-3A/H3-3B,HSPB1,ITGA5,ITGAV,ITGB1,ITGB5,MYC,NFATC1,PAK2,PIK3R1,PLA2G2A,PPP1CC,PPP1R14A,PPP1R14B,PPP2CA,PPP2CB,PRKAR1A,RAC1,RAP1B,RASD1,SHC1,STAT1,STAT3,YWHAB,YWHAG,YWHAH,YWHAQ,YWHAZ								IRF1	transcription regulator	Activated	4.446	1.01e-07	ACTA2,B2M,BAX,BST2,CCL19,CCL2,CD74,CDK4,CDKN1A,CXCL2,CXCL3,CXCL8,EIF4A3,FN1,IFI27,IFI6,IFITM1,IFITM3,ISG15,MAP4K4,MYC,PCDH7,PLAAT4,PSMB8,PSME1,PSME2,SLPI,STAT1,STAT3,TAPBP,TBX3,TNFRSF1A,TNFSF13B,VCAM1		miR-4802-3p (and other miRNAs w/seed ACAUGGA)	mature microRNA	Inhibited	-9.703	7.82e-07	AKR1C1/AKR1C2,AOPEP,APOD,APP,ARF3,ARL4C,ARPC3,ATOX1,B2M,BEX3,CALD1,CALM1 (includes others),CCND2,CCPG1,CCT6A,CDC42SE1,CKAP4,CLIC4,CLMP,COL15A1,COL3A1,COL8A1,COPS9,COX5A,CSGALNACT2,CUTA,CXCL12,DAZAP2,DCLK1,DDR2,DIO2,DNAJB1,DSTN,DYNC1I2,EIF1B,EMP2,EPAS1,ERRFI1,FBXO32,FKBP11,FOS,FRMD6,FST,GAPDH,GJA1,GNG12,GNPNAT1,GPM6B,GPNMB,GPX3,HACD3,HMGA1,HNRNPC,IFI16,KCTD12,LAMP2,LHFPL6,LPP,LRRC59,LRRN4CL,MAP4K4…		Fc Epsilon RI Signaling	1.4	0.271	5.209	AKT1,AKT2,FYN,GRB2,HRAS,KRAS,MAP2K2,MAP2K3,MAPK1,MAPK3,MRAS,PIK3R1,PLA2G12A,PLA2G2A,PLA2G5,PLCG2,PRKCA,PRKCI,PRKD3,PTPN11,RAC1,RAF1,RALA,RAP1A,RAP1B,RAP2A,RAP2B,RASD1,RRAS,SOS1,SOS2,SYNJ2								miR-5107-5p (miRNAs w/seed GGGCAGA)	mature microRNA	Inhibited	-20.608	5.67e-08	AAK1,ABHD12,ABHD17A,ACAA2,ACAP3,ACTA2,AEBP1,AGTRAP,AHCYL1,AHDC1,AKAP13,AKR1B1,ANGPT1,ANKRD10,ANTXR1,ANXA5,AP1S1,AP3B1,APH1A,APOL2,AQP3,ARF3,ARHGAP1,ARHGDIA,ARHGEF25,ARIH2,ARL2,ARL4C,ARL5B,ARL6IP1,ARL8A,ARRDC3,ATOX1,ATP1B2,ATP2B4,ATP5MC2,ATP5PB,ATP6V0A1,ATP6V0D1,ATP6V1D,ATP6V1G1,ATXN7L3B,BACE1,BASP1,BAZ2A,BBLN,BGN,BOLA3,BTBD2,C11orf58,C11orf68,C19orf25,C1orf35,C1orf43,C9orf78,CAMKK2,CAP1,CARD19,CA…		ERK	group	Activated	6.191	9.05e-15
Opioid Signaling Pathway	3.66	0.118	2.6	AP2M1,AP2S1,CALM1 (includes others),CDC42,CLTA,CLTB,CLTC,CREB3L2,CREB5,CTNNB1,FOS,FOSB,GNAI2,GNAS,GNB1,GNB2,GNG11,GNG12,GNG5,GUCY1A1,MAP2K3,MYC,NFKBIA,PENK,PPP3CA,PRKAR1A,RAC1,RAP1B,RASD1,RGS16,RGS5,SCN7A,TCF4								NFIC	transcription regulator	Activated	4.439	1.37e-22	ADAM12,ALDOA,B2M,CCL2,CD44,CD74,CDC42,CDKN1A,COL6A1,COL6A2,CTNNB1,FAM3C,G0S2,GPM6B,GPX1,HLA-A,HMGB1,HTRA1,IL32,JUND,LDHA,LGALS3BP,LMNA,MMP2,MRC2,NEAT1,NFATC4,NFIA,PKM,PLSCR1,PPIA,RGS16,SAT1,SDCBP,SELENOP,SFTPC,SLC25A5,TIMP1,TWIST2,TYMP,WNT5A,WTAP		miR-12185-3p (and other miRNAs w/seed CAGCCAC)	mature microRNA	Inhibited	-9.692	0.00903	ABHD2,ABL1,ACTB,ADH1B,AOPEP,ARMCX3,ARRDC3,ATF3,ATP2A2,ATP5F1D,BAG3,BHLHE41,BRK1,C1orf122,CBX3,CD164,CD34,CD47,CD59,CDK4,CHSY1,CXCL1,CXCL2,DCLK1,DEPP1,EDF1,EFEMP2,EIF2S2,EIF3J,EIF4A3,EIF4E,EIF4G1,EMC10,FTH1,GASK1B,GLG1,GLIPR2,GPNMB,HLA-A,HMGA1,HNRNPK,HSPA5,HSPH1,ID3,IER2,IGF2,IGFBP3,JTB,KDELR1,KDELR3,LAMP2,LBH,LRRC59,MAP1A,MAP4,MCRIP1,MFAP4,MFGE8,MIDN,MMP11,MXRA8,MYC,MYDGF,NASP,NDUFAB1,NIFK,NME1,N…		Thrombopoietin Signaling	4.99	0.444	5.196	FOS,GRB2,HRAS,JUN,KRAS,MAP2K2,MAPK1,MAPK3,MRAS,MYC,PIK3R1,PLCG2,PRKCA,PRKCI,PRKD3,PTPN11,RAF1,RALA,RAP1A,RAP1B,RAP2A,RAP2B,RASD1,RRAS,SHC1,SOS1,STAT1,STAT3								miR-3941 (and other miRNAs w/seed UACACAC)	mature microRNA	Inhibited	-20.521	2.95e-20	ACP1,ADAM9,AEBP2,AKAP11,AKIRIN1,ALYREF,AP2S1,APOL2,AQP3,ARF3,ARL5A,ARL5B,ARL6IP1,ARL8A,ARMC10,ARMCX2,ARMCX6,ARPP19,ASH1L,ATAD1,ATF1,ATF2,ATL3,ATP1B3,ATP6V0D1,ATP6V1D,ATXN7,B3GNT2,BACH1,BCAP31,BCL2L11,BCL6,BEND6,BEX4,BMERB1,BMP2,BRIX1,BTF3L4,BTG3,C15orf61,C1orf35,C22orf39,CACYBP,CAPZA1,CAV2,CBX3,CCDC174,CCDC25,CCNC,CCNG2,CD164,CD2AP,CD82,CDC40,CDC73,CDK12,CEP85L,CFAP20,CFAP97,CFL1,CHMP3,CHP1,CISD2…		NFIC	transcription regulator	Activated	6.181	1.61e-13
Autophagy	2.46	0.111	2.558	CALM1 (includes others),CREB3L2,CREB5,FGF2,FOS,GABARAP,GABARAPL2,HGF,HIF1A,IGF1,LAMP2,MAP1LC3B,MYC,PIK3R1,PPP2CA,PPP2CB,PPP3CA,PRKAR1A,PTEN,RAB7A,SQSTM1,TNFRSF1A,VEGFA,WIPI1								ARNT2	transcription regulator	Activated	4.426	7.78e-05	ANGPTL4,APOE,CCS,CELF2,COL12A1,COPZ2,CYBA,EGR1,EIF5A,ELL2,GLUL,GPX3,HLA-A,ICAM1,IFI16,IGFBP4,MTPN,NDUFA1,NFATC2,OAZ1,PDLIM4,PEA15,PFN1,POSTN,SLC2A3,VEGFA,ZFP36L1		miR-4721 (and other miRNAs w/seed GAGGGCU)	mature microRNA	Inhibited	-9.673	0.0227	ADAMTS4,AMD1,ANGPT1,AOC3,AOPEP,ARHGDIA,ATP2A2,ATP5MC1,ATP6V0C,ATP6V1F,ATP6V1G1,B4GALT1,BANF1,CALM1 (includes others),CALR,CALU,CAVIN1,CCND2,CD151,CD276,CD59,CD81,CDKN1A,CELF2,CERCAM,CHORDC1,CLIC4,COL4A2,COL6A2,COPE,COX5A,CREB3L2,CTSZ,CYB5R3,CYBRD1,CYP1B1,DCN,DESI2,DNAJB1,DNAJC8,DYNLT1,ECHDC3,EGR3,EIF1AX,EMC10,EMILIN1,EMP2,FBXO32,FMO2,FOSB,FSTL1,GADD45A,GAS7,GLIPR1,GNB2,GNG12,GPX3,GRN,GSPT1,HES4,H…		GDNF Family Ligand-Receptor Interactions	4.1	0.395	5.196	CDC42,CREB1,DOK5,FOS,FRS2,GRB2,HRAS,IRS1,JUN,KRAS,MAP2K2,MAPK1,MAPK3,MRAS,NCK1,PDLIM7,PIK3R1,PLCG2,RAC1,RAF1,RALA,RAP1A,RAP1B,RAP2A,RAP2B,RASD1,RRAS,SHC1,SOS1,SOS2								miR-1964-5p (and other miRNAs w/seed GCUGGAG)	mature microRNA	Inhibited	-20.497	1.54e-06	AAK1,ABHD13,ABHD14B,ABHD2,ABL2,ADAM12,ADAMTS2,ADGRA2,AFAP1,AGPAT2,AGTRAP,AHSA1,AK2,ALDH1A3,ANK2,ANKRD26,ANKRD65,ANTXR1,ANXA6,AP1S1,APRT,ARHGEF10,ARL2BP,ARL3,ARL4C,ARL5B,ARPC3,ARPC4,ASAP1,ATF7IP,ATG12,ATP1B2,ATXN7L3B,B3GNT9,B4GALT2,BACE2,BCKDK,BCL6,BCL7C,BLOC1S4,BLOC1S6,BMP1,BMP2,BNC2,BNIP3L,C14orf119,C19orf12,C19orf53,C9orf78,CA3,CACNA2D1,CAMK2D,CAVIN2,CBY1,CCDC115,CCDC124,CCDC186,CCDC6,CCDC91,CC…		IL1	group	Activated	6.178	3.03e-05
Chemokine Signaling	2.01	0.136	2.53	CALM1 (includes others),CCL11,CCL13,CCL2,CFL1,CXCL12,FOS,GNAI2,RAP1B,RASD1,RHOA								SRF	transcription regulator	Activated	4.424	1.24e-19	A2M,ACTA2,ACTB,ACTN1,ACTR3,AKAP12,AMD1,ATF3,BICC1,CALD1,CAP1,CCN2,CDK4,CDKN1A,CFL1,CNN1,CTHRC1,CTNNB1,DSTN,EGR1,EGR2,EGR3,FHL2,FILIP1L,FOS,FOSB,FOSL1,FST,G0S2,GADD45A,GLIPR1,GSN,HIF3A,HMOX1,HSPG2,IER2,IGF1,ITGB1,JUND,LBH,LEPR,LIMA1,LMCD1,LPL,LRP1,MALAT1,MAP4K4,MCL1,MYH9,MYL9,NFATC2,NPM1,NR4A1,NR4A2,ODF2L,PDLIM7,PPIA,PTMS,RBBP6,RND3,SLPI,SVIL,TAGLN,TGFB1I1,TMOD3,TNC,TUBB4B,TUBB6,VCAN,VCL,VEGFD,WDR…		miR-4695-5p (and other miRNAs w/seed AGGAGGC)	mature microRNA	Inhibited	-9.668	0.0126	ADIRF,AKAP12,ANGPTL4,ANKH,ANTXR1,ANXA2,APOE,ARHGDIA,ATP6V0D1,ATP6V1F,B4GALT1,BAX,BRK1,C19orf53,C1QTNF2,C4orf3,C7,CA3,CANX,CAP1,CCL13,CCL19,CD63,CDH13,CDKN1A,CDV3,CHCHD2,CLIC4,CLTB,CNN3,COL5A2,COX7B,CRISPLD2,CSGALNACT2,CTSB,CTSZ,CXCL12,CYCS,DDX21,EIF3J,ELK3,EMP1,EMP2,ENG,FAM114A1,FCGRT,FOSB,GABARAPL2,GFPT2,GLT8D2,GLUD1,GOLM2,GPC3,GPX3,HES4,HIF3A,HLA-A,HMGA1,HOOK3,HSP90B1,HSPB6,IGF2,IL1R1,IQGAP1,IT…		NF-κB Activation by Viruses	3.85	0.385	5.196	AKT1,AKT2,CD4,EIF2AK2,HRAS,ITGAV,ITGB1,KRAS,MAPK1,MAPK3,MRAS,NFKB1,NFKB2,NFKBIA,NFKBIE,PIK3R1,PRKCA,PRKCI,PRKD3,RAF1,RALA,RAP1A,RAP1B,RAP2A,RAP2B,RASD1,REL,RELA,RELB,RRAS								miR-3594-5p (and other miRNAs w/seed CCAGGGC)	mature microRNA	Inhibited	-20.446	8.5e-06	AAMP,ABHD2,ACADVL,ACAP3,ACTN4,ACTR1A,ACTR1B,ADAMTS4,ADRA2A,AFAP1,AGER,AKAP17A,AKIRIN1,AKT1,AKT1S1,ANGPTL2,ANKRD35,ANP32A,ANXA6,AOPEP,AP1S1,AP2S1,APH1A,AQP3,AR,ARFRP1,ARHGEF40,ARIH2,ARL2,ARL4C,ARPC3,ARSI,ATG101,ATOX1,ATP2B1,ATP5IF1,ATP6V0A1,ATXN2,ATXN7L3B,B4GALT1,BAD,BAX,BAZ2A,BCAP29,BCAR1,BMERB1,BRK1,BSDC1,BTG2,BUD31,C22orf39,CALCOCO1,CAPNS1,CAVIN1,CBX5,CBX6,CCDC106,CCL11,CCNY,CD302,CD82,CDC42EP4…		TGFB3	growth factor	Activated	6.175	1.16e-15
Gαi Signaling	1.63	0.107	2.53	CAV1,GNAI2,GNAS,GNB1,GNB2,GNG11,GNG12,GNG5,GUCY1A1,LPAR1,PRKAR1A,RAP1B,RASD1,SHC1,STAT3								EGR1	transcription regulator	Activated	4.421	1.44e-18	ACTA2,APP,ATF3,ATP2A2,BAX,CAV1,CAVIN1,CCL2,CCND2,CD44,CDKN1A,COL1A1,COL1A2,CREM,CXCL2,CXCL3,CXCL8,EGR1,EGR2,FGF2,FN1,FOSL1,FTL,GADD45A,GADD45B,GNAS,HIF1A,HMOX1,ICAM1,IGF2,JUND,MAP1LC3B,MMP14,MYC,NR4A1,PLAU,PTEN,PTGES,SERPINE1,SF1,SGK1,SNAI2,SOD1,SOD2,TGFBR2,THBS1,TIMP1,VCAM1,VEGFA		miR-221-3p (and other miRNAs w/seed GCUACAU)	mature microRNA	Inhibited	-9.661	9.3e-08	ACTR3,ADD3,AKR1C1/AKR1C2,ALDH1A1,ANGPTL2,ANKRD10,ANKRD12,ANXA1,ARF4,ARMCX3,ATF3,ATOX1,ATP13A3,ATP6V0D1,BPNT2,BRK1,BZW1,CAV1,CAVIN3,CCN1,CCT5,CD164,CD34,CDV3,CHMP4B,CHN1,CHSY1,CYP1B1,DDX3Y,DIO2,DNAJB4,EIF1,EIF1AX,EIF3J,FNDC3A,FOS,FUNDC2,GJA1,GLS,GNG12,GNG5,GUCY1A1,H3-3A/H3-3B,HNRNPA0,HNRNPA3,HNRNPH3,HSPA8,ICAM1,IFI16,IGFBP7,IPO7,ITIH5,KDELR3,KPNA2,LAMTOR5,LIMS1,MAN1A2,MAP4K4,MAP4K5,MAPRE1,MARCKS,M…		IL-15 Signaling	0	0.0606	5.196	AKT1,AKT1S1,AKT2,HRAS,IGHA1,IGKC,IGLC2,JAK1,KRAS,MAP2K2,MAPK1,MAPK3,MLST8,MRAS,MYC,NFKB1,NFKB2,PIK3R1,RAF1,RALA,RAP1A,RAP1B,RAP2A,RAP2B,RASD1,REL,RELA,RELB,RPS6KB2,RRAS,SHC1,STAT3								miR-10396b-5p (and other miRNAs w/seed GGCGGGG)	mature microRNA	Inhibited	-20.446	3.89e-05	ABL2,ACAP3,ACSL3,ADAR,ADGRA2,ADISSP,AFAP1,AGO3,AK1,AK2,AK3,AKAP11,AKAP13,AKT1S1,ALKBH5,AMOTL1,ANTKMT,ANXA11,AP2A2,APOE,ARF1,ARFRP1,ARHGAP1,ARHGEF2,ARL8A,ASH1L,ATMIN,ATP13A3,ATP5F1D,ATP5MJ,ATP6V0A1,ATXN2L,AXIN2,BAD,BAZ1B,BBC3,BCL3,BCL9L,BRD2,BRD3,BRD4,C1RL,C7orf50,CALCOCO1,CALR,CAPN1,CARD19,CBX4,CCDC106,CCDC124,CD276,CDC123,CDC42EP1,CDC42SE1,CDK4,CDK6,CDKN1A,CDKN1B,CEBPB,CERS2,CGAS,CHST12,CIAO1,CK…		CAB39L	kinase	Activated	6.155	6.38e-28
NGF Signaling	1.51	0.108	2.53	BAX,CDC42,CREB3L2,CREB5,MAP3K2,PIK3R1,RAC1,RAP1B,RASD1,REL,RHOA,SHC1,TRIO								CCL5	cytokine	Activated	4.417	2.07e-14	AHR,CAPN2,CCL2,CD44,CXCL2,CXCL3,CXCL8,CYP1B1,DUSP1,EMP1,F2R,FOS,HMGA1,IER2,LIMS1,MMP19,NAMPT,PLAUR,PLEC,PTGDS,SGK1,SOD1,STAT1,STAT3,THBS1,TUBB4B,ZFP36		miR-199a-5p (and other miRNAs w/seed CCAGUGU)	mature microRNA	Inhibited	-9.661	0.00926	ABL2,ADD3,AOPEP,APOL1,ARF6,ARHGAP21,ATF3,ATP1B3,ATP6V0C,BAG1,BGN,BICC1,BLOC1S6,C3,CALD1,CAP1,CAV1,CCT6A,CDKN1A,CELF2,CFI,CLTC,CMTM6,CNN1,COL1A1,COL4A1,CSTB,CTSL,CTSZ,CYCS,DCN,DDX3Y,DIO2,EEA1,EEF1A1,EIF5B,EMC10,EMC7,EMP1,EPAS1,FAM107B,FN1,GABARAPL2,GLRX,GNG5,GPRC5A,HACD3,HGF,HIF1A,HLA-A,HMCN1,HMGN1,HOPX,HSP90AA1,HSPA4,HSPA5,ID3,IFI27,IGFBP5,ISG15,KLF2,KLF4,LHFPL2,LMCD1,LPL,LRRC17,LRRC59,MAP3K2,MED…		Neuroinflammation Signaling Pathway	1.99	0.256	5.185	ACVR1,AGER,AKT1,AKT2,APH1A,APP,ATF2,ATF4,B2M,BACE1,BACE2,BIRC2,BIRC3,BIRC6,BMPR2,CCL2,CD200,CFLAR,CHP1,CREB1,CREB3,CREB3L1,CREB3L2,CREB5,CREBBP,CTNNB1,CXCL12,FAS,FOS,FZD1,GLS,GLUL,GRINA,GSK3B,HLA-A,HLA-B,HLA-C,HLA-E,HMGB1,ICAM1,IFNGR2,IL1R1,IL6,IRF3,JAK1,JUN,MAPK1,MAPK3,MAPK6,NFAT5,NFATC1,NFATC2,NFATC4,NFE2L2,NFKB1,NFKB2,PIK3R1,PLA2G12A,PLA2G2A,PLA2G5,PLCG2,PPP3CA,PPP3CB,PPP3R1,PSENEN,PTGS2,PYCAR…								miR-3098-3p (and other miRNAs w/seed UCUGCUG)	mature microRNA	Inhibited	-20.425	3.48e-08	AAK1,ABHD14B,ABL2,ACADM,ACOX1,ADAMTS12,ADGRA2,AEBP2,AKAP13,ALDH2,ANKRD35,AR,ARAP1,ARF4,ARFGAP3,ARHGAP18,ARL13B,ARL6IP4,ARL6IP5,ATF3,ATP2A2,ATP6V0E1,ATXN10,ATXN7L3B,BACE1,BAZ1B,BAZ2A,BBX,BCL2L11,BDP1,BHLHE40,BICD2,BLCAP,BNIP3L,BOD1L1,BPNT2,BTBD3,BTF3L4,C16orf87,C16orf89,C1QTNF7,C6orf89,C8orf33,CALR,CBR1,CCDC107,CCDC25,CCT3,CD276,CD2AP,CD74,CDC26,CDK14,CDKN1B,CDV3,CEBPZOS,CGGBP1,CHMP3,CHN1,CIR1,CLN…		ESR2	ligand-dependent nuclear receptor	Activated	6.115	4.37e-45
Acetylcholine Receptor Signaling Pathway	0	0.0515	2.53	CALM1 (includes others),CREB3L2,CREB5,GNAI2,GUCY1A1,HMOX1,NFE2L2,PDIA3,PIK3R1,PRKAR1A								IFNA2	cytokine	Activated	4.384	3.25e-15	ANXA1,ARL5A,B2M,BAG3,BAX,BST2,C1S,CAV1,CCL2,CDKN1A,DAD1,FGF2,GEM,GNAS,HIF1A,HLA-A,HLA-B,HLA-C,HLA-DRB1,HSPA6,IFI16,IFI27,IFI27L2,IFI6,IFITM1,IFITM2,IFITM3,ISG15,LGALS3BP,LY6E,MAL,MT-ATP6,MT-CO2,MT1M,MT1X,MT2A,MYC,NPDC1,PLAAT4,PLAT,PLSCR1,PSME1,SEPTIN4,SOCS3,STAT1,TGM2,TNFRSF1A,UBE2L6,VCAM1,VEGFA,XBP1		miR-3072 (and other miRNAs w/seed GCCCCCU)	mature microRNA	Inhibited	-9.658	0.00604	ABHD2,ACTN1,ADARB1,AMD1,ANGPTL4,AOC3,APOL1,ARF3,ARF6,ARMCX3,ATOX1,B4GALT1,BAG1,BAG3,BASP1,BSG,BST2,C1S,CALM1 (includes others),CAMK2N1,CAVIN1,CCL11,CCS,CCT3,CD248,CD81,CDC42SE1,CES1,CHPF,CKAP4,CNN1,COL1A1,COLEC12,COX7C,CPQ,CSRNP1,CXCL12,CYB5R3,CYP1B1,EIF4G1,EMC10,EVA1B,FBLN1,FBLN2,FBLN5,FGF7,FGFR1,FOSB,G0S2,GADD45B,GALNT15,GALNT2,GAS7,GLRX,GLUL,GNAI2,HM13,HMGA1,HMOX1,HNRNPAB,HOPX,HSP90AA1,IGF2,IG…		ID1 Signaling Pathway	11.3	0.413	5.159	ACVR1,AKT1,AKT2,APP,ATF3,ATF6,BAX,BCL3,BHLHE22,BHLHE40,BMP2,BMP4,BMPR2,CAV1,CCND1,CDK4,CDKN1A,CDKN1B,CDKN1C,CREBBP,CTNNB1,CUL3,EGR1,EP300,ETS1,FGF2,FGFR1,FGFR4,FN1,FOXO3,FYN,GLI2,GSK3B,GSPT1,HIF1A,HRAS,ID1,IL6,KRAS,MAPK1,MAPK3,MMP2,MRAS,MYC,NFKB1,NFKB2,PARK7,PDGFC,PGF,PIK3R1,PLXNB2,PTEN,PTGER4,PTK7,RAF1,RALA,RAP1A,RAP1B,RAP2A,RAP2B,RASD1,REST,RHOC,RRAS,SMAD2,SMAD3,SMAD4,SMAD5,STAT3,STMN3,TGFB1,TG…								let-7a-5p (and other miRNAs w/seed GAGGUAG)	mature microRNA	Inhibited	-20.414	0.000345	AAK1,ABHD14B,ABL2,ACAP3,ACP1,ACTA2,ADAMTS12,ADAMTS2,ADAMTS8,AGO3,ANAPC13,ANGPTL2,ANP32E,AP1S1,APH1A,APP,APPBP2,ARHGAP20,ARHGAP28,ARL4D,ARL5A,ARMC10,ARSI,ASAP1,ASB8,ASNSD1,ATG12,ATP13A3,ATP2A2,ATP2B4,ATP5MJ,ATP6V0A1,ATP6V1F,ATP6V1G1,ATXN7L3B,B3GAT3,BACE2,BACH1,BCAP29,BCKDK,BCL7C,BDP1,BLOC1S1,BLOC1S6,BMP5,BRD3,BSDC1,BSG,BTBD3,BTF3L4,BTG2,BUD23,BZW1,BZW2,C19orf12,C19orf53,C2,C7orf50,CACNA1D,CALM1 (i…		IKBKG	kinase	Activated	6.108	1.87e-09
Gα12/13 Signaling	2.15	0.12	2.496	CDC42,CDH11,CDH13,CTNNB1,F2R,LPAR1,MYL12B,MYL6,MYL6B,MYL9,NFKBIA,PIK3R1,RAP1B,RASD1,REL,RHOA								CD44	other	Activated	4.373	2.3e-20	ACTA2,ACTB,ALDH1A1,ALDOA,BGN,BIRC3,CALR,CCL19,CCND2,CD44,CD63,CDKN1A,COL18A1,COL1A1,COL3A1,COL5A2,CRABP2,CTSK,ECM1,EMILIN1,ENO1,FN1,GADD45A,HSP90AB1,IFITM2,ITGA5,ITGAV,ITGBL1,KLF4,LGALS1,LGALS3,LTBP1,LTBP2,MCL1,MMP14,MMP2,MTCH1,MYC,NPNT,NR1D1,PGAM1,PGM2L1,PKM,PLAU,PLPP3,PMEPA1,SFRP2,STEAP1,THBS1,THBS2,THY1,TWIST1,VCAM1,VEGFA,VIM,WNT5A,ZEB1,ZYX		miR-5584-5p (miRNAs w/seed AGGGAAA)	mature microRNA	Inhibited	-9.652	5.78e-08	ABHD2,AHCYL1,ANKH,ANKRD10,ARF6,ATP5IF1,ATP5MJ,ATP6V1G1,BANF1,BPNT2,BRD2,BRK1,CAMK2N1,CAP1,CAVIN1,CBX3,CCL11,CDC42,CDC42SE1,CDK4,CELF2,CITED2,COL15A1,COL6A3,COL8A1,COTL1,CXCL3,DNAJB4,DPYSL3,EDIL3,EIF1,EIF4A1,EIF4E,ENY2,FAM3C,FBXO32,GRN,GSPT1,HLA-A,HLA-B,HLA-C,HMGA1,HNRNPA1,HOPX,HSP90AB1,IL1R1,LPAR1,LPP,MAP3K2,MLF2,MOXD1,MRPL51,MTDH,MTPN,MYL6,NFIA,NFIB,NPM1,OAF,OGN,PAPOLA,PCBP1,PGRMC2,PLA2G2A,PLAAT…		ERBB Signaling	4.16	0.376	5.145	AKT1,CDC42,ELK1,FOS,FOXO1,GRB2,GSK3B,HBEGF,HRAS,JUN,KRAS,MAP2K2,MAP2K3,MAPK1,MAPK3,MRAS,NCK1,NCK2,PAK2,PIK3R1,PLCG2,PRKCA,PRKCI,PRKD3,RAF1,RALA,RAP1A,RAP1B,RAP2A,RAP2B,RASD1,RRAS,SHC1,SOS1,SOS2								miR-1906 (miRNAs w/seed GCAGCAG)	mature microRNA	Inhibited	-20.342	1.99e-15	AASDHPPT,ABCF1,ABHD13,ABL1,ACBD3,ACOX1,ACTG1,ACVR1,ADAMTS12,ADISSP,AGPS,AHCYL1,AHI1,AIDA,AIP,AK6,AKR1C1/AKR1C2,AMOTL2,ANKRD10,ANKRD11,AP2A1,AP2M1,AP3B1,APPL1,ARF3,ARHGAP5,ARL14EP,ARL2,ARMCX6,ARPC5L,ASCC3,ASNSD1,ATF7,ATP1B3,ATP5MC1,B4GALT1,BCKDK,BCL7B,BHLHE40,BICD2,BLOC1S6,BMERB1,BTBD7,C11orf58,C11orf96,C12orf57,C15orf40,C16orf87,C7orf50,CACNA1C,CACNA2D1,CAPNS1,CAPZA1,CARD19,CAST,CBX4,CBX6,CCDC90B…		IL2	cytokine	Activated	6.104	7.64e-11
IL-13 Signaling Pathway	1.61	0.112	2.496	CCL11,CTNNB1,DUSP1,FOSL2,JAK1,MAOA,PIK3R1,POSTN,RHOA,SOCS3,STAT1,STAT3,TGFB3								SYVN1	transporter	Activated	4.355	1.33e-15	AHR,APP,ATP1A1,ATP1B3,AXL,BHLHE40,CALM1 (includes others),CAVIN1,CD151,CD44,CRTAP,CSNK1A1,CYP1B1,DAB2,DIO2,DUSP1,EMC7,GNB2,GPRC5A,HLA-A,HLA-C,HSPB1,IFITM2,IGKC,ITGAV,ITGB1,LAPTM4A,LGALS3BP,MYOF,NFE2L2,PCBP1,PFN1,PLPP3,RAB34,SLC20A1,SLC2A3,SLC4A7,STOM,VIM		miR-124-5p (miRNAs w/seed GUGUUCA)	mature microRNA	Inhibited	-9.647	0.00221	ARF1,ARF6,ARHGAP21,ATP5MF,BORCS7,BTG3,C11orf96,C7,CA3,CCL11,CD151,CELF2,CHN1,CHSY1,CLIC4,CNN1,COL15A1,COX7C,CREB5,CRIP1,DCLK1,DESI2,DHX36,DPYSL2,DSTN,ECM1,EDF1,EID1,EIF1AX,EIF3J,ELK3,EXT1,FGF7,FMO2,FUNDC2,GGCT,GLRX,GLUL,GNAI2,GSPT1,H3-3A/H3-3B,HACD3,HGF,HLA-A,HMGN1,HNRNPAB,HNRNPF,HNRNPH1,IER3,IGF2,IL6ST,KCNE4,KLF6,KLF9,LAP3,LPL,LUM,MAL,MAN1A1,MAP4K4,MEDAG,MFAP4,MICAL2,MTDH,MYADM,MYL9,NFIB,NOP10,N…		WNT/Ca+ pathway	5.54	0.455	5.099	ATF2,ATF4,CREB1,CREB3,CREB3L1,CREB3L2,CREB5,CREBBP,DVL3,FZD1,FZD7,GSK3B,NFAT5,NFATC1,NFATC2,NFATC4,NFKB1,NFKB2,NOTUM,PDIA3,PLCB4,PLCG2,PPP3CA,PRKCA,REL,RELA,RELB,ROR1,SMO,WNT5A								miR-4659a-3p (and other miRNAs w/seed UUCUUCU)	mature microRNA	Inhibited	-20.322	1.13e-15	ABHD17A,ADD3,ADGRG6,ADIPOR1,AGO3,AK6,AKAP12,ANGPT1,ANK2,ANKRD12,ANKRD26,ANP32A,ANP32E,ANXA5,APCDD1,ARHGAP20,ARHGAP24,ARID4B,ARL13B,ARL5A,ARNT,ARPC5,ARPC5L,ARPP19,ATF6,ATG12,ATP5F1C,ATP5F1E,ATP5IF1,ATP6AP2,ATP6V1E1,ATRX,ATXN7,ATXN7L3B,BAZ1A,BAZ1B,BAZ2B,BBX,BCAS2,BCLAF1,BDP1,BFAR,BICD1,BLOC1S2,BRD3,BTF3L4,BTG3,C11orf58,C15orf40,C1QTNF7,C4orf3,C9orf78,CA3,CAMK2N1,CAVIN2,CCAR1,CCDC14,CCDC186,CCDC25,C…		SREBF1	transcription regulator	Activated	6.104	4.78e-07
Xenobiotic Metabolism General Signaling Pathway	1.01	0.0909	2.496	AHR,FTL,GSTO1,GSTP1,HMOX1,MAP2K3,MAP3K2,MGST3,NFE2L2,PIK3R1,RAP1B,RASD1,RBX1								cocaine	chemical drug	Activated	4.351	1.81e-10	ATP5F1B,BHLHE40,CCL2,CXCL2,CXCL8,DUSP1,DYNLL1,EGR1,EGR2,FGF2,FHL2,FOS,FOSB,FOSL1,FRMD6,GADD45A,GADD45B,GNAI2,GNB1,HSPA4,ICAM1,INHBA,MCL1,MEST,MIDN,NR4A1,NR4A3,PDXK,PRDX2,PSAP,SERTAD1,STAT1,THBS1,TIPARP,TSPO,TUBB,VEGFA		miR-4269 (and other miRNAs w/seed CAGGCAC)	mature microRNA	Inhibited	-9.637	1.02e-05	ACSL4,ACTR3,AHNAK,ANAPC11,ANXA5,AOC3,APP,APRT,ARHGDIA,ARPC5L,ATP2B4,ATP5F1D,ATP5MC1,ATP5MK,ATP6AP2,ATP6V0E1,BDKRB2,BHLHE40,BSG,BTG3,C1QTNF2,CAPN2,CAV1,CCDC186,CCN2,CD74,CDV3,CLMP,CMTM6,COL5A1,COL5A2,COL8A1,CPXM1,CREB5,CRTAP,CSDE1,CTNNB1,CTSB,CYSTM1,DCLK1,EEF1A1,EGR1,EIF1AX,EIF4G1,EIF5B,EMP1,ESYT2,ETF1,FAT1,FGFR1,FGFR4,FNDC3B,G3BP1,GLG1,GLRX5,GNAS,GPC3,GPX3,HIPK3,HLA-A,HNRNPA0,HSPA4,IGFBP2,IGFBP7,…		α-Adrenergic Signaling	4.76	0.376	5.099	ADRA2A,CALM1 (includes others),GNA11,GNA12,GNAI1,GNAI2,GNAI3,GNAQ,GNAS,GNB1,GNB2,GNB4,GNG11,GNG12,GNG2,GNG5,GUCY1A1,GUCY1B1,HRAS,KRAS,MAP2K2,MAPK1,MAPK3,MRAS,PHKB,PLCG2,PRKACA,PRKAR1A,PRKAR2A,PRKCA,PRKCI,PRKD3,RAF1,RALA,RAP1A,RAP1B,RAP2A,RAP2B,RASD1,RRAS,SLC8A1								miR-128-3p (and other miRNAs w/seed CACAGUG)	mature microRNA	Inhibited	-20.232	2.09e-16	ABL2,ACAA2,ACBD6,ACOT9,ACTA2,ACVR1,ADI1,AFF1,AFF4,AGFG1,AGTRAP,AIG1,AK2,AKIRIN1,AKR7A2,AMD1,APEX1,APLP2,APOL2,ARHGAP21,ARHGAP28,ARL4D,ARL6IP1,ARL8B,ASPH,ATL3,ATP5MC3,B4GALT1,B4GALT2,BAG2,BAMBI,BAX,BAZ2B,BEX3,BGN,BHLHE22,BMI1,BTBD3,BTG2,C1D,C1orf52,C1QTNF7,C22orf39,CACYBP,CAPZA1,CBFB,CBX5,CCDC28B,CCDC50,CCDC92,CCL11,CCNC,CCNK,CCT5,CCZ1/CCZ1B,CDH11,CDR2,CFAP20,CHRDL1,CHST12,CIB1,CITED2,CLCN3,CLDN4,…		ionomycin	chemical reagent	Activated	6.096	2.46e-06
Neurovascular Coupling Signaling Pathway	0	0.056	2.496	APP,BDKRB2,CALM1 (includes others),ENTPD1,GJA1,GUCY1A1,PLA2G2A,PLAAT4,PNPLA8,PRKAR1A,PTGIR,RHOA,SLC39A7								dihydrotestosterone	chemical - endogenous mammalian	Activated	4.333	8.92e-41	ACTB,ADM,ALDH1A3,ALDOA,AMD1,APOD,APOE,APP,ARF1,ARFGAP3,ATP2A2,B2M,BASP1,BAX,BGN,BMPR2,CA3,CANX,CCN2,CCND2,CCT3,CD63,CD74,CDKN1A,COL3A1,COL4A1,COL5A2,COL6A1,CREB3L2,CTNNB1,CYP4B1,DCN,DDX5,DIO2,DYNLL1,EGR1,ENO1,F2R,FBXO32,FGF2,FGF7,FGFR1,FN1,FOS,FST,FTH1,FTL,G0S2,GAPDH,GLUL,GOLGA4,GPX3,GRN,GSN,GSTP1,GTF2I,HIF1A,HLA-A,HMGN1,HNRNPU,HSP90AA1,HSPA1A/HSPA1B,HSPB1,ID2,IGF1,IGFBP2,IGFBP3,IGFBP4,IGFBP5,IGF…		miR-4779 (miRNAs w/seed AGGAGGG)	mature microRNA	Inhibited	-9.635	8.45e-06	ANGPTL2,ANTXR1,AOC3,AP2M1,ARF3,ARFGAP3,ARHGDIA,ATOX1,ATP5F1E,ATP6V0C,BDKRB2,CALM1 (includes others),CALR,CANX,CCBE1,CD276,CD34,CD81,CDC42,CDC42SE1,CDH13,CDKN1A,CHSY1,CLEC11A,CLMP,CLTB,CMTM3,COL1A1,CRABP2,CREB3L2,CXCL12,CYB5R3,CYGB,ECM1,EGFL6,EIF1AX,EIF4G2,EIF5A,EMC10,EPAS1,F2R,FCGRT,FOSB,FOSL1,FUNDC2,GADD45B,GAPDH,GAS7,GLRX,GLUL,GPX1,HAS1,HES4,HIF3A,HM13,HMGA1,HOOK3,HSPB6,HTRA3,IER3,IGF2,INAFM1,K…		RANK Signaling in Osteoclasts	2.9	0.341	5.099	AKT1,AKT2,BIRC2,BIRC3,CALM1 (includes others),CHP1,ELK1,FOS,GSN,JUN,MAP2K2,MAP3K13,MAP3K2,MAP3K8,MAPK1,MAPK3,NFATC1,NFATC2,NFKB1,NFKB2,NFKBIA,NFKBIE,PIK3R1,PPP3CA,PPP3CB,PPP3R1,RAF1,REL,RELA,RELB,XIAP								miR-4640-5p (and other miRNAs w/seed GGGCCAG)	mature microRNA	Inhibited	-20.221	1.11e-05	ABHD12,ABHD2,ABLIM3,ACAP3,ACTR3,ADIRF,AFAP1,AKAP13,ALDH9A1,AMOTL2,AP1S1,APPBP2,ARF3,ARHGAP28,ARHGDIB,ARL6IP4,ARSI,ATF3,ATP1B1,ATP5PD,ATP6V0A1,ATP6V0D1,ATXN7L3B,B4GALT1,BCL7B,BGN,BNIP2,BTF3L4,C14orf132,C19orf12,C19orf25,C1orf43,CADM1,CAPN1,CBR1,CCDC107,CCDC6,CCT7,CD248,CD55,CD82,CDC42EP4,CDC42SE1,CDKN1A,CENPB,CFAP20,CHD8,CHMP4B,CHPF,CIB1,CLDN4,CLTB,CNOT7,CNPY3,COL5A3,COL6A2,COMMD4,COMMD7,COPS7A,CO…		EPAS1	transcription regulator	Activated	6.092	6.11e-08
Regulation of IL-2 Expression in Activated and Anergic T Lymphocytes	0	0.0281	2.496	CALM1 (includes others),FOS,NFATC1,NFATC2,NFATC4,NFKBIA,PPP3CA,RAC1,RAP1B,RASD1,REL,TGFB3,TGFBR2								C5	cytokine	Activated	4.33	6.48e-11	ACTA2,ATF3,CCL11,CCL13,CCL2,CD55,CD59,CD63,CDH11,CTNNB1,CXCL1,CXCL2,CXCL3,CXCL8,EGR1,FN1,HGF,HSPA5,ICAM1,NFE2L2,NFIX,NFKBIA,PLAT,PLK3,SERPINE1,SF1,TNFAIP3,VCAM1,VEGFA,ZFP36		let-7c-1-3p (and other miRNAs w/seed UGUACAA)	mature microRNA	Inhibited	-9.628	1.18e-13	AKIRIN1,ALDH1A3,ANGPT1,ANKRD12,ARID4B,ARL5A,ATP1B3,ATP2A2,ATP2B4,ATP5MK,ATP5PF,ATP6V1G1,BASP1,BAZ1A,BMP5,BRI3,C1QBP,C1S,CALM1 (includes others),CAMK2N1,CAMTA1,CD55,CD9,CDH11,CITED2,COLEC12,CTHRC1,CXCL3,CXCL8,CYP4B1,DNAJC8,DYNLL1,EEA1,EGFL6,EID1,EIF1AX,EIF4E,ELOVL5,FBLN1,FGF7,FIBIN,FKBP14,FNDC3B,G3BP1,GJA1,GNAS,GNG11,GNG12,GNG5,GUCY1A1,H2AZ1,HIF1A,HMGN1,HNRNPA0,HNRNPU,HOOK3,HSPD1,IL6ST,ITGB1,JMJD1…		mTOR Signaling	25.8	0.528	5.091	AKT1,AKT1S1,AKT2,CDC42,DDIT4,DIRAS3,EIF3A,EIF3B,EIF3D,EIF3E,EIF3F,EIF3G,EIF3H,EIF3I,EIF3J,EIF3K,EIF3L,EIF3M,EIF4A1,EIF4A2,EIF4A3,EIF4B,EIF4E,EIF4EBP2,EIF4G1,EIF4G2,EIF4G3,FAU,FKBP1A,FNBP1,HIF1A,HRAS,IRS1,KRAS,MAPK1,MAPK3,MAPKAP1,MLST8,MRAS,PDGFC,PGF,PIK3R1,PLD3,PPP2CA,PPP2CB,PPP2R1A,PPP2R2A,PPP2R2D,PPP2R5A,PPP2R5C,PPP2R5E,PRKCA,PRKCI,PRKD3,PRR5,PRR5L,PTPA,RAC1,RALA,RAP1A,RAP1B,RAP2A,RAP2B,RASD1,R…								miR-134-3p (and other miRNAs w/seed UGUGGGC)	mature microRNA	Inhibited	-20.152	0.0273	ABCD4,ABCF1,ABHD14B,ACAA2,ACBD3,ACTN1,ADGRG6,AGER,AGPAT1,AGPAT2,AIDA,AKT1S1,AMOTL2,ANAPC15,AOPEP,AP2A2,AP3S1,APH1A,APOBEC3C,APPBP2,APRT,ARF6,ARFIP2,ARHGAP28,ARID5B,ARMCX3,ARMCX6,ARNT,ARSJ,ASAH1,ATF7IP,ATMIN,ATOX1,ATP1B2,ATP6V0A1,ATP6V1A,B3GAT3,BACE1,BASP1,BAZ1B,BGN,BLOC1S6,BMERB1,BSG,BTBD2,C14orf132,C19orf25,C1orf122,C1QTNF2,CABIN1,CALCOCO1,CAMK2D,CAVIN1,CBLB,CBLN4,CBX3,CBX6,CCDC107,CCDC28B,CCDC6…		tetrabromobisphenol A	chemical toxicant	Activated	6.083	6.47e-14
IL-1 Signaling	2.7	0.146	2.449	FOS,GNAI2,GNAS,GNB1,GNB2,GNG11,GNG12,GNG5,GUCY1A1,IL1R1,MAP2K3,NFKBIA,PRKAR1A,REL								SIM1	transcription regulator	Activated	4.316	0.000381	ANGPTL4,APOE,CCS,CELF2,COL12A1,COPZ2,CYBA,DIO2,EGR1,EIF5A,ELL2,GLUL,GPX3,HLA-A,ICAM1,IFI16,IGFBP4,MTPN,NDUFA1,NFATC2,OAZ1,PDLIM4,PEA15,PFN1,POSTN,ZFP36L1		miR-337-3p (and other miRNAs w/seed CAGCUCC)	mature microRNA	Inhibited	-9.62	0.0135	ABHD2,AFF4,ANAPC11,APOL1,ARF1,ARF3,ARL1,ARL4C,ATP5IF1,ATP6V0B,CBX3,CCDC186,CCPG1,CCS,CD44,CD81,CHPF,CLMP,CMTM6,COL5A1,COL8A1,CST3,CXCL12,DDAH2,DGKI,DNAJC1,DSTN,DUSP1,DYNLL1,EDF1,EGR2,EIF4E,F2R,FBXO32,FGFR4,FOS,FOSL1,FOSL2,GADD45B,GEM,GNG5,GOLGB1,GOLIM4,HLA-A,HNRNPH1,HSPB8,HTRA3,IFI16,IGFBP2,IGFBP6,IPO7,ISLR,KCNE4,KCTD12,KLF9,LDHA,LIMS1,LRRC59,MAGED2,MAL,MAP2K3,MICAL2,MLLT11,MRFAP1,MRPL57,MTLN,MYC…		Leukocyte Extravasation Signaling	4	0.316	5.078	ABL1,ACTA2,ACTB,ACTG1,ACTN1,ACTN4,AFDN,ARHGAP1,ARHGAP5,BCAR1,CD44,CD99,CDC42,CLDN4,CRK,CTNNA1,CTNNB1,CTNND1,CTTN,CXCL12,CYBA,DLC1,EDIL3,GNAI1,GNAI2,GNAI3,ICAM1,ITGB1,JAM3,MAP2K2,MAPK1,MMP14,MMP19,MMP2,MMP23B,MSN,MYL6,PIK3R1,PLCG2,PRKCA,PRKCI,PRKD3,PTK2,PTPN11,RAC1,RAP1A,RAP1B,RDX,RHOA,ROCK1,ROCK2,THY1,TIMP1,TIMP2,TIMP3,TIMP4,VASP,VCAM1,VCL,WASL,WIPF1								miR-4717-5p (and other miRNAs w/seed AGGCCAC)	mature microRNA	Inhibited	-20.136	1.66e-06	ABCF1,ABHD2,ADISSP,ADRA2A,AGFG1,AGGF1,AGPAT1,AGPAT2,AGTRAP,AHI1,AIDA,AKAP13,AKIRIN2,AKT1,ALKBH5,AMD1,ANAPC15,APOBEC3C,ARFGEF1,ARHGAP20,ARHGDIA,ARL2,ARL4C,ARL6IP4,ARMC10,ARPC3,ARPC4,ARPP19,ARRDC3,ASCC3,ATF7,ATP1B2,ATP6AP1,ATP6V1A,ATXN7L3B,B4GALT1,B4GALT4,BACH1,BANF1,BAX,BAZ1A,BBLN,BCL10,BCLAF1,BFAR,BGN,BLMH,BNIP3L,BORCS7,BRK1,BTBD3,BTG2,C19orf25,C7orf50,CAMKK2,CBX1,CCDC8,CCND2,CCNL2,CD200,CD276,CD…		LRRFIP2	other	Activated	6.083	1.11e-06
PFKFB4 Signaling Pathway	2.1	0.167	2.449	CREB3L2,CREB5,FBP1,FGF2,GNAS,MAP2K3,PRKAR1A,TGFB3								AKT1	kinase	Activated	4.314	5.62e-18	ACTA2,AKR1C1/AKR1C2,ANKH,ATP5MC1,ATP5MC3,BAX,BIRC3,CCL11,CCL2,CCND2,CD44,CD74,CDK4,CDKN1A,COL4A1,COL8A1,CST3,CTNNB1,CXCL2,CXCL8,EGR1,ENO1,FBXO32,FGF2,FN1,FOS,FOSB,FSTL1,HIF1A,HIPK3,HMOX1,IGF2,IGFBP5,ITGB1,JUND,MCL1,MMP14,MMP2,MT2A,MYC,MYH10,NEXN,NFATC1,NFATC2,NFE2L2,PCOLCE,PHLDA1,PIK3R1,PKM,PRKAR1A,SERPINE1,SERPINF1,SLC4A7,SNAI2,SRP14,THBS1,THBS2,TIMP1,UBE2L3,VCAN,VEGFA,VIM		miR-4733-3p (and other miRNAs w/seed CACCAGG)	mature microRNA	Inhibited	-9.596	0.00242	ABHD2,ADH1B,APOL1,ARL4C,ARPC5L,ATP5F1D,ATP5IF1,ATP6V0D1,BANF1,C19orf53,C4orf3,CA3,CAPZB,CAV1,CAVIN1,CCDC186,CD164,CD74,CDKN1A,CMTM6,CNIH1,COL10A1,CTSO,CTSZ,CXCL12,CYB5R3,CYCS,DDAH2,DHX36,DNAJB1,EFEMP2,EMP1,FGF2,FOS,FUNDC2,GALNT15,GGCT,GLRX,GLRX5,GNG5,GPX1,GUCY1A1,ID3,IER3,IGF2,IL32,INMT,IPO7,IQGAP1,IRF2BP2,ITGB1,ITIH5,ITPRIPL2,KCNE4,LITAF,LPAR1,LRRC17,MAP7D1,MCL1,MDK,MFAP2,MMP2,MPZL1,MRFAP1,MTCH1…		Acute Myeloid Leukemia Signaling	7.2	0.451	5.048	AKT1,AKT2,BAD,CCND1,GRB2,HRAS,IDH2,IDH3G,KITLG,KRAS,MAP2K2,MAP2K3,MAPK1,MAPK3,MRAS,MYC,NFKB1,NFKB2,PIK3R1,PIM1,PML,RAF1,RALA,RAP1A,RAP1B,RAP2A,RAP2B,RARA,RASD1,REL,RELA,RELB,RPS6KB2,RRAS,RUNX1,SOS1,SOS2,STAT3,TCF4,TCF7L1,TCF7L2								miR-181b-1-3p (and other miRNAs w/seed UCACUGA)	mature microRNA	Inhibited	-20.04	3.18e-17	ABHD5,ACAA2,ACTR2,ACTR3,ADAMTS1,ADD3,ADGRG6,AEBP2,AGO3,AKAP11,AKR1C1/AKR1C2,ALCAM,AMOTL2,ANXA4,AP3S1,APBB2,APOL6,ARFGAP3,ARFIP2,ARIH1,ARL5A,ARL5B,ARMC1,ARPC5,ASPH,ASXL2,ATAD1,ATF7,ATP13A3,ATP5PO,ATP6V0E1,ATP6V1G1,ATRX,ATXN7,ATXN7L3B,AUTS2,BAG2,BAZ2B,BCHE,BDH2,BEND6,BLOC1S4,BLTP1,BMP5,BRIX1,BSDC1,BTG1,BUB3,BZW1,C6orf89,CA3,CCDC102A,CCDC59,CCDC71L,CCN1,CCND2,CCNH,CDC42BPA,CDKN1A,CEP126,CEP350,CEP57…		STAT1	transcription regulator	Activated	6.078	1.56e-05
Spliceosomal Cycle	1.39	0.132	2.449	EIF4A3,HSPA8,RBM8A,SF1,SF3B1,SF3B5,SF3B6								SRC	kinase	Activated	4.311	1.47e-15	CAV1,CAVIN1,CCL2,CCND2,CDKN1A,COL1A2,CTNNB1,CTSB,CXCL8,DUSP1,ENO1,F2R,FN1,FOS,FOSL1,GJA1,HAS1,HAS2,HIF1A,ICAM1,LAMP2,MCL1,MMP2,MYC,PLAT,PLAU,PLAUR,POSTN,SLC4A7,STAT3,SUMO1,TWIST1,VCAM1,VEGFA,VIM,ZEB1		miR-665 (and other miRNAs w/seed CCAGGAG)	mature microRNA	Inhibited	-9.594	0.0108	AKAP13,AOC3,AP2S1,ARF3,ARF4,ATOX1,ATP5MC1,ATP5MJ,ATP6V1F,ATP6V1G1,BAX,BBLN,BGN,CA3,CAVIN1,CCBE1,CCN2,CD14,CD276,CD59,CDC42SE1,CDKN1A,CFH,CLIC4,CMTM3,COL3A1,COL5A1,COTL1,CRABP2,CRIM1,CSRNP1,CTSO,CXCL2,CXCL8,CYCS,CYGB,CYP1B1,CYP4B1,DAD1,DDX21,DDX3Y,DNAJB1,DPT,EDF1,ELOC,EMP2,EXT1,FBLN5,FBN1,FCGRT,FKBP14,FOSB,FOSL2,FUNDC2,GLIPR2,GPM6B,GPX3,HLA-A,HMGA1,HSPB6,ICAM1,ID3,IGF1,IGF2,IGFBP3,IL1R1,ISLR,ITGB5…		p38 MAPK Signaling	3.04	0.325	5.048	ATF1,ATF2,ATF4,CREB1,CREB3,CREB3L1,CREB3L2,CREB5,CREBBP,DAXX,DDIT3,DUSP1,DUSP10,ELK1,FAS,H3-3A/H3-3B,HMGN1,HSPB1,IL1R1,IL33,MAP2K3,MAPKAPK2,MAX,MEF2A,MEF2D,MKNK2,MYC,PLA2G12A,PLA2G2A,PLA2G5,RPS6KA3,RPS6KB2,STAT1,TGFB1,TGFB3,TGFBR1,TGFBR2,TNFRSF1A,TRADD								miR-193a-3p (and other miRNAs w/seed ACUGGCC)	mature microRNA	Inhibited	-20.014	2.31e-07	AAK1,ABI2,ABL2,ACTN4,ADAMTS1,AFF4,AGO3,AGPAT1,AHI1,AKIRIN2,ALDH9A1,ALKBH5,AMD1,AMOTL1,ANAPC15,ANKRD10,AP2A1,AP2M1,ARHGAP20,ARHGEF12,ARID5A,ARL2BP,ARL5B,ARMC1,ARPC5,ASAH1,ATP5PB,ATXN1,ATXN3,BAZ2A,BDP1,BHLHE41,BOD1,BSG,BTBD3,BUD23,C11orf58,C1orf122,C1QBP,C5orf24,CAB39,CALM1 (includes others),CALU,CAMTA1,CAPRIN1,CBFB,CBX1,CCDC12,CCDC186,CCDC32,CCDC50,CCDC82,CCNC,CCND1,CCT2,CEP95,CHCHD10,CHMP6,CIB1,C…		CREB1	transcription regulator	Activated	6.018	2.64e-15
Phospholipases	0.9	0.101	2.449	HMOX1,LPL,PDIA3,PLA2G2A,PLAAT4,PLD3,PNPLA8								IL-1R	group	Activated	4.296	6.63e-10	APP,ARPC3,COL3A1,CXCL1,CXCL2,CXCL3,CXCL8,FGF2,HGF,ICAM1,IGFBP3,IGFBP4,IL6ST,MMP14,PLAU,PLAUR,SERPINE1,TIMP1,VEGFA		miR-328-5p (and other miRNAs w/seed GGGGGGC)	mature microRNA	Inhibited	-9.567	9.11e-05	ABHD2,ACTB,ACTR3,AKAP13,ANGPTL2,ANTXR1,APOD,ARF3,ARHGDIA,ARL4C,ATP5F1D,ATP5MF,B4GALT1,BGN,BHLHE41,BRD2,BRD4,C11orf96,CALM1 (includes others),CALR,CAPZB,CAVIN1,CD276,CDC42,CDK4,CDKN1A,CFL1,CITED2,CKAP4,CNN1,COL1A1,COL4A1,COL5A1,COPZ2,CREB3L2,CRIP2,CSRNP1,CXCL14,CYB5R3,CYGB,DEPP1,DPYSL3,DYNLRB1,EDF1,EGR3,EIF4G1,ELL2,EMC10,EMP2,EMP3,ENG,FOSB,FSTL1,GABARAP,GADD45B,GAS7,GLIPR2,GLRX5,GNAI2,GNAS,GPX3,HE…		White Adipose Tissue Browning Pathway	1.28	0.261	5.048	ATF2,ATF4,CACNA1C,CACNA1D,CACNA2D1,CAMKK2,CEBPB,CREB1,CREB3,CREB3L1,CREB3L2,CREB5,CREBBP,CTBP1,CTBP2,DIO2,FGFR1,FGFR4,GNAS,GUCY1A1,GUCY1A2,GUCY1B1,LDHA,LDHB,MAPK1,NDN,PRKACA,PRKAR1A,PRKAR2A,PRKG1,RARA,RUNX1T1,RXRA,SLC16A1,THRA,VEGFA								miR-6878-5p (miRNAs w/seed GGGAGAA)	mature microRNA	Inhibited	-20.011	3.74e-10	ABCD4,ABHD14B,ABHD2,ACAA2,ACTR1A,AGGF1,AHCYL1,AKAP11,AKT1S1,ANKH,ARHGAP24,ARHGEF2,ARID5B,ARL6IP1,ARMC10,ARNT,ARPC2,ASXL2,ATF3,ATF7IP,ATP2B4,ATP5IF1,ATP5MC2,ATP6AP1,ATXN3,B4GALT4,BABAM1,BAZ2A,BBLN,BIN1,BIRC2,BMI1,BST2,BTF3L4,BTG1,BTG2,C5orf24,C7,CALM1 (includes others),CALR,CANX,CAPNS1,CCDC102A,CCDC14,CCDC186,CCDC80,CCNK,CCT4,CD59,CD74,CDC27,CDC34,CDC42BPA,CDK14,CDKN1B,CDKN1C,CDR2,CERS2,CFL1,CHCHD…		IL33	cytokine	Activated	6.018	3.69e-09
Role of Hypercytokinemia/hyperchemokinemia in the Pathogenesis of Influenza	0.37	0.0698	2.449	CCL2,CXCL3,CXCL8,ISG15,JAK1,STAT1								doxorubicin	chemical drug	Activated	4.293	3.84e-33	A2M,ACTA2,ADM,ANXA1,ANXA2,APP,ATF3,ATP2A2,ATP5F1A,BAX,BHLHE40,BIRC3,CCL2,CCN1,CCN2,CD14,CD44,CD47,CDKN1A,CKAP4,COL3A1,CREM,CTSB,CTSK,CXCL1,CXCL2,CXCL3,CXCL8,DCXR,DUSP1,EEF1A1,EEF1B2,EFEMP2,EGR1,EIF5A,EMP3,FBLN1,FKBP1A,FOS,FTH1,GADD45A,GLIPR1,GPNMB,HIF1A,HMGB1,HMOX1,HSP90AA1,HSPB6,HSPH1,ID2,IER3,IGFBP4,IGFBP6,IGFBP7,LGALS3,LGALS3BP,LIMA1,LXN,MAP4,MCL1,MMP2,MT-CO1,MT-ND1,MT-ND2,MT-ND3,MT-ND4,MT-ND4…		miR-4428 (miRNAs w/seed AAGGAGA)	mature microRNA	Inhibited	-9.566	3.62e-06	ALDH1A1,ANTXR1,ANXA2,ARF3,ARF4,ATP5F1A,ATP5F1B,ATP6V0E1,ATP6V1G1,BRK1,CA3,CALM1 (includes others),CALR,CCND2,CDC42SE1,CDK4,CELF2,CES1,CHCHD2,CNIH1,CNN3,COL10A1,COX6A1,CRABP2,CSGALNACT2,CXCL8,CYGB,DAZAP2,DCN,DNAJA1,DYNC1I2,EGR3,EIF3J,EIF5A,ENTPD1,FBXO32,FIBIN,FKBP1A,FOS,GABARAP,GABARAPL2,GALNT15,GEM,GFPT2,GJA1,GLRX,GLS,GLT8D2,GNG12,GNG5,HOOK3,HSPA1A/HSPA1B,IGF2,IGFBP3,IGFBP5,IQGAP1,ISLR,ITGAV,ITM2…		Activin Inhibin Signaling Pathway	4.82	0.323	5.02	ABHD5,ACVR1,AKT1,AKT2,ATF2,BAMBI,CCND2,CDKN1A,CDKN1B,CEBPB,COL10A1,COL18A1,COL1A1,COL1A2,COL3A1,COL5A3,CREBBP,CTNNB1,EP300,FBXO32,FOS,FOSB,FOSL2,FOXO3,FST,FSTL3,GSK3B,IGKC,IGLC2,IL1R1,IL33,IL6,INHBA,JUN,MAF,MAP2K2,MAP2K3,MAPK1,MAPK3,MAPK6,MAX,MMP2,NFATC1,NFKB1,NFKB2,NFKBIA,PIK3R1,PMEPA1,PTGS2,RHOA,ROCK1,ROCK2,SERPINE1,SKI,SKIL,SMAD2,SMAD3,SMAD4,SMAD5,SMAD7,SNAI1,SNAI2,STAT3,TCF4,TCF7L1,TCF7L2,TGF…								miR-6987-5p (miRNAs w/seed GGGACAG)	mature microRNA	Inhibited	-20.001	7.07e-08	ABHD12,ACAP3,ADIPOR1,AFAP1,AK1,AKT1,AKT1S1,AKT2,ALDH1A1,ALDH9A1,ANGPTL2,APCDD1,APMAP,ARF3,ARHGAP1,ARHGAP20,ARHGDIA,ARL8A,ATF3,ATF7,ATMIN,ATP6V0B,ATP6V1E1,B3GAT3,B4GALT1,BASP1,BCL7C,BFAR,BGN,BNC2,BOK,BSG,BTBD2,BTG2,C11orf68,C19orf12,C19orf25,C1orf35,C1orf43,C1RL,CACNA1C,CALCOCO1,CALR,CAPNS1,CAPZA1,CAVIN3,CBX6,CCN5,CCND2,CCNL2,CCNY,CCT3,CD200,CD47,CDC27,CDC37,CDC42EP1,CDV3,CELF2,CERS2,CHMP2A,CHORDC…		TLR3	transmembrane receptor	Activated	6.005	0.0024
NUR77 Signaling in T Lymphocytes	0	0.0214	2.449	B2M,CALM1 (includes others),CYCS,HLA-A,HLA-B,HLA-C,HLA-DRB1,MAP3K2,NFATC1,NR4A1,PPP3CA								EP300	transcription regulator	Activated	4.293	2.28e-15	ACTA2,ADAM12,AHI1,AKAP12,ALDOA,ANGPT1,AXL,B2M,BAX,BDKRB2,CCL2,CD59,CDKN1A,CHPT1,CKB,CNN3,COL1A2,CRABP2,CRIM1,CRISPLD2,CXCL3,CXCL8,DDX3Y,DNAJB4,DUSP1,EGR1,EGR2,FDX1,FN1,FNDC3B,FOS,FOSL2,FOXP1,FTH1,HLA-B,HMOX1,HSP90AB1,ID2,ID3,IGF1,IGFBP6,IL1R1,LDHA,LGALS3BP,LMNA,MMD,MMP11,MYC,NFKBIA,NR4A1,PABPC1,PBX1,PDLIM4,PERP,PIM1,PKM,PTEN,RBP1,RHOA,SFTPC,SLC2A3,SOCS3,SOD2,SPHK1,SPSB1,STOM,TGFBR2,TIPARP,TNC,TNF…		miR-6867-3p (and other miRNAs w/seed UCUCCCU)	mature microRNA	Inhibited	-9.556	1.59e-05	ABL2,ACTR3,ADAMTS4,ADH1B,ADIRF,APOD,ARL5A,ARPC3,ARPC5L,B4GALT1,BASP1,BHLHE40,BHLHE41,BICC1,C1S,CAMK2N1,CANX,CAPZA2,CAVIN1,CCN1,CD276,CD34,CD74,CLMP,CLTA,CMTM3,COL1A1,COTL1,CREB5,CYP1B1,DESI2,DNAJC1,DYNLT1,EDIL3,EEF1G,EFEMP2,EGR1,EIF1AX,EIF3J,EIF4A1,EIF4A3,EMP1,EMP2,ENAH,ENG,EPAS1,FAM114A1,FHL2,FMO2,FN1,FOSL2,G0S2,GLIPR2,GPM6B,HACD3,HMOX1,HOPX,HSPA5,HSPB8,IGFBP5,ILF2,INHBA,ITPRIPL2,KCNE4,KCTD12,KD…		GM-CSF Signaling	7.06	0.486	5.014	AKT1,AKT2,CAMK2D,CCND1,ELK1,ETS1,GRB2,HRAS,KRAS,MAP2K2,MAPK1,MAPK3,MRAS,PIK3R1,PIM1,PPP3CA,PPP3CB,PPP3R1,PTPN11,RACK1,RAF1,RALA,RAP1A,RAP1B,RAP2A,RAP2B,RASD1,RRAS,RUNX1,SHC1,SOS1,SOS2,STAT1,STAT3								miR-3154 (miRNAs w/seed AGAAGGG)	mature microRNA	Inhibited	-19.951	1.95e-06	AAK1,ACTR1A,ADI1,ADISSP,AEBP2,AHCYL1,AKIRIN2,AKR1B1,AKT1,ALKBH5,ANKRD65,ANP32E,ANXA5,ANXA6,AP1M1,AP1S1,APP,APPL1,ARF3,ARIH1,ARMC10,ARMCX6,ASB8,ATF7,ATP5IF1,ATP6V0A1,ATXN2,BANF1,BAZ1B,BCAP31,BCL2L11,BCL9L,BGN,BHLHE40,BSG,BTG2,C11orf68,C1S,C6orf89,CALCOCO1,CALM1 (includes others),CALR,CAPZA1,CCDC71L,CCL11,CCN5,CCNG2,CD2BP2,CD4,CD74,CDC42SE1,CDK4,CERCAM,CERS2,CHCHD5,CHMP1B,CHP1,CLEC11A,CMAS,CMTM6,CN…		ethanol	chemical - endogenous mammalian	Activated	5.986	1.53e-14
EIF2 Signaling	10.4	0.187	2.357	ACTA2,ACTB,ATF3,EIF1,EIF1AX,EIF2S2,EIF3A,EIF3J,EIF3K,EIF4A1,EIF4A3,EIF4E,EIF4G1,EIF4G2,EIF5,EIF5B,HNRNPA1,HSPA5,MYC,PABPC1,PIK3R1,PPP1CC,RAP1B,RASD1,RPL17,RPL22L1,RPL27,RPL28,RPL36A,RPL39,RPL4,RPL41,RPLP1,RPS10,RPS19,RPS23,RPS26,RPS27L,RPS29,RPS4Y1,SHC1,UBA52,VEGFA								Pdgf (complex)	complex	Activated	4.288	1.51e-17	BAX,CAV1,CCL2,CCND2,CD44,CDKN1A,COL4A1,CXCL3,CYBA,EGR1,EIF4E,ERRFI1,FGF2,FN1,FOS,FOSB,GJA1,HIF1A,HMOX1,ICAM1,INHBA,ITGA5,MMP2,MYC,NR4A2,PLAU,PLAUR,SERPINE1,SPARC,TGFB3,TIMP1,TWIST1,VCAM1,VEGFA		miR-4525 (and other miRNAs w/seed GGGGGAU)	mature microRNA	Inhibited	-9.553	0.0334	ABL1,ABL2,ACTB,ANK2,ANTXR1,AP2M1,ARHGDIA,ATF3,ATP5F1D,ATP5IF1,ATP6V0B,BHLHE41,BRD4,C19orf53,CALM1 (includes others),CALR,CD34,CD44,CD74,CD99,CDH11,CHPF,CNN1,COL1A2,COX7B,CTSB,DYNLRB1,EGR3,ELOB,EMC10,EMILIN1,ERGIC3,FAM114A1,FBN1,FIBIN,FILIP1L,FKBP1A,FOSB,FOSL1,FOSL2,FST,GAPDH,GAS7,GLIPR2,GNAI2,HIF3A,HMGA1,HNRNPAB,HSPB6,HSPB8,IGF1,ITM2C,KCTD20,KDELR3,LEPROT,LITAF,LY6E,MAP1A,MAP7D1,MCRIP1,MDK,MFAP2,…		Apelin Cardiomyocyte Signaling Pathway	1.74	0.293	5.014	AKT1,AKT2,ARNT,ATP2A2,CAT,GNA11,GNAI1,GNAI2,GNAI3,HIF1A,MAPK1,MAPK3,MAPK6,MYL12A,MYL12B,MYL6,MYL6B,MYL9,MYLK,NOTUM,PDIA3,PIK3R1,PLCB4,PLCG2,PRKCA,PRKCI,PRKD3,SLC8A1,TGFB1								miR-140-3p (and other miRNAs w/seed ACCACAG)	mature microRNA	Inhibited	-19.913	1.25e-13	AAK1,ABHD2,ABL1,ADAM17,ADAM9,ADAMTS2,ADD3,ADI1,ADISSP,AFF4,AGPS,AIG1,AKT1,ALDH1A3,ALKBH5,ANGPTL4,AP2A2,AP2S1,APPBP2,ARF5,ARGLU1,ARHGAP28,ARID5A,ARL13B,ARL6IP1,ARL6IP5,ARMCX6,ARPC5L,ASPH,ATF2,ATG12,ATP1B1,ATP1B3,ATP2B4,ATP5PF,ATP6AP2,ATP6V0B,ATP6V1D,ATP6V1G1,ATXN7L3B,BACE1,BCAS2,BDH2,BICD2,BTG1,C12orf75,C1QTNF3,C1QTNF7,CAMKK2,CANX,CAPRIN1,CCDC102B,CD46,CDC5L,CDC73,CDK12,CDK14,CDK6,CELF1,CGGBP1,CHN…		ERG	transcription regulator	Activated	5.982	1.38e-13
ID1 Signaling Pathway	8.3	0.179	2.333	APP,ATF3,BAX,BHLHE40,BMPR2,CAV1,CCN2,CDK4,CDKN1A,CTNNB1,EGR1,FGF2,FGFR1,FGFR4,FN1,GSPT1,HIF1A,IGF2,MMP2,MYC,PARK7,PGF,PIK3R1,PTEN,RAP1B,RASD1,RHOC,STAT3,STMN3,TGFB3,TGFBR2,TGM2,TNFRSF1A,VEGFA,VEGFD,VIM								YAP1	transcription regulator	Activated	4.275	1.18e-34	ACSL4,ACTA2,ARID4B,BAX,BRD4,BRI3,BST2,C19orf53,CCDC80,CCL2,CCN1,CCN2,CCN5,CD44,CDC42,CDK4,CDKN1A,COL1A1,COL3A1,COL4A1,COL4A2,COL5A1,COL6A1,CRIM1,CTNNB1,CTSL,CXCL12,CXCL2,CXCL3,CXCL8,CYTOR,DAB2,DCN,DYNC1I2,EGR1,EGR2,EIF4G1,FBXO32,FN1,FOS,FOSB,FST,GADD45A,HLA-B,ICAM1,ID2,IFI27,IFI6,IGF2,IGFBP4,IL6ST,INHBA,ITGA5,ITGB1,JAK1,LDHA,LIMCH1,LMNA,LPL,LRP1,MAP1B,MAP1LC3B,MMP14,MMP2,MYC,MYH9,MYL9,NDUFS8,NFKB…		miR-31-5p (and other miRNAs w/seed GGCAAGA)	mature microRNA	Inhibited	-9.544	0.036	ADH1B,AFF4,AHCYL1,AKAP13,AKR1C1/AKR1C2,ALDH6A1,APP,ARF1,ARF3,ARRDC3,ATP6V0E1,ATP6V1F,BANF1,CALR,CAVIN1,CCT6A,CD164,CD302,CDC42SE1,CDKN1A,CHORDC1,CLIC4,COTL1,CTSO,CXCL1,CXCL12,CXCL8,CYP1B1,DDX21,DESI2,DUSP1,EDIL3,EIF1,EIF5,EMP1,ENG,ENY2,FAM133B,FBLN1,FBLN5,FGF7,FHL2,FUNDC2,GLG1,GLUL,GOLM1,GPRC5A,HACD3,HGF,HIF1A,HSPD1,HSPH1,HTRA1,ID2,IGFBP7,IL1R1,ITGA5,ITGAV,KDELR2,LBH,LINC00632,LITAF,LPP,LRRC59,LT…		Oncostatin M Signaling	8.91	0.628	5	ELK1,EPAS1,GRB2,HRAS,IL6ST,JAK1,KRAS,MAP2K2,MAPK1,MAPK3,MRAS,MT2A,OSMR,PLAU,RAF1,RALA,RAP1A,RAP1B,RAP2A,RAP2B,RASD1,RRAS,SHC1,SOS1,STAT1,STAT3,TIMP3								miR-6894-5p (and other miRNAs w/seed GGAGGAU)	mature microRNA	Inhibited	-19.902	0.0223	ABHD12,ACIN1,ACOT9,ACP5,ADAM12,ADD1,AFAP1,AGER,AKR1C1/AKR1C2,ALDH18A1,ANTXR1,ANTXR2,AP1S1,AP2M1,APEX1,APH1A,APOBEC3C,APPBP2,AQP3,ARAP1,ARF3,ARHGDIA,ARHGDIB,ARHGEF2,ARHGEF25,ARPC4,ATF2,ATF3,ATF6,ATF7,ATOX1,ATP1B2,ATP5F1C,ATP5F1E,ATP5MC1,ATP6V0E1,ATP6V1E1,B3GNT2,B4GALT4,BACE2,BANF1,BASP1,BAX,BTBD6,BTF3L4,C11orf68,C1S,C7orf50,C9orf78,CALM1 (includes others),CALU,CANX,CAPZA2,CBY1,CCDC115,CCDC32,CCL11…		E. coli B4 lipopolysaccharide	chemical toxicant	Activated	5.962	0.0369
IGF-1 Signaling	7.85	0.229	2.333	CCN1,CCN2,FOS,IGF1,IGFBP2,IGFBP3,IGFBP4,IGFBP5,IGFBP6,IGFBP7,JAK1,PIK3R1,PRKAR1A,RAP1B,RASD1,SHC1,SOCS3,STAT3,YWHAB,YWHAE,YWHAG,YWHAH,YWHAQ,YWHAZ								TFEB	transcription regulator	Activated	4.275	2.58e-13	ACTA2,AHR,ATP6V0B,ATP6V0C,ATP6V0E1,CCN2,CD55,CD63,CKAP4,COL1A1,CTSB,CTSK,CXCL1,CXCL2,CXCL3,CXCL8,DCN,ECM1,EMP1,FN1,FOS,FOSL1,GABARAP,GSPT1,HIF1A,HOPX,ICAM1,ITGA5,LTBP2,MAP1LC3B,MMP2,MYC,NEU1,NFIA,NFIX,PDPN,PHLDA1,PLAU,PSAP,PTX3,RAB7A,SCPEP1,SNAI2,SPARC,SQSTM1,TAGLN,TCF21,TIMP2,TNC,TNFAIP6,TWIST1,VCAN,VEGFA,VIM,WIPI1,YWHAZ,ZEB1		miR-519a-3p (and other miRNAs w/seed AAGUGCA)	mature microRNA	Inhibited	-9.543	1.91e-06	ACSL4,AHR,APCDD1,ARFGAP3,ARID4B,ATF3,ATP5F1E,ATP6V0B,ATP6V0E1,BDKRB1,BMPR2,BTG3,CAMK2N1,CAV1,CAVIN3,CD81,CDKN1A,CERCAM,CNIH1,COL4A2,CPE,CREB3L2,CRIM1,CSDE1,CSNK1A1,CSTB,CTSK,CTSO,CXCL1,CXCL12,CYBRD1,DAD1,DAZAP2,DDX5,DEK,DPYSL2,EEF1B2,EIF5,ELK3,FAM107B,FAM3C,FIBIN,FILIP1L,FOSB,FRMD6,GABARAP,GADD45B,GALNT15,GJA1,GNG12,GUCY1A1,HOOK3,HSPB6,IFI16,IRF2BP2,ITPRIPL2,JAK1,KLF10,KLF6,LAP3,LAPTM4A,LUM,MAP3K…		CCR3 Signaling in Eosinophils	4.79	0.358	5	CALM1 (includes others),CCL11,CFL1,GNA11,GNA12,GNAI1,GNAI2,GNAI3,GNAQ,GNAS,GNB1,GNB2,GNB4,GNG11,GNG12,GNG2,GNG5,HRAS,KRAS,MAP2K2,MAPK1,MAPK3,MPRIP,MRAS,MYLK,PAK2,PIK3R1,PLA2G12A,PLA2G2A,PLA2G5,PLCB4,PPP1CB,PPP1R12A,PRKCA,PRKCI,PRKD3,RAC1,RAF1,RALA,RAP1A,RAP1B,RAP2A,RAP2B,RASD1,RHOA,ROCK1,ROCK2,RRAS								miR-149-5p (miRNAs w/seed CUGGCUC)	mature microRNA	Inhibited	-19.892	0.00183	AAK1,ABCA1,ABHD14B,ACTR1B,ADAM12,ADAMTS2,ADAMTS8,ADD3,AEBP1,AGO3,AGPAT1,ALAS1,ALDH18A1,ALDH9A1,AMOTL2,ANKRD10,ANKRD65,ANP32A,APOBEC3C,APOL6,ARL5B,ARPC4,ATP2A2,ATP5F1D,ATP5PB,ATXN7L3B,AXL,B3GAT3,B4GALT4,BACE2,BAD,BBC3,BCL2L11,BHLHE22,BMERB1,BNIP3L,BTG2,C14orf132,C1orf56,CAPN2,CBX1,CBX3,CCDC124,CCDC25,CCDC6,CCDC82,CCM2,CCND1,CCNI,CCNY,CCT3,CD276,CDC34,CDKN1A,CENPB,CEP95,CERCAM,CFLAR,CHST14,CISD3,CK…		GAST	other	Activated	5.918	2.49e-09
Ephrin B Signaling	4.63	0.208	2.333	CAP1,CDC42,CFL1,CTNNB1,CXCL12,GNAI2,GNAS,GNB1,GNB2,GNG11,GNG12,GNG5,HNRNPK,RAC1,RHOA								EIF2AK3	kinase	Activated	4.268	1.44e-08	ARF4,ARFGAP3,ATF3,ATP2A2,BIRC3,CANX,CTSC,EGR1,FGF2,FOSL1,GADD45A,GOLGA4,HSPA5,HSPA9,IGF1,KDELR2,KLF4,LMO4,MAP1LC3B,MYC,NUPR1,PDIA3,SEC24D,SQSTM1,TMED9,TXNIP,VEGFA,XBP1,ZFP36		miR-338-3p (miRNAs w/seed CCAGCAU)	mature microRNA	Inhibited	-9.538	0.000467	ABL2,ADAM12,AHI1,AKAP12,ANAPC11,APCDD1,ARL4C,ARL5A,ARMCX3,ARPC1B,ARPC3,ATP2A2,AXL,BPNT2,CBX3,CCT5,COL1A1,COL1A2,COL4A1,COL4A2,COL5A1,COL5A2,COL8A1,COX4I1,CRTAP,CXCL3,CYCS,EEF1A1,ESYT2,FBLN5,FGF2,FKBP1A,GDF10,GLIPR1,GLS,GNG12,HIF1A,HIPK3,HNRNPA2B1,IFITM1,KLF6,LDHA,LEPROT,LITAF,LPL,MAGED2,MANF,MAP3K2,MAPRE1,MICOS10-NBL1/NBL1,MMP23B,MTUS1,MYL12B,NINJ1,NOP16,NUFIP2,P4HB,PCBP1,PDCD6,PDE3B,PEA15,PKM,PL…		Synaptic Long Term Depression	2.46	0.283	5	CACNA1C,CACNA1D,CACNA2D1,GNA11,GNA12,GNAI1,GNAI2,GNAI3,GNAQ,GNAS,GUCY1A1,GUCY1A2,GUCY1B1,HRAS,IGF1,KRAS,MAP2K2,MAPK1,MAPK3,MRAS,NOTUM,NT5C,PDIA3,PLA2G12A,PLA2G2A,PLA2G5,PLAAT3,PLAAT4,PLCB4,PLCG2,PNPLA8,PPP2CA,PPP2CB,PPP2R1A,PPP2R2A,PPP2R2D,PPP2R5A,PPP2R5C,PPP2R5E,PRDX6,PRKCA,PRKCI,PRKD3,PRKG1,PTPA,RAF1,RALA,RAP1A,RAP1B,RAP2A,RAP2B,RASD1,RRAS,RYR2,SLC39A7,SMARCC2								miR-3158-5p (and other miRNAs w/seed CUGCAGA)	mature microRNA	Inhibited	-19.845	2.26e-07	AAK1,AASDHPPT,ABCC9,ADGRG6,AEBP2,AHCYL1,AKIRIN1,AKR1A1,AMOTL1,ANGPTL2,ANKRD10,AOPEP,APEX1,APMAP,APPL1,ARF3,ARHGAP20,ARHGAP24,ARHGEF12,ARHGEF40,ARL6IP1,ARL8B,ARMC10,ARMCX6,ARPC2,ARPC3,ARPC5L,ATF2,ATG12,ATP1B2,ATP5IF1,ATXN10,ATXN3,BANF1,BAZ1B,BCHE,BCL2L11,BCL6,BHLHE40,BIN1,BOC,BRD3,BTBD3,BTG1,BUD23,C11orf58,C14orf119,C6orf89,CALCOCO1,CAMLG,CAPNS1,CAVIN1,CBX6,CCDC6,CCL2,CCND2,CCNL2,CD46,CDC26,CDC42S…		progesterone	chemical - endogenous mammalian	Activated	5.884	1.08e-16
PCP (Planar Cell Polarity) Pathway	2	0.15	2.333	CTHRC1,JUND,PFN1,PFN2,PRICKLE1,RAC1,RHOA,WNT2B,WNT5A								tetrabromobisphenol A	chemical toxicant	Activated	4.264	3e-13	CCL11,CCL2,CCN2,COL12A1,COL15A1,COL1A1,COL1A2,COL3A1,COL5A1,COL6A1,ENG,ITGB5,LTBP1,MYC,SERPINH1,TGFB3,TGFBR2,THBS1,THBS2,TIMP1,TIMP2,VEGFA		miR-3158-5p (and other miRNAs w/seed CUGCAGA)	mature microRNA	Inhibited	-9.536	0.00761	AHCYL1,AKIRIN1,ANGPTL2,ANKRD10,AOPEP,ARF3,ARPC2,ARPC3,ARPC5L,ATP5IF1,BANF1,BHLHE40,C11orf58,CAVIN1,CCL19,CCL2,CCND2,CDC42SE1,CDK4,CHMP3,CNN3,CSTB,DCLK1,DPT,DPYSL2,DYNLL1,EDIL3,EIF1,EIF1AX,EIF3J,ELOVL5,FIBIN,FOSL1,FST,GDF10,GGCT,GLIPR2,GLS,GLUD1,GPX3,HLA-A,HLA-DRB1,ID2,IFI16,IGFBP2,IGFBP3,IGSF10,IL1R1,ITGAV,ITPRIPL2,KCNE4,KHDRBS1,LAPTM4A,LINC00632,LITAF,LPP,LTBP3,MAMDC2,MAP4,MIDN,MPZL1,MYDGF,NASP,…		RHOA Signaling	8.6	0.435	4.992	ABL2,ACTA2,ACTB,ACTG1,ACTR2,ACTR3,ARHGAP1,ARHGAP5,ARHGEF12,ARPC1A,ARPC1B,ARPC2,ARPC3,ARPC4,ARPC5,ARPC5L,CDC42EP1,CDC42EP4,CDC42EP5,CFL1,DLC1,GNA12,IGF1,KTN1,LPAR1,LPAR6,MPRIP,MSN,MYL12A,MYL12B,MYL6,MYL6B,MYL9,MYLK,NRP2,PFN1,PFN2,PIP5K1A,PKN1,PPP1CB,PPP1R12A,PTK2,RDX,RHOA,RND3,ROCK1,ROCK2,SEPTIN10,SEPTIN11,SEPTIN2,SEPTIN6,SEPTIN7,SEPTIN8,SEPTIN9								miR-1207-3p (and other miRNAs w/seed CAGCUGG)	mature microRNA	Inhibited	-19.84	3.16e-05	ABHD2,ACP1,ADAM12,ADAR,AHCY,AK1,ANAPC15,ANKRD11,ANKRD65,ANO6,ANTKMT,ANXA6,AP3D1,APRT,ARHGAP1,ARHGEF10,ARID4A,ARL2,ARL3,ARMC10,ARPC4,ARRDC3,ATF2,ATF3,ATP2A2,ATP6V1A,ATXN7L3B,BCL2L11,BFAR,BHLHE40,BHLHE41,BLOC1S6,BMP2,BMP5,BORCS7,BPNT2,BTBD7,BUD23,C14orf119,C19orf25,C1QTNF7,C6orf89,C9orf78,CAMK2N1,CARD19,CARHSP1,CBX3,CCDC107,CCDC115,CCDC124,CCM2,CCNC,CD248,CD4,CD59,CDC26,CDK2AP1,CEP350,CERS2,CFAP298…		POU5F1	transcription regulator	Activated	5.884	1.64e-10
IL-3 Signaling	1.67	0.127	2.333	FOS,JAK1,PIK3R1,PPP3CA,RAC1,RAP1B,RASD1,SHC1,STAT1,STAT3								INSR	kinase	Activated	4.257	7.67e-26	ACSL4,ACTA2,ALDH1A1,ALDH6A1,ARHGDIA,ARRDC3,ATF3,ATP1A1,ATP2A2,ATP5F1A,ATP5F1B,ATP5F1D,ATP5MC1,ATP5MC3,ATP5MF,ATP5MG,ATP5PD,ATP5PF,BAG1,CCL2,CCN2,CCND2,CDKN1A,CFL1,CITED2,COL6A3,COX4I1,CRABP2,CSTB,CTSB,CYCS,CYP1B1,DDR2,DEK,DUSP1,EGR1,EGR2,FBLN1,FBP1,FHL2,FOS,GADD45A,GAPDH,GJA1,GNB1,GRN,HSPD1,IER2,IER3,IFITM2,IGF1,IGF2,IQGAP1,ITGA5,ITGB5,KLF10,KLF9,LEPR,LGALS1,MAOA,MARCKSL1,MMP11,MMP2,MRPS21,MT-CO1…		miR-1914-3p (and other miRNAs w/seed GAGGGGU)	mature microRNA	Inhibited	-9.535	0.00179	ABHD2,ADAMTS4,ADIRF,ANK2,ARF3,ATP5F1B,ATP5IF1,ATP6V0C,BGN,BRD4,CALM1 (includes others),CALR,CAVIN1,CD276,CD34,CDC42SE1,CDKN1A,CHMP1B,CHMP2A,CLTB,COL4A2,COPZ2,CST3,CXCL12,CYB5R3,EGR3,EIF5A,EMILIN1,EMP2,ENO1,FAM20C,FAP,FGFR1,FKBP10,FOSB,GLRX5,GNAI2,GNB1,GNG12,GOLM2,GPRC5A,GPX3,HIF3A,HSPB6,IGF2,IL32,ILF2,ITM2C,KCTD12,KDM6B,LAMP2,LRRC17,MCRIP1,MFGE8,MLF2,MMP14,MT-ND4L,MT-ND5,MTCH1,MXRA8,MYL9,NDUFA11,…		Corticotropin Releasing Hormone Signaling	3.86	0.329	4.964	ARPC5,ATF2,ATF4,CACNA1C,CACNA1D,CACNA2D1,CALM1 (includes others),CREB1,CREB3,CREB3L1,CREB3L2,CREB5,CREBBP,ELK1,FOS,GLI2,GLI3,GNAI1,GNAI2,GNAI3,GNAQ,GNAS,GUCY1A1,GUCY1A2,GUCY1B1,JUN,JUND,MAP2K2,MAPK1,MAPK3,MEF2A,MEF2D,NR4A1,NT5C,PLCG2,PRKACA,PRKAR1A,PRKAR2A,PRKCA,PRKCI,PRKD3,PTCH1,PTGS2,RAF1,RAP1A,RAP1B,SLC39A7,SMARCC2,SMO,VEGFA								miR-4779 (miRNAs w/seed AGGAGGG)	mature microRNA	Inhibited	-19.833	2.48e-09	ABHD12,ADD1,ADIPOR1,AK3,ALKBH5,ANGPTL2,ANTXR1,ANXA11,AP2A1,AP2M1,APH1A,APOBEC3C,ARF3,ARFGAP3,ARHGDIA,ARHGDIB,ARL2,ARL2BP,ARL6IP5,ARL8A,ATOX1,ATP5F1E,ATP6AP1,ATXN7,B4GALT2,BAZ2A,BBC3,BLOC1S1,BMERB1,BTF3L4,C14orf119,C1RL,C5orf24,C7orf50,CALM1 (includes others),CALR,CAMK1,CANX,CAPN1,CASP4,CBX6,CCDC6,CCNY,CCT7,CD276,CD4,CD46,CD81,CDC42,CDC42BPA,CDC42SE1,CDKN1A,CEP164,CERS2,CHCHD5,CHMP1A,CHRDL1,CHSY1,…		RIGI	enzyme	Activated	5.875	0.00151
TGF-β Signaling	1.5	0.115	2.333	BMPR2,CDC42,FOS,INHBA,MAP2K3,PMEPA1,RAP1B,RASD1,SERPINE1,TGFB3,TGFBR2								RAC1	enzyme	Activated	4.253	1.01e-16	ACTA2,ALDH1A3,ATF3,CCN2,CD44,COL1A2,CTNNB1,CXCL8,DPYSL2,DUSP1,FGF2,FN1,FOS,FOSL1,GSN,GSPT1,HIF1A,HMOX1,HSPB1,ICAM1,ITGB1,KLF4,MCL1,MMP14,MMP2,MYC,PLAUR,RAC1,RHOA,SHC1,SNAI2,SOD2,STAT1,STAT3,VCAM1,VEGFA,WNT5A,ZEB1		miR-302c-3p (and other miRNAs w/seed AGUGCUU)	mature microRNA	Inhibited	-9.521	2.76e-05	ABHD2,AK1,ANK2,APP,ARF6,ARID4B,ARL4C,ARPC1B,ATP5MJ,AXL,BAZ1A,BIRC3,BMP5,BMPR2,BORCS7,BRI3,CAMK2N1,CCND2,CCT3,CD164,CD47,CDKN1A,CKAP4,COLEC12,COX7B,CREB5,CSGALNACT2,CXCL1,CXCL14,CXCL8,CYBRD1,CYCS,CYSTM1,DDX3Y,EIF3J,EIF4E,EPAS1,EVA1B,FBN1,FMO2,FNDC3A,FOSB,GADD45A,GNG11,GOLM2,GSTP1,GUCY1A1,HLA-A,HOOK3,IGF2,IKBIP,IL6ST,INHBA,INTS6,IPO7,JAK1,KLF10,KLF4,LAMP2,LPAR1,LPL,MAP3K2,MBNL1,MCL1,MICAL2,MMP23B,M…		LPS-stimulated MAPK Signaling	5.15	0.412	4.95	ATF1,ATF2,CD14,CDC42,CREB1,ELK1,FOS,HRAS,JUN,KRAS,MAP2K2,MAP2K3,MAPK1,MAPK3,MRAS,NFKB1,NFKB2,NFKBIA,NFKBIE,PIK3R1,PRKCA,PRKCI,PRKD3,RAC1,RAF1,RALA,RAP1A,RAP1B,RAP2A,RAP2B,RASD1,REL,RELA,RELB,RRAS								miR-12185-3p (and other miRNAs w/seed CAGCCAC)	mature microRNA	Inhibited	-19.815	1.24e-08	A1BG,ABHD2,ABL1,ACOX1,ACP5,ACTB,ADAMTS8,ADAMTSL2,ADD1,AEBP2,AFDN,AGTRAP,AHCY,ALCAM,ANKRD35,AOPEP,AP1M1,AP1S1,AP2A2,APOL6,ARCN1,ARFRP1,ARHGAP24,ARIH2,ARL13B,ARL5B,ARMCX3,ARPC4,ARRDC3,ASCC3,ASPH,ATF3,ATF7,ATMIN,ATN1,ATP2A2,ATP5F1D,ATXN2,BAD,BAG3,BHLHE22,BHLHE41,BLOC1S2,BOC,BRD7,BRK1,C19orf25,C1orf122,C1orf35,C1QTNF7,C7orf50,CALCOCO1,CARS2,CBX3,CBY1,CCDC14,CCDC32,CCDC6,CCDC90B,CCT4,CD164,CD47,CD59,C…		JUN	transcription regulator	Activated	5.873	8.8e-19
Sphingosine-1-phosphate Signaling	0.941	0.0917	2.333	CDC42,GNAI2,GUCY1A1,PDIA3,PIK3R1,RAC1,RHOA,RHOC,RHOQ,RND3,SPHK1								5-O-mycolyl-beta-araf-(1->2)-5-O-mycolyl-alpha-araf-(1->1')-glycerol	chemical - endogenous non-mammalian	Activated	4.244	2.24e-09	ATF3,CCL2,CD44,CXCL1,CXCL2,CXCL3,CXCL8,DUSP1,EGR2,ICAM1,IER3,NAMPT,NR4A3,RCAN1,RGS16,RND3,SERPINE2,SOCS3,SOD2,SPHK1,TNFAIP3,VCAM1		miR-1964-5p (and other miRNAs w/seed GCUGGAG)	mature microRNA	Inhibited	-9.509	0.0486	ABHD2,ABL2,ADAM12,ALDH1A3,ALDH6A1,ANK2,ANTXR1,AOC3,APRT,ARL4C,ARPC3,BLOC1S6,BNC2,C19orf53,CA3,CCDC186,CD59,CELF2,CHN1,CNIH1,COL6A2,COLEC12,CRISPLD2,CTSK,CTSO,CYBRD1,DNAJB1,DNAJC1,EMC10,EMP2,ERGIC3,ETF1,FAM20C,FOSL1,FTL,GABARAP,GAS7,GLIPR2,GLRX5,GNAI2,GOLIM4,GPC3,GPM6B,HDLBP,HLA-A,HM13,HSPB6,ID3,IER3,INAFM1,KCTD20,KDELR1,KLF6,KLF9,LGALS3BP,LINC00632,LPAR1,LRRN4CL,MARCKSL1,MCL1,MGST3,MICAL2,MICOS10…		IGF-1 Signaling	14.7	0.552	4.938	AKT1,AKT2,BAD,CCN1,CSNK2A1,CSNK2A2,CSNK2B,ELK1,FOS,FOXO1,FOXO3,GRB2,HRAS,IGF1,IGFBP2,IGFBP3,IGFBP4,IGFBP5,IGFBP6,IGFBP7,IRS1,JAK1,JUN,KRAS,MAP2K2,MAPK1,MAPK3,MRAS,PIK3R1,PRKACA,PRKAR1A,PRKAR2A,PRKCI,PTK2,PTPN11,RAF1,RALA,RAP1A,RAP1B,RAP2A,RAP2B,RASD1,RPS6KB2,RRAS,SHC1,SOCS1,SOCS2,SOCS3,SOCS5,SOS1,SOS2,STAT3,YWHAB,YWHAE,YWHAG,YWHAH,YWHAQ,YWHAZ								miR-4428 (miRNAs w/seed AAGGAGA)	mature microRNA	Inhibited	-19.756	6.55e-13	AAK1,ABHD14B,ADAM17,ADAMTS12,ADAMTS2,ADAR,ADI1,ADSS2,AGO3,AGPAT1,AIDA,ALDH1A1,ANAPC13,ANGPTL1,ANP32E,ANTXR1,ANXA2,AP1S1,APH1A,APOL6,ARF3,ARF4,ARPP19,ATG101,ATP1B2,ATP5F1A,ATP5F1B,ATP6AP1,ATP6V0E1,ATP6V1G1,B4GALT4,BAZ2B,BCAP29,BDH2,BDP1,BICD2,BRK1,BROX,BTF3L4,C19orf12,C5orf24,C6orf89,CA3,CALM1 (includes others),CALR,CBLN4,CCDC92,CCND1,CCND2,CCNY,CCT8,CD2AP,CDC26,CDC27,CDC40,CDC42SE1,CDK4,CELF1,CEL…		cyclic AMP	chemical - endogenous mammalian	Activated	5.871	0.0018
Apelin Cardiomyocyte Signaling Pathway	0.827	0.0909	2.333	ATP2A2,GNAI2,HIF1A,MYL12B,MYL6,MYL6B,MYL9,PDIA3,PIK3R1								SOX4	transcription regulator	Activated	4.241	1.68e-08	ADAMTS4,BAX,BEX3,BMPR2,CAPN2,CD74,CTNNB1,CXCL12,DDAH2,EMP1,ENTPD1,FN1,FOS,IGF1,IGF2,IGFBP4,IGKC,LHFPL6,LUZP1,MAGED1,MAP4K5,MARCKSL1,MMP11,NREP,PPIC,RARRES1,SEMA3C,SERPINE2,TAX1BP3,TMEM176B,TMEM98,TUBA1A,TUBB2B,UCHL1,VIM		miR-432-3p (and other miRNAs w/seed UGGAUGG)	mature microRNA	Inhibited	-9.507	0.0144	AKR1C1/AKR1C2,AMD1,ANGPTL2,AOPEP,AP2M1,ARF3,ATOX1,ATP1A1,ATP5MJ,ATP6V0B,BBLN,BDKRB2,CAMTA1,CAVIN3,CBX3,CCDC80,CD47,CD99,CPQ,CREB3L2,CREB5,CTSB,CYB5R3,DAB2,DCN,DDX24,DNAJC8,DYNLL1,EIF4E,EMP2,ENTPD1,ERRFI1,ETHE1,FAM114A1,FBXO32,FOSB,FOSL1,GJA1,GLRX,GNG12,GPX1,GTF2I,H3-3A/H3-3B,HSPB6,ILF2,ITGAV,KDELR1,KIAA0930,KIAA1217,LEPR,LIMS1,LPL,LPP,MAN1A2,MAP1B,MAP2K3,MICOS10-NBL1/NBL1,MLEC,MMD,MT-ATP6,MTDH,MT…		NOD1/2 Signaling Pathway	0.927	0.238	4.919	BIRC2,BIRC3,CCL2,ERBIN,ERN1,FOS,HSP90AA1,HSP90AB1,HSP90B1,HSPA14,HSPA1A/HSPA1B,HSPA4,HSPA5,HSPA6,HSPA8,HSPA9,IFNAR1,IL33,IL6,IRF3,JUN,MAP2K2,MAP2K3,MAP3K8,MAP4K4,MAPK1,MAPK3,MAPKAPK2,NFKB1,NFKB2,NFKBIA,NFKBIE,PYCARD,RAC1,RBCK1,RELA,RIPK2,SHARPIN,SUGT1,TGFB1,TGFB3,TNFAIP3,TNFSF12,TNFSF13B,XIAP								miR-101-3p (and other miRNAs w/seed ACAGUAC)	mature microRNA	Inhibited	-19.752	3.68e-33	AASDHPPT,ACAA1,AEBP2,AGFG1,AGGF1,AKAP11,AKR1C1/AKR1C2,ANKRD11,ANKRD17,ANKRD50,ANXA2,AP3D1,AP3S1,APP,AQP3,ARHGAP18,ARHGEF10,ARID1A,ARID4B,ARL2BP,ARL4C,ARPC5,ASAP1,ASCC3,ASPN,ATG101,ATM,ATP1B1,ATP5F1B,ATP5MC2,ATRX,ATXN1,BAG2,BCAS3,BCHE,BCL2L11,BCLAF1,BDP1,BICC1,BICD2,BLOC1S6,BMI1,BNIP2,BTBD3,BZW2,C19orf25,C1orf52,CALD1,CAMSAP2,CAPN2,CAV2,CAVIN2,CBLB,CCDC14,CCNC,CCNH,CCT4,CCT8,CD2BP2,CDH11,CEBPZ,CEB…		doxorubicin	chemical drug	Activated	5.862	2.47e-19
IL-15 Production	0.664	0.0813	2.333	ABL1,ABL2,AXL,DDR2,FGFR1,FGFR4,JAK1,MAP2K3,REL,STAT1								triamterene	chemical drug	Activated	4.24	2.25e-12	A2M,ANXA1,ANXA2,BIRC3,CD14,CD44,CXCL1,EFEMP2,EMP3,GPNMB,IER3,LGALS3,LXN,MYC,PSMB8,RCN1,S100A10,S100A11,TIMP1,TMSB10/TMSB4X,TNFRSF12A,TUBB,VIM		miR-3179 (miRNAs w/seed GAAGGGG)	mature microRNA	Inhibited	-9.472	1.87e-06	ABHD2,ADARB1,ADIRF,AKAP13,ANGPTL2,ANKH,AP2S1,ARF3,AXL,B4GALT1,BHLHE40,BUD31,C19orf53,C1orf122,C1QBP,C1QTNF2,CALR,CAMTA1,CBX3,CCL13,CCND2,CD34,CD47,CD99,CDC42,CFL1,CLEC11A,CREB3L2,CSRNP1,CSTB,CYP4B1,DAB2,EGR1,EGR3,EIF1,EMP3,FKBP1A,FOSB,FOSL1,GALNT2,GGCT,GLIPR2,GNAI2,GNB1,HGF,HMGA1,IGF2,KHDRBS1,KRT10,LITAF,LOXL1,LPL,LPP,LRRN4CL,LTBP2,MAPKAPK2,MBNL1,MCRIP1,METAP2,MLEC,MLLT11,MMP2,MOB1A,MPST,MRC2,MSR…		CNTF Signaling	4.4	0.439	4.899	AKT1,GRB2,HRAS,IL6ST,JAK1,KRAS,MAP2K2,MAPK1,MAPK3,MRAS,PIK3R1,PTPN11,RAF1,RALA,RAP1A,RAP1B,RAP2A,RAP2B,RASD1,RPS6KA3,RPS6KB2,RRAS,SOS1,STAT1,STAT3								miR-18a-3p (and other miRNAs w/seed CUGCCCU)	mature microRNA	Inhibited	-19.752	3.99e-06	A4GALT,ABHD17A,ACP5,ACSL4,ACTR1B,ADAM12,ADGRA2,ADI1,ADRA2A,AFDN,AGGF1,AGPAT2,ANGPT1,ANTXR1,ANXA11,AP1M1,APH1A,APOL2,AR,ARF4,ARFIP2,ARHGDIA,ARHGEF25,ARL16,ASH1L,ATF3,ATF7,ATMIN,ATP5F1D,B4GALT1,BCL2L11,BCL7B,BCL7C,BIRC3,BLOC1S1,C15orf40,C5orf15,CAVIN1,CBLB,CBR1,CCDC71L,CCDC8,CCM2,CCS,CD4,CDC37,CDC40,CDK4,CDV3,CENPB,CETN2,CFLAR,CHCHD5,CHP1,CIBAR1,CINP,CITED2,CKS1B,CLDN4,CLPP,CNOT4,COL27A1,COL6A6,COP…		TWIST1	transcription regulator	Activated	5.835	4.65e-16
Coronavirus Replication Pathway	7.48	0.333	2.324	BAG3,COPE,CTSL,HNRNPA1,IFITM1,IFITM2,IFITM3,TUBA1A,TUBA1B,TUBA1C,TUBB,TUBB2A,TUBB2B,TUBB4B,TUBB6								TLR7	transmembrane receptor	Activated	4.24	0.000439	ATF3,CCL2,CD44,CDKN1A,CFH,CREB5,CXCL1,CXCL2,CXCL3,CXCL8,DIO2,EIF3J,FGF2,FOSL1,ICAM1,IER3,IFITM1,IL1R1,ISG15,NFKBIA,PLAT,PLAU,PTX3,SOD2,STAT1,TNFAIP3		miR-6987-5p (miRNAs w/seed GGGACAG)	mature microRNA	Inhibited	-9.468	0.00471	ADARB1,AK1,ALDH1A1,ANGPTL2,AOC3,APCDD1,ARF3,ARHGDIA,ATF3,ATP6V0B,B4GALT1,BASP1,BGN,BNC2,BSG,CALR,CAVIN3,CCL19,CCN5,CCND2,CCT3,CD47,CDH13,CDV3,CELF2,CHMP2A,CHORDC1,CLTB,CMTM6,COL15A1,COTL1,CST3,CXCL3,DAZAP2,DDR2,DIO2,DNAJB1,EDNRA,EGR2,EMC10,EMP1,ENC1,ENO1,FKBP10,FKBP1A,FOSB,FOSL2,GADD45B,GFPT2,GJA1,GLIPR2,GNG5,GPX8,HLA-A,HMGA1,HNRNPAB,HTRA3,ID3,IER2,IGFBP5,KLF2,LPP,LRP1,MAN1A2,MAP2K3,MARCKSL1,MAT2…		ERBB4 Signaling	4.25	0.412	4.899	ADAM17,AKT1,APH1A,GRB2,HRAS,KRAS,MAP2K2,MAPK1,MAPK3,MRAS,PIK3R1,PLCG2,PRKCA,PRKCI,PRKD3,PSENEN,RAF1,RALA,RAP1A,RAP1B,RAP2A,RAP2B,RASD1,RRAS,SHC1,SOS1,SOS2,YAP1								miR-544-3p (and other miRNAs w/seed UUCUGCA)	mature microRNA	Inhibited	-19.742	6.84e-10	ABHD13,ACADM,ACTB,ADGRG6,ADI1,AHI1,AKAP11,ALCAM,AMD1,ANGPTL1,ANKRD17,ANKRD35,ANP32B,APPBP2,AR,ARF4,ARF6,ARFGEF1,ARHGAP28,ARHGEF10,ARID4A,ARL13B,ARL4C,ARMCX6,ARPC2,ARPC4,ARPC5,ATF3,ATP2A2,ATP5IF1,ATP6V1A,ATP6V1D,ATXN3,ATXN7L3B,B2M,BACH1,BCL7B,BDP1,BFAR,BICD1,BMP5,BMPR2,BNIP3L,BOC,BOD1L1,BTF3,BUB3,C1D,C1R,C1S,C4orf3,C5orf15,C5orf24,C6orf62,C7orf50,CALM1 (includes others),CAMK2N1,CANX,CBFB,CBLB,CBX1…		FOXM1	transcription regulator	Activated	5.827	3.88e-09
Glioma Invasiveness Signaling	6.58	0.247	2.324	CD44,CDC42,F2R,ITGAV,MMP2,PIK3R1,PLAU,PLAUR,RAC1,RAP1B,RASD1,RHOA,RHOC,RHOQ,RND3,TIMP1,TIMP2,TIMP4								IRF7	transcription regulator	Activated	4.236	0.00684	ATP5F1A,CCL19,DNAJA1,IFI16,IFI6,IFITM1,IFITM2,IFITM3,ISG15,MCL1,NAMPT,PLSCR1,PSMB8,PSME1,PSME2,STAT1,TNFSF13B,TPST1,UBE2L6		miR-5107-5p (miRNAs w/seed GGGCAGA)	mature microRNA	Inhibited	-9.468	0.0307	ACTA2,ADARB1,AEBP1,AHCYL1,AKAP13,ANGPT1,ANKRD10,ANTXR1,ANXA5,AOC3,ARF3,ARHGDIA,ARL4C,ARRDC3,ATOX1,ATP2B4,ATP5MC2,ATP6V0D1,ATP6V1G1,BASP1,BBLN,BGN,C11orf58,CAP1,CAVIN3,CCND2,CD248,CD276,CD34,CD47,CDC42SE1,CLIC4,COL1A1,COL6A2,CREB3L2,CREB5,CTSK,CYBRD1,CYGB,DAZAP2,DIO2,DYNLRB1,EEF1A1,ELL2,EMP2,ENG,ENTPD1,EVA1B,FOSL2,GABARAP,GAS7,GDF10,GNB2,GPRC5A,GPX3,GSPT1,HDLBP,HIF1A,HM13,HMGA1,HNRNPR,HSPB6,HTRA3,…		TGF-β Signaling	6.92	0.438	4.867	ACVR1,BMP2,BMP4,BMPR2,CDC42,CREBBP,EP300,FOS,GRB2,HRAS,INHBA,JUN,KRAS,MAP2K2,MAP2K3,MAPK1,MAPK3,MRAS,PMEPA1,RAF1,RALA,RAP1A,RAP1B,RAP2A,RAP2B,RASD1,RRAS,SERPINE1,SKI,SMAD2,SMAD3,SMAD4,SMAD5,SMAD7,SMURF2,SOS1,SOS2,TGFB1,TGFB3,TGFBR1,TGFBR2,TGIF1								miR-24-3p (and other miRNAs w/seed GGCUCAG)	mature microRNA	Inhibited	-19.727	0.0443	ABHD2,ACADM,ACP1,ADD1,ADD3,ADGRG6,ADISSP,AGO3,AGPAT1,AGTRAP,AHCYL1,AMOTL2,ANKRD65,AOPEP,APH1A,ARID5B,ATF3,ATP1B2,ATP2B1,ATP5F1D,ATP5IF1,ATP5MC1,ATXN7L3B,B3GAT3,B4GALT7,BAX,BBC3,BCL10,BCL2L11,BHLHE22,BLOC1S1,BLOC1S4,BLVRB,BOK,BZW1,C1orf35,C7,C9orf78,CAPN2,CCDC115,CCDC12,CCDC25,CCDC32,CCT3,CD302,CD74,CD81,CDC26,CDK16,CDK4,CDKN1B,CDKN1C,CDV3,CEP95,CGAS,CHCHD5,CHMP1A,CINP,CIRBP,CISD3,CKS1B,CLCN3,CLDN…		BRD4	kinase	Activated	5.8	3.31e-09
PDGF Signaling	2.64	0.149	2.309	ABL1,ABL2,CAV1,FOS,JAK1,MYC,PIK3R1,RAP1B,RASD1,SHC1,SPHK1,STAT1,STAT3								EPHA2	kinase	Activated	4.231	1.35e-11	ARRDC3,ATF3,BAX,CXCL2,DUSP1,EGR1,FGF2,FOS,FOSB,GRN,IER3,KLF6,NR4A1,RCAN1,SGK1,SLIT2,VCAM1,ZFP36		miR-7032-3p (and other miRNAs w/seed UCCUCUC)	mature microRNA	Inhibited	-9.464	0.00315	ABL2,ADM,AHNAK,APOL1,ARFGAP3,ARL5A,ATP5MJ,BHLHE41,BICC1,BLOC1S6,BRK1,CALU,CAMK2N1,CAVIN1,CCBE1,CCL19,CCND2,CDH11,CERCAM,CHD3,CLTA,COL15A1,COMP,COPS9,COX4I1,CXCL2,DIO2,DNAJC8,DPYSL2,DRAP1,EDNRA,EIF1,ELK3,ELL2,FAM133B,FBLN5,FBXO32,FKBP10,FOS,FST,FSTL1,G0S2,GABARAP,GNG12,GOLIM4,HLA-A,HNRNPA2B1,HNRNPC,IGFBP3,IGFBP4,IGFBP5,ISLR,JMJD1C,KCNE4,KCTD20,KLF6,LAMTOR5,LHFPL6,LMNA,LPAR1,LTBP1,LTBR,MAP1A,MAP4K5…		14-3-3-mediated Signaling	8.16	0.425	4.841	AKT1,AKT1S1,AKT2,BAD,BAX,CDKN1B,ELK1,FOS,FOXO1,GRB2,GSK3A,GSK3B,HRAS,JUN,KRAS,MAP2K2,MAPK1,MAPK3,MRAS,NOTUM,PDCD6IP,PDIA3,PIK3R1,PLCB4,PLCG2,PRKCA,PRKCI,PRKD3,RAF1,RALA,RAP1A,RAP1B,RAP2A,RAP2B,RASD1,RRAS,SRPK2,TNFRSF1A,TUBA1A,TUBA1B,TUBA1C,TUBB,TUBB2A,TUBB2B,TUBB4B,TUBB6,VIM,YAP1,YWHAB,YWHAE,YWHAG,YWHAH,YWHAQ,YWHAZ								miR-6878-3p (and other miRNAs w/seed UGGCCUC)	mature microRNA	Inhibited	-19.696	0.00629	AAK1,ABHD14A,ADAM12,ADAR,AFAP1,AFF4,AGTRAP,AHI1,AKAP13,AKR1C1/AKR1C2,ANK2,AP2B1,AP2S1,APOBEC3C,AR,ARHGDIB,ARL4C,ARMC10,ARPC1B,ARPC5,ATL3,ATOX1,ATP1B3,ATP5F1D,ATP6V1A,ATP6V1E1,BCL10,BCL7C,BICD2,BNC2,BRD2,BTG2,BUD23,C14orf132,C19orf12,C22orf39,C9orf78,CARHSP1,CBR1,CBX6,CCDC107,CCDC174,CCND1,CD200,CD2BP2,CD59,CD81,CDC123,CDK14,CELF1,CELF2,CEP164,CERS2,CES1,CFAP97,CFLAR,CHMP1A,CHRDL1,CMBL,CNPY4,COL18…		EIF2AK2	kinase	Activated	5.777	9.07e-09
NAD Signaling Pathway	1.11	0.0927	2.309	FGF2,GJA1,HGF,HIF1A,HSPD1,IGF1,LDHA,NAMPT,PIK3R1,POLR2F,POLR2L,SOD2,TIPARP,VEGFA								2-amino-1-methyl-6-phenylimidazo-4-5-b-pyridine	chemical toxicant	Activated	4.231	2.12e-11	BAX,CCT2,CCT5,CDK4,G3BP1,HSP90AA1,HSPA5,HSPA8,HSPD1,HSPE1,HSPH1,PSMA2,PSMB1,PSME1,RAB2A,RAN,RAP1B,SUMO1		miR-193a-3p (and other miRNAs w/seed ACUGGCC)	mature microRNA	Inhibited	-9.458	0.0371	ABL2,AFF4,AHI1,AMD1,ANKRD10,AP2M1,BHLHE41,BSG,C11orf58,C1orf122,C1QBP,CALM1 (includes others),CALU,CAMTA1,CCDC186,CCT2,CD34,CIB1,CLIC1,COX7C,CRTAP,CST3,CXCL12,CXCL14,CXCL2,CYGB,DDR2,DIO2,EDF1,EGR3,FN1,FOSL2,FUNDC2,GAS7,GLIPR2,GLRX,GOLGB1,GPX8,HLA-A,HMGA1,HSPB6,IGFBP5,ISLR,ITPRIPL2,LAMP2,LIMCH1,LINC00632,LMO4,LPAR1,LPP,LUM,LUZP1,MAP4K5,MARCKSL1,MCL1,MICAL2,MLLT11,MMP14,MMP19,MRGPRF,MTDH,MTPN,NEDD9…		Glioma Invasiveness Signaling	8.27	0.507	4.802	CD44,CDC42,DIRAS3,F2R,FNBP1,HRAS,ITGAV,KRAS,MAPK1,MAPK3,MMP2,MRAS,PIK3R1,PLAU,PLAUR,PTK2,RAC1,RALA,RAP1A,RAP1B,RAP2A,RAP2B,RASD1,RHOA,RHOB,RHOC,RHOD,RHOG,RHOJ,RHOQ,RHOU,RND3,RRAS,TIMP1,TIMP2,TIMP3,TIMP4								miR-558 (and other miRNAs w/seed GAGCUGC)	mature microRNA	Inhibited	-19.684	3.06e-05	AAK1,ABHD2,ACP1,ADAM12,AGER,AGO3,AK6,AKR1C1/AKR1C2,ALKBH5,ANGPTL4,ANKRD65,AP3D1,APCDD1,APOL2,AQP3,ARF3,ARFIP2,ARHGAP28,ARID5A,ARL8A,ARMC10,ASPH,ATG101,ATRAID,ATXN2L,ATXN7L3B,BABAM2,BACH1,BCL2L11,BCL7B,BDP1,BNIP3L,BSDC1,BTF3,BTG1,BUD23,C11orf58,C19orf25,C1orf122,C6orf89,C7orf50,CAMKK2,CBR1,CBR3,CBY1,CCNI,CCNL2,CCT6A,CD46,CDC123,CDC42,CDK6,CDKN1A,CDKN2AIP,CELF1,CENPV,CEP290,CEP63,CHD3,CHMP1A,CLIP1,…		APP	other	Activated	5.773	2.04e-56
ICOS-ICOSL Signaling in T Helper Cells	0	0.0296	2.309	CALM1 (includes others),HLA-A,HLA-B,HLA-DRB1,NFATC1,NFATC2,NFATC4,NFKBIA,PIK3R1,PLEKHA4,PPP3CA,PTEN,RAC1,REL,SHC1								APP	other	Activated	4.225	2.19e-60	ABL1,ACTA2,ACTB,ADAMTS4,AK1,ALDOA,ANXA5,APOE,APP,ARF4,ARF6,ARRDC3,ATOX1,ATP5F1A,ATP5F1B,ATP5F1C,ATP5F1D,ATP5PD,ATP5PF,ATP6V0D1,ATRX,AXL,BASP1,BAX,BRD2,BRD4,BSG,C1QBP,C1S,C3,CALR,CANX,CAP1,CCL11,CCL2,CCN2,CCND2,CD151,CD44,CD59,CD74,CDC42,CDK4,CDKN1A,CFH,CFL1,CITED2,CKB,CLIC1,CLTA,CLTB,CLTC,COL18A1,COX4I1,COX5A,COX7A2,CRABP2,CTNNB1,CTSB,CXCL1,CXCL12,CXCL2,CXCL3,CXCL8,CYCS,DCN,DPYSL2,DSTN,EEA1,EEF1G…		miR-3941 (and other miRNAs w/seed UACACAC)	mature microRNA	Inhibited	-9.453	6.59e-05	AASS,ADM,AKIRIN1,AP2S1,ARF3,ARL5A,ATP1B3,ATP6V0D1,BTG3,CBX3,CCN2,CD164,CFL1,CHMP3,CLIC4,COL8A1,CREB5,CYCS,DCLK1,DHX36,DNAJB1,DNAJB4,EDNRA,EGR3,ELOVL5,FAM107B,FAM3C,FBN1,FIBIN,FNDC3A,FOSL2,G3BP1,GASK1B,GNG12,GPX1,GUCY1A1,H3-3A/H3-3B,HNRNPA2B1,HOOK3,HSPD1,IFI16,ITGBL1,ITPRIPL2,KCTD12,KDELR2,KHDRBS1,KLF6,LBH,LPAR1,MAP1LC3B,MAP3K2,MEST,METTL9,MMP11,MOB1A,MTPN,NAMPT,NDRG2,NDUFAF8,NDUFS5,NIFK,NOP16,NR1…		Spliceosomal Cycle	6.27	0.509	4.796	BCAS2,CDC5L,CWC15,DDX39B,DDX42,DDX46,DHX15,EIF4A3,HSPA8,MAGOH,MAGOHB,PLRG1,PPIE,PQBP1,RBM8A,RBMX2,SF1,SF3A1,SF3A3,SF3B1,SF3B2,SF3B4,SF3B5,SF3B6,SLU7,SNRNP200,WBP11								miR-329-3p (and other miRNAs w/seed ACACACC)	mature microRNA	Inhibited	-19.669	4.76e-12	AAMP,ACP1,ACTR3,ADAM9,ADAMTS1,ADAMTS4,AGPS,ALDH18A1,ALDOA,ALKBH5,ALYREF,AOPEP,AP2S1,AQP3,ARF3,ARFRP1,ARHGAP21,ARHGEF25,ARL2BP,ARL4D,ARL5B,ARL6IP1,ATP1B3,ATP2A2,ATP5F1A,ATP5MC1,ATP6V0B,ATP6V0D1,ATP6V1D,ATXN7,BACE1,BCAP31,BCAR1,BCL10,BCLAF1,BEX4,BICD1,BLCAP,BMERB1,BNIP3L,BTF3L4,C15orf61,C7orf50,CALU,CAPZA1,CARHSP1,CAVIN1,CBX1,CBX3,CCDC174,CCDC186,CCDC90B,CCNC,CCNG2,CCNK,CCT5,CD55,CD59,CD82,CDC34,CD…		HIF1A	transcription regulator	Activated	5.748	6.6e-32
Vitamin-C Transport	1.95	0.217	2.236	GLRX,GSTO1,SLC2A3,STOM,TXN								TCF7L2	transcription regulator	Activated	4.218	3.08e-08	ADAMTS4,ANXA1,APCDD1,APOD,ATP6V1G1,CAMK2N1,CAP1,CCN2,CCN5,CCND2,CD24,CD44,CDKN1A,CHMP1B,CREB3L2,CREB5,CTNNB1,ENC1,EPAS1,FBP1,FBXO32,FKBP1A,FN1,FOS,FTH1,GLUL,GSN,ID2,ID3,IGFBP2,LBH,MAL,MAN1A1,MAP4K4,MYC,NPC2,NUDT4,PIM3,PLAT,PLAU,PLAUR,PPP1R14A,PRICKLE1,PSD3,RAB31,REEP3,RHOA,SDC2,SGK1,SNAI2,SQSTM1,STAT3,VCAN,VEGFA,VIM,ZEB1		miR-12201-5p (and other miRNAs w/seed GGAAGGA)	mature microRNA	Inhibited	-9.453	0.000506	ABL2,ANAPC11,AP2S1,ARF3,ATOX1,ATP5IF1,ATP5MJ,ATP6V1F,ATP6V1G1,B4GALT1,BHLHE40,BRD2,BRK1,CAVIN1,CCL19,CDK4,CELF2,CLIC4,CLTA,COL1A2,CSTB,CTSK,CYB5R3,CYCS,DAD1,DPYSL2,EGR3,ERRFI1,FGF7,FOSB,FUS,GALNT15,GAS7,GOLM2,GPNMB,HLA-A,HMGA1,HOOK3,HSPB6,IER3,IFITM2,IGFBP4,ISLR,LGALS3BP,LPP,MARCKSL1,MCL1,MCRIP1,MEDAG,MICAL2,MICOS10,MLEC,MLLT11,MPZL1,MYADM,NOLC1,NR4A1,PAPPA,PDCD5,PGM2L1,PGRMC2,PIGT,PLA2G2A,PLAC9,…		G Protein Signaling Mediated by Tubby	0	0.0513	4.796	ABL1,GNA11,GNA12,GNAI1,GNAI2,GNAI3,GNAQ,GNAS,GNB1,GNB2,GNB4,GNG11,GNG12,GNG2,GNG5,GRB2,IFT43,MRAS,MYC,NAMPT,NCK1,PLCB4,PLCG2,THRA								miR-12192-5p (and other miRNAs w/seed GUGGGGU)	mature microRNA	Inhibited	-19.649	4.37e-06	ACAP3,ACBD3,ACP1,ADD1,AGPAT1,AKR1C1/AKR1C2,AKT1S1,AMD1,ANAPC13,ANXA5,AP2S1,APH1A,APLP2,APOE,APOL6,AQP3,ARAP1,ARF1,ARF3,ARFRP1,ARGLU1,ARID1A,ARL4C,ARL4D,ARMC1,ARPC3,ARRDC3,ATN1,ATP5MF,ATXN1,ATXN2,AXL,B4GALT4,B4GALT7,BAZ1B,BAZ2A,BBX,BCKDK,BCL7B,BHLHE40,BMI1,BMP2,BOK,BRD4,BSDC1,BTG2,BTN3A2,C11orf68,C19orf25,C1orf122,C1QTNF2,C7orf50,CAPN1,CAVIN1,CCDC107,CCDC115,CD302,CD44,CD55,CD74,CD99,CDC42EP4,CDC4…		norepinephrine	chemical - endogenous mammalian	Activated	5.743	0.0195
[truncated: 2,853 more rows]
[truncated: 23 more columns]

## Sheet: C. Biopsy Fibroblasts, DE
Down-Regulated Genes in subsetted Biopsy Fibroblasts EGCG Biopsy vs Control Biopsy (Alveolar + Pathologic + Inflammatory)							Up-Regulated Genes in subsetted Biopsy Fibroblasts EGCG Biopsy vs Control Biopsy (Alveolar + Pathologic + Inflammatory)							Down-Regulated Genes in subsetted Biopsy Fibroblasts EGCG Biopsy vs Control Biopsy (Alveolar)							Up-Regulated Genes in subsetted Biopsy Fibroblasts EGCG Biopsy vs Control Biopsy (Alveolar)							Down-Regulated Genes in subsetted Biopsy Fibroblasts EGCG Biopsy vs Control Biopsy (Pathologic)							Up-Regulated Genes in subsetted Biopsy Fibroblasts EGCG Biopsy vs Control Biopsy (Pathologic)
[truncated: 501 more rows]

[truncated: 4 more sheets: D. Biopsy Fibroblasts, IPA, E. Overlap in Fibroblast DE, F. AEC2s, DE, G. AEC2s, IPA]
