# Supplementary material for: A fibroblast-dependent TGF-β1/sFRP2 noncanonical Wnt signaling axis promotes epithelial metaplasia in idiopathic pulmonary fibrosis
Source: J Clin Invest. 2024 Jul 9;134(18):e174598. doi: 10.1172/JCI174598 (PMC11405054; doi:10.1172/JCI174598)
Supplement: Supporting data values [file jci-134-174598-s225.xlsx]

## Sheet: Figure 1C
Cell compositon
	Alveolar								Pathologic
Donor	37.4	67.7	89.3	39.6					5.1	1.9	1.8	22.5
Control Biopsy	16.9	27.1	31.4						61	42.8	28.2
Explant	14.6	11.5	13.2	32.2	1.2	9.1	0.4	27.3	49.6	49.6	41.9	39.6	74.1	55.2	93.1	46.8

## Sheet: Figure 3B
% of AEC2
	AEC2
Donor	82.13	97.43	85.43	59.27	60.47	71.7
Control Biopsy	28.06	6.19	11.31	52.73
EGCG Biopsy	25.46	49.66	16.88	19.53

## Sheet: Figure 4B
sfrp2 mRNA expression in cultured fibroblasts
Neg	TGFb	SB	TGFb_SB
0.85	3.5	0.81	1.45
0.7	4.33	0.75	0.63
0.96	2.04	0.75	1.07
1.11	2.14		1.11
0.94	2.23		0.8

## Sheet: Figure 4E
Signal intensity for sfrp2 from untreated and EGCG biopsies_RNAscope
Untreated	EGCG
92	95
103	101
81	105
107	70
107	64
88	72
108	91
190	89
124	83
108	102
100	95
83	95
147	87
112	124
95	129
129	86
104	96
86	100
85	91
69	104
100	164
96	93
93	124
126	206
153	129
228	163
148	86
239
183
179

## Sheet: Figure 4G
Westernblots quantifications of Untreated_EGCG IPF PCL
		Control						EGCG
Periostin		4.413	3.685	1.328	13.034	6.691	14.325	1	1	1	1	1
Pro-SFTPC		1	1	1	1	1	1	7.681	5.567	6.425	10.85	3.898	6.563
KRT 17		3.347	3.214	3.983	4.397	2.975	4.096	1	1	1	1	1	1
sFRP2		3.176	3.014	2.614	3.604	2.398	5.76	1	1	1	1	1	1

## Sheet: Figure 5B
% of cells in organoids after dose response of sFPR2
	SFTPC+/Krt5-															SFTPC-/Krt5+															SFTPC+/Krt5+
CTL	100	75	91	100	91	79	88	31	83	97	100	70				0	0	0	0	0	0	0	0	0	0	0	0				0	25	9	0	9	21	13	69	17	3	0	30
sFRP2 10	86	100	77	92	14	87	72	100	100							0	0	0	0	0	0	0	0	0							14	0	23	8	86	13	28	0	0
sFRP2 30	0	67	67	0	0	47	0	32	11	85	100	6				96	0	0	0	0	0	0	10	0	0	0	0				4	33	33	100	100	53	100	58	89	15	0	94
sFRP2 60	10	0	0	0	0	16	0	0	0	0						82	100	100	100	88	73	76	43	100	100						9	0	0	0	12	11	24	57	0	0

## Sheet: Figure 5D
% of cells in organoids using siRNA sFRP2 mesenchymal cells
	SFTPC+/Krt5-					SFTPC-/Krt5+					SFTPC+/Krt5+
CTL	0	0	0	0	0	100	71	76	90	30	0	29	24	10	70
si sFRP2	35	89	26	26	50	0	0	0	0	0	65	11	74	74	50

## Sheet: Figure 5E
SFRP2 dose response Basal Cell gene panel D14
	krt5					ngfr				sftpc							axin2
sFRP2@10	1.51	0.46	0.57			1.43	1.03	1.32		1.11	0.66	1.06					0.93	1.17	0.74
sFRP2@30	1.35	0.23	0.59			1.37	1.83	0.97		1.2	0.47	1.33					1.04	1.24	0.83
sFRP2@60	1.78	2.66	3.27	7.81	1.5	4.79	2.48	3.34	3.99	1.03	0.56	0.3	0.6	0.4	0.39	0.6	0.22	0.6	0.8	0.36	0.36	0.57	0.61

## Sheet: Figure 5F
sFRP2@ 60ng/ml Basal Gene panel D21
krt17	krt19	ngfr	Ttp3	sftpc	axin2
7.68	1.63	83.7	20.46	0	0.15
1.34	2.01	0.99	1.21	0.82	0.61

## Sheet: Figure 6A
Axin2 mRNA expression in AEC2-2D culture after sFRP2 or Wnt3a treatment
Neg Ctl	sFPRP2 60 ng/ml	Wnt3a 100ng/ml
1.03	0.85	1.43
0.97	0.82	2.95
1	0.22	2.65
1.67	0.6	2.09
0.82	0.77	1.3
0.91	0.75	2.42
1.03	0.49
1.06

[truncated: 8 more sheets: Figure 6C, Figure 6D, Figure 6E, supplemental figure 2, supplemental figure 4A, Supplemental Figure 5C, supplemental figure 6B, Supplemental Figure 7B]
